# Supplementary material for: Modulation of Gene Expression by 3-Iodothyronamine: Genetic Evidence for a Lipolytic Pattern
Source: PLoS One. 2014 Nov 7;9(11):e106923. doi: 10.1371/journal.pone.0106923 (PMC4224367; doi:10.1371/journal.pone.0106923)
Supplement: Table S1 — Adipose tissue Uni-mRNA and GO results. (XLS) [file pone.0106923.s001.xls]

## Sheet: Uni_mRNA adip tissue results
Sequence	Agilent ProbeName	Gene Symbol	SystematicName	EC	GeneSymbol human homologue gene	GeneSymbol human homologue gene	Description	logFC	adj.P.Val	B
AGGAGGAACTGTATCTCTGGGGAATGTACTTCCTACAGCTGACATTGCCCAGTTTAAGCA	A_44_P168619	Arfgap2	NM_001033707	NA	ARFGAP2	ARFGAP2	ref|Rattus norvegicus ADP-ribosylation factor GTPase activating protein 2 (Arfgap2), mRNA [NM_001033707]	0.322713	0.0198626	4.18772
TGGCGTGTGTTAGAGATGTCTGACATCGTCTTGCTCATTACGGACATCCGACATCCGGTT	A_42_P814410	Gnl1	NM_212500	NA	GNL1	GNL1	ref|Rattus norvegicus guanine nucleotide binding protein-like 1 (Gnl1), mRNA [NM_212500]	0.355321	0.0198626	4.4083
CTGTAATACTTCACTGTAGTGATCCAGGAAAGACGGAACATGGCCTTTGGAAGCATGTTG	A_44_P324968	BF413895	BF413895	NA	NA	NA	gb|BF413895 UI-R-BJ2-bok-a-05-0-UI.s1 UI-R-BJ2 Rattus norvegicus cDNA clone UI-R-BJ2-bok-a-05-0-UI 3', mRNA sequence [BF413895]	-0.378874	0.0198626	4.72851
TTTCCCTTGGTACTTTGACAAATAACCAACAAACTGAGGGACAGTCCTGGAGGAGAACCT	A_44_P808142	CB716026	CB716026	NA	NA	NA	gb|AMGNNUC:NRHY5-00269-D1-A W Rat hypothalamus (10471) Rattus norvegicus cDNA clone nrhy5-00269-d1 5', mRNA sequence [CB716026]	0.443422	0.0198626	4.15325
CCTCATCGTTCAGATTGCTGAGGAGAATGGCCTGGAGGTCCTTGACCAACTCAGCCAGCT	A_43_P16469	Chmp1a	NM_001083313	NA	Chmp1a	Chmp1a	ref|Rattus norvegicus chromatin modifying protein 1A (Chmp1a), mRNA [NM_001083313]	0.276601	0.0198626	4.31792
GACCGGGACTATCATCACCTTTGAGCACGCTCACAACAAACAGGTGATAAAATTCAGCAT	A_44_P393956	LOC294165	XR_005581	NA	NA	NA	ref|PREDICTED: Rattus norvegicus similar to Elongation factor 2 (EF-2) (LOC294165), mRNA [XR_005581]	0.556764	0.0198626	4.83172
TGCACCAAATAGCTAGTTAGAGCAGACCCTCTCTTAATCCCGTGGGGCTGTGAACGCGGC	A_43_P11782	Mbp	NM_001025291	NA	Mbp	Mbp	ref|Rattus norvegicus myelin basic protein (Mbp), transcript variant 1, mRNA [NM_001025291]	1.16794	0.0198626	4.88688
AGATGAAAACCCAGTAGTCCACTTCTTCAAGAACATTGTGACACCTCGTACACCCCCTCC	A_44_P334799	Mbp	NM_001025293	NA	NA	NA	ref|Rattus norvegicus myelin basic protein (Mbp), transcript variant 3, mRNA [NM_001025293]	0.597821	0.0198626	5.83152
CATTTGCAACGAGTCCTTCAGGGAGCGTCACCACCTGTCCAGGCACATGACCTCGCATAA	A_44_P100496	Prdm8	NM_001107207	NA	Prdm8	Prdm8	ref|Rattus norvegicus PR domain containing 8 (Prdm8), mRNA [NM_001107207]	0.552774	0.0198626	4.17366
CCCACTCACTGTGTACCAAGGAATTCCAGGCTCGATGGCTAGCTCTAACCATGTTCTTCC	A_44_P476107	LOC301003	XM_217278	NA	NA	NA	gb|Rattus norvegicus similar to Glutaminyl-tRNA synthetase (Glutamine--tRNA ligase) (GlnRS) (LOC301003), mRNA [XM_217278]	0.414821	0.0198626	4.94175
GAGCTACATTTTGTGTTGTGGTTAAAACCTTATCCCATTTTTCTTTCGGGGGGAATGTGA	A_44_P133132	Pik3ip1	NM_001017453	NA	PIK3IP1	PIK3IP1	ref|Rattus norvegicus phosphoinositide-3-kinase interacting protein 1 (Pik3ip1), mRNA [NM_001017453]	0.643945	0.0198626	4.63844
CCATGGAGAGACCGGCCTATTGAGGAATCCTTGCTGCTCTTTGAGGCAATGCGAAAGGGC	A_44_P334195	Qars	NM_001007624	6.1.1.18	QARS	QARS	ref|Rattus norvegicus glutaminyl-tRNA synthetase (Qars), mRNA [NM_001007624]	0.415191	0.0198626	5.40125
TCTTGGACCCCATCTTCAAGGTGTTTGACGCCATCATGAACTTCAGGAAGGAGGAGCCAG	A_44_P269752	A_44_P269752	A_44_P269752	NA	RNF125	RNF125	Unknown	0.544586	0.0198626	4.4463
TGCTCTGGCCAAGTGCCTAATTCTTACCCAGACCTCAATAAAGATACCTTTTGTACCAGG	A_43_P11040	Tppp3	NM_001009639	NA	TPPP3	TPPP3	ref|Rattus norvegicus tubulin polymerization-promoting protein family member 3 (Tppp3), mRNA [NM_001009639]	-0.671425	0.0198626	4.39112
GAGACAGGGAAACATTGAAGCGTGGTAATCACATGACCAGGACACCTCAGTCTGGCTAAC	A_44_P167205	AI229849	AI229849	NA	WDR1	WDR1	gb|AI229849 EST226544 Normalized rat embryo, Bento Soares Rattus sp. cDNA clone REMCN39 3' end, mRNA sequence [AI229849]	-0.339503	0.0198626	4.68445
TGACAAGGACTTCTACTCAGAATTTGGGGACAAGAATACAGGGAAAATGGAGAACTATGA	A_44_P412503	Nisch	XM_001058707	NA	Nisch	Nisch	ens|Nisch protein (Fragment). [Source:UniProtKB/TrEMBL;Acc:Q4G017] [ENSRNOT00000036910]	0.371714	0.0222913	3.95238
CAGTTTTTGTTCAAGATGCACGAAAGACCCTCCATTATCTAGTGATTGTAAAGGTGCTAG	A_44_P977206	A_44_P977206	A_44_P977206	NA	NA	NA	tc|Q8L5G9_HEVBR (Q8L5G9) Cis-prenyltransferase 12 (Fragment), partial (7%) [TC632033]	0.682838	0.0222913	3.98203
AGCAGAACCTTGGTTGTGCACCGCTGTGTGCAAATGTACTGAAAGGGTAGTTTTAAGTCT	A_42_P631818	Lect1	NM_030854	NA	LECT1	LECT1	ref|Rattus norvegicus leukocyte cell derived chemotaxin 1 (Lect1), mRNA [NM_030854]	1.80375	0.0236054	3.7897
CTGACGGAAACACAGGGCAAATGGTTGTTGCTCAGATGATGTGGCTGATGGATCATATTT	A_44_P236071	LOC317456	NM_001047894	NA	LPGAT1	LPGAT1	ref|Rattus norvegicus hypothetical LOC317456 (LOC317456), mRNA [NM_001047894]	0.255258	0.0236054	3.7644
TCTTGCAGGATCCCGAGGGCAATTGCGTAGACATCAATGAGTGCACATCGTTACTGGAGC	A_44_P374795	Fbln2	AB074423	NA	Fbln2	Fbln2	ens|Fibulin-2 (Fragment). [Source:UniProtKB/TrEMBL;Acc:Q8CJG7] [ENSRNOT00000037256]	0.345894	0.0236054	3.7252
GGGGTTCTGTGAGGTGTGCAAGAAGCTGGTCATCTATTTGGAACATAACCTGGAGAAAAA	A_44_P290231	Psap	NM_013013	NA	PSAP	PSAP	ref|Rattus norvegicus prosaposin (Psap), mRNA [NM_013013]	0.336613	0.0236054	3.75261
CAGCTGTCGCGAGAGCTCAGCACGCTGCGGAACTTGTTCAAGCAGCTGCCCGAGCCGCTG	A_44_P348922	Cebpb	NM_024125	NA	CEBPB	CEBPB	ref|Rattus norvegicus CCAAT/enhancer binding protein (C/EBP), beta (Cebpb), mRNA [NM_024125]	-0.355473	0.0242409	3.34922
ACTACTACTTATATCGTGGGTCCGGGGCCTGTGGTGTGAATACCATGGCCAGTTCGGCAG	A_44_P129714	Ctsf	NM_001034110	3.4.22.41	CTSF	CTSF	ref|Rattus norvegicus cathepsin F (Ctsf), mRNA [NM_001034110]	0.326018	0.0242409	3.45553
AAATGTCTGGCTTCACTTGGAAGGTCCTGGAGTGATGAGACCCAAGAGGAAGATGTTCCG	A_44_P511581	F13a1	NM_021698	2.3.2.13	F13A1	F13A1	ref|Rattus norvegicus coagulation factor XIII, A1 polypeptide (F13a1), mRNA [NM_021698]	0.550545	0.0242409	3.45404
AGCACGTACAGCTTCACTAGCTTCCCTCGGGACTTCTGCGTCATCATCTCCTTAGCCAGA	A_44_P219372	G0s2	CA505509	NA	G0S2	G0S2	gb|UI-R-FS1-cqf-j-05-0-UI.s1 UI-R-FS1 Rattus norvegicus cDNA clone UI-R-FS1-cqf-j-05-0-UI 3', mRNA sequence [CA505509]	-0.568917	0.0242409	3.47187
ACGCGTACAACAATACATATGCTTGTGTGAGGACACTGTCATCCATGTGGAACCTACAGT	A_44_P218179	Gns	NM_001011989	3.1.6.14	GNS	GNS	ref|Rattus norvegicus glucosamine (N-acetyl)-6-sulfatase (Gns), mRNA [NM_001011989]	0.333885	0.0242409	3.32074
ATGAGAGATGTTTACATTGTTCAGGACCTCATGGAGACGGACCTGTACAAGCTGCTAAAG	A_44_P404198	Mapk3	NM_017347	2.7.11.24	MAPK3	MAPK3	ref|Rattus norvegicus mitogen activated protein kinase 3 (Mapk3), mRNA [NM_017347]	0.316224	0.0242409	3.46166
ATTCCAGTGGGCCACTAAGGAGGAGAATATGCGTGCTGTGCGATTTGATGTTCATGATGT	A_44_P151905	LOC305181	XR_006068	NA	NA	NA	ref|PREDICTED: Rattus norvegicus similar to Elongation factor 2 (EF-2) (LOC305181), mRNA [XR_006068]	0.353116	0.0242409	3.39452
TGCTGTATATTGGGATAGGAGTTAACACATTCACATTTACTGTCTATTTTCTTGTGTGCC	A_44_P776350	TC586471	TC586471	NA	NA	NA	Unknown	0.249918	0.0242409	3.40633
CAATGGAGGGCATCCCTACACAGGATTCTCAGCCTGAAGACCGTTCACCAGAGCTGTCCA	A_44_P545727	Trafd1	NM_053760	NA	Trafd1	Trafd1	ref|Rattus norvegicus TRAF type zinc finger domain containing 1 (Trafd1), mRNA [NM_053760]	0.334072	0.0242409	3.33958
GGAGAGCTGATGAAGTTCAACGTTGATGCATTCAAGAGATTCAATAAATATATCAACACT	A_44_P375322	Trpc4ap	NM_001100748	NA	Trpc4ap	Trpc4ap	ref|Rattus norvegicus transient receptor potential cation channel, subfamily C, member 4 associated protein (Trpc4ap), mRNA [NM_001100748]	0.347815	0.0242409	3.29071
TCGACATTTTCCGTTTTCATCCATGTCTTTGCCATGTTAATCCTTCTGTATCGACTACAC	A_43_P16493	Pmp2	NM_001109514	NA	PMP2	PMP2	ref|Rattus norvegicus peripheral myelin protein 2 (Pmp2), mRNA [NM_001109514]	1.24678	0.0242409	3.28729
CATCTCATTGCCTGACGTAGAACTCACATCACCAGTGAGTAGCCACGCTGAGTACCAGGT	A_42_P553918	Prx	NM_023976	NA	PRX	PRX	ref|Rattus norvegicus periaxin (Prx), mRNA [NM_023976]	0.900871	0.0242409	3.52995
AACCTCGGCCTCTACTCCAGTGTTTGGGGGAATTTTATCCTTGATAAATGAGCACAGACT	A_44_P552764	Tpp1	NM_031357	3.4.14.9	TPP1	TPP1	ref|Rattus norvegicus tripeptidyl peptidase I (Tpp1), mRNA [NM_031357]	0.363913	0.0242409	3.40905
TCCCACGTGCGTGACGCTGATTTGCTAAAGAAGAGGCGATCCAGACTAAGGAATAGCAAC	A_44_P173138	Ehbp1l1	NM_001129997	NA	EHBP1L1	EHBP1L1	ref|Rattus norvegicus EH domain binding protein 1-like 1 (Ehbp1l1), transcript variant 2, mRNA [NM_001129997]	0.370385	0.0246571	3.11915
CCACTACAAACCAGACACCTTGGCTGTGGTAATTGAAAATGGAACCAGCCTTGATAGACA	A_44_P321622	Itfg3	NM_001009701	NA	ITFG3	ITFG3	ref|Rattus norvegicus integrin alpha FG-GAP repeat containing 3 (Itfg3), mRNA [NM_001009701]	0.335113	0.0246571	3.19716
GGTTGCTTGGTCCAGCTTCTTAAGAAACTGCAAGGTGTTTTTCTCCTGGTTTGGACTTCT	A_44_P137508	Map1lc3b	NM_022867	NA	MAP1LC3B	MAP1LC3B	ref|Rattus norvegicus microtubule-associated protein 1 light chain 3 beta (Map1lc3b), mRNA [NM_022867]	0.310846	0.0246571	3.11153
CCACTAGGTGAATACTGATTGATTGCAGGGGCGCTTTTTTAGTAGGGAAGGAACAGTAAC	A_44_P884171	A_44_P884171	A_44_P884171	NA	NA	NA	Unknown	0.272367	0.0246571	3.13816
GCTTAATGTGCAATACTGACTTCTTACTGATTATAACGTATTCATATGACTGACCATGAG	A_44_P916132	TC605205	TC605205	NA	NA	NA	Unknown	0.503582	0.0246571	3.10669
AAGATGCAGCTGAGTCTGTACAGCAAATCCGTCAAGGGCGTCGGGCAAACAGGGAAGATC	A_44_P379244	Scarb1	NM_031541	NA	SCARB1	SCARB1	ref|Rattus norvegicus scavenger receptor class B, member 1 (Scarb1), mRNA [NM_031541]	0.477546	0.0246571	3.1255
GTTGACTGTAATGACGTAGAATTTACAACATTTTTTGTTGTTGTTTTTTAATTTATACAG	A_44_P977172	Zfp462	XM_342840	NA	ZNF462	ZNF462	gb|PREDICTED: Rattus norvegicus similar to hypothetical protein (predicted) (RGD1562123_predicted), mRNA [XM_342840]	-0.306814	0.0246571	3.11987
GCCAGAGCACTTGGTGTATGAACAAGTGTCATTTTTCTATTGTTAATACATGTGAAACAT	A_44_P253208	Adamts9	NM_001107877	NA	ADAMTS9	ADAMTS9	ref|Rattus norvegicus a disintegrin-like and metalloprotease (reprolysin type) with thrombospondin type 1 motif, 9 (Adamts9), mRNA [NM_001107877]	-0.44333	0.0248893	2.88988
TTCTGCACCATCTCACGCCTTCCACGAGTGGAAAAACACAGCAGCCGTGACCGTGACCAT	A_44_P492561	Cdc42ep1	NM_001079700	NA	CDC42EP1	CDC42EP1	ref|Rattus norvegicus CDC42 effector protein (Rho GTPase binding) 1 (Cdc42ep1), mRNA [NM_001079700]	0.414737	0.0248893	3.03659
TGATCGGTCAGGATGCATTTTTTCTGGAGCAGACCAAGAAGAAAGGTGTGAGGCGGCCAC	A_44_P107219	Gltscr2	NM_207591	NA	GLTSCR2	GLTSCR2	ref|Rattus norvegicus glioma tumor suppressor candidate region gene 2 (Gltscr2), mRNA [NM_207591]	0.397828	0.0248893	2.91808
TTGCGTTTTTGTCAGGTTACCTGTGGTACCACGTCATTCAGTATTTTTACCATTGTCTAT	A_44_P182671	Lpgat1	NM_001109376	NA	LPGAT1	LPGAT1	ref|Rattus norvegicus similar to lysophosphatidylglycerol acyltransferase 1 (LOC679692), mRNA [NM_001109376]	0.256758	0.0248893	3.05564
ACCAGCCTCAAGAACGCCCTCAAGAACATGATGGGCCTGGACTCGAACAAGTGACCGTCA	A_43_P11783	Mpz	NM_017027	NA	MPZ	MPZ	ref|Rattus norvegicus myelin protein zero (Mpz), mRNA [NM_017027]	2.50601	0.0248893	2.87358
CAGCCTTATTGGATTACACTTCAAGATCAAGCCAATCTAGATTGGATATTGTGGACACAA	A_44_P535706	Magoh	NM_001100536	NA	Magoh	Magoh	ref|Rattus norvegicus mago-nashi homolog, proliferation-associated (Drosophila) (Magoh), mRNA [NM_001100536]	-0.288059	0.0248893	2.91109
AGAAGTGTTATCAATGCACCAGATTCTTCTCTACCTGCTTCGCTGTAGCAAGGCTTTGGT	A_43_P21509	Rnasen	NM_001107655	NA	Rnasen	Rnasen	ens|ribonuclease III, nuclear [Source:RefSeq_peptide;Acc:NP_001101125] [ENSRNOT00000048026]	0.286041	0.0248893	2.92535
GAAATATGGAATATACTCAGACAGCTTGTAAGGTTAGTACTGATTTGAATCCAAAACAGC	A_44_P638915	A_44_P638915	A_44_P638915	NA	NA	NA	Unknown	-0.558912	0.0248893	2.8937
GAGCCCGCTATCATGAGCTGGCTGGAGGAAAATGTCCACGAAGTTCTGGAAGCAGTGGAT	A_44_P346318	Tcf25	XM_001079503	NA	Tcf25	Tcf25	gb|PREDICTED: Rattus norvegicus similar to FKSG26 protein (predicted) (RGD1309054_predicted), mRNA [XM_214707]	0.308552	0.0248893	2.91025
GGGCAAAAGCAATAATCTTTCGTTTGTTGTGGTAAGCAATATAGAGGACAGCAACAAGAA	A_44_P423053	AA926292	AA926292	NA	TGOLN2	TGOLN2	gb|AA926292 UI-R-A1-el-e-04-0-UI.s1 UI-R-A1 Rattus norvegicus cDNA clone UI-R-A1-el-e-04-0-UI 3' similar to gi [AA926292]	-0.405463	0.0248893	2.96098
AATTATGTTTTTATTGAATTATAATGCTTTGGCTTGTAAAGGGCTTCTAGAATATTTCAC	A_44_P242429	Wdr67	NM_001134842	NA	WDR67	WDR67	ref|Rattus norvegicus WD repeat domain 67 (Wdr67), mRNA [NM_001134842]	-0.246827	0.0248893	2.93509
CGCATATTTGTGGAAGCTCGTCAGAGACCCTCGGCTGAGGAGCTGCTCACACACCACTTT	A_44_P321669	Map3k3	NM_001107058	NA	Map3k3	Map3k3	ref|Rattus norvegicus mitogen activated protein kinase kinase kinase 3 (Map3k3), mRNA [NM_001107058]	0.399387	0.0249101	2.85623
CACCTCTGAGACCGACACCAGGTATTTTGATGAGGAGTTCACAGCTCAGATGATCACCAT	A_44_P282433	Akt1	NM_033230	2.7.11.1	AKT1	AKT1	ref|Rattus norvegicus v-akt murine thymoma viral oncogene homolog 1 (Akt1), mRNA [NM_033230]	0.242449	0.0259119	2.64951
TACAAGAGACTGCACACTTGGACTCGGGTGATGTTGGAGATGTGGTCTGGTCAAGAGGCC	A_44_P130665	Amz1	NM_001047092	NA	AMZ1	AMZ1	ref|Rattus norvegicus archaelysin family metallopeptidase 1 (Amz1), mRNA [NM_001047092]	0.310918	0.0259119	2.65086
TCGTAGCTCTTTATACGAAGGGTTAGAGAAGCCAGAATCAAGAAGTTCAATCCACAACTT	A_44_P245665	Atp2b1	NM_053311	3.6.3.8	ATP2B1	ATP2B1	ref|Rattus norvegicus ATPase, Ca++ transporting, plasma membrane 1 (Atp2b1), mRNA [NM_053311]	0.327176	0.0259119	2.66529
AGGGGTGACTATGAACGATTCTACAGTCGAGATTATGAATACAACAGATACAGAGACTAT	A_44_P318794	Hnrnpul2	XM_219560	NA	HNRNPUL2	HNRNPUL2	gb|PREDICTED: Rattus norvegicus similar to hypothetical protein (predicted) (RGD1562784_predicted), mRNA [XM_219560]	0.321441	0.0259119	2.70486
ACGGTGGAAGACGAGAAACTGAGGGGCAAGATTAGCGAGCAGGACAAAAACAAGATTCTC	A_44_P309081	Hspa2	NM_021863	NA	HSPA2	HSPA2	ref|Rattus norvegicus heat shock protein 2 (Hspa2), mRNA [NM_021863]	0.264872	0.0259119	2.74696
TTTCCCATTGATGACCGAGTGCAGAGTCACATCCTTCATTTGGAACATGATCTGGTCCAT	A_44_P105377	Cenpb	XM_001081194	NA	Cenpb	Cenpb	gb|AGENCOURT_109872128 NIH_MGC_418 Rattus norvegicus cDNA clone IMAGE:9023861 5', mRNA sequence [EV762743]	0.303047	0.0259119	2.6419
ACTCCCAAGGATCTTAGTGATGAGAAGCAGAAGAAAAACCTCAAACAGCGTTTCATGTTC	A_44_P159292	Chd4	XM_001063352	NA	Chd4	Chd4	ens|Mi-2 autoantigen (Fragment). [Source:UniProtKB/TrEMBL;Acc:O88747] [ENSRNOT00000024864]	0.283081	0.0259119	2.76517
TTTCAGCCATTGGACTAGAGTGCTACCAGGACAACTTCTCTAAGTTTGGTCTTTCCACCT	A_42_P689631	Ephb6	NM_001107857	NA	Ephb6	Ephb6	ref|Rattus norvegicus Eph receptor B6 (Ephb6), mRNA [NM_001107857]	0.346981	0.0259119	2.78649
TTTATTGTGGATTCTGATGGGGAAGATGAAGCTACATGTAGACAAGGTGAACAAGGGCCC	A_43_P19118	LOC681849	XM_002729912	NA	NA	NA	ens|LOC681849 similar to Protein C6orf142 homolog [ENSRNOT00000007809]	0.910993	0.0259119	2.67364
TTAAAGTTAGAAACAGCTATATAAGGACAGTAGGCCATGCCTATGGTTTTATATATGGAG	A_44_P1053706	Nip7	NM_138847	NA	NIP7	NIP7	ref|Rattus norvegicus nuclear import 7 homolog (S. cerevisiae) (Nip7), mRNA [NM_138847]	-0.250462	0.0259119	2.71312
CTAATTGTAGCTATGGATTTCCCTGTTACTTCTTCTCTCATACCATTGAAATGTGTGGTC	A_42_P582144	Tor1aip1	NM_145092	NA	TOR1AIP1	TOR1AIP1	ref|Rattus norvegicus torsin A interacting protein 1 (Tor1aip1), mRNA [NM_145092]	0.25154	0.0259119	2.64948
TTTACATGGGATGGGCTATTCAGCCACAAAGGAAATTCTGATTGTGCAGATCCTTGCAAC	A_44_P508162	Adamts5	NM_198761	NA	ADAMTS5	ADAMTS5	ref|Rattus norvegicus ADAM metallopeptidase with thrombospondin type 1 motif, 5 (Adamts5), mRNA [NM_198761]	0.404729	0.0263487	2.57406
ATCAATCATCTTGAAGAATTCCAAGGACCTACAAAGGACAGTAAATGGAAAGGACGACAT	A_44_P683816	Snx33	NM_001127488	NA	SNX33	SNX33	ref|Rattus norvegicus sorting nexin 33 (Snx33), mRNA [NM_001127488]	0.383301	0.0263487	2.5918
GGAGCTGAAGTAAATGGAGTCTCTTGTATTGAAGAACCAGACACTGTGAGTGGCAGGAAA	A_42_P783205	Dclre1c	NM_147145	3.1.-.-	DCLRE1C	DCLRE1C	ref|Rattus norvegicus DNA cross-link repair 1C, PSO2 homolog (S. cerevisiae) (Dclre1c), mRNA [NM_147145]	0.343711	0.0274381	2.42915
AAAGGGACTCGAACTACCACTTGCTCATGTCCGTTCAAGAGAGTTTAGAGAGAAAGTTTG	A_44_P472500	Glud1	NM_012570	1.4.1.3	GLUD1	GLUD1	ref|Rattus norvegicus glutamate dehydrogenase 1 (Glud1), mRNA [NM_012570]	0.326411	0.0274381	2.41708
CTGCTCCGTGTGCGCACGACAGGAGGGCGAAGCTTGCGGCGTCTACATCCCGCGCTGCGC	A_44_P547185	Igfbp2	NM_013122	NA	IGFBP2	IGFBP2	ref|Rattus norvegicus insulin-like growth factor binding protein 2 (Igfbp2), mRNA [NM_013122]	-1.04982	0.0274381	2.5097
ACTTTTTTGGAAGAGGTTGCAAGTGCGGATGACCGGTCTTGCTCAGTACTGCAGATGGCC	A_44_P445166	Inppl1	NM_022944	3.1.3.56	INPPL1	INPPL1	ref|Rattus norvegicus inositol polyphosphate phosphatase-like 1 (Inppl1), mRNA [NM_022944]	0.298615	0.0274381	2.46842
TTTGTCATTGCTTCTAGTTATCTTTCTAAATGGGAATGGAAAAGTTACAAGGCAACCATC	A_44_P714847	TC587566	TC587566	NA	NA	NA	tc|Q85HP6_9BILA (Q85HP6) NADH dehydrogenase subunit 5, partial (3%) [TC607298]	-0.249263	0.0274381	2.46019
TTATAGCATCTGACACAGTTGTCATGGTTGCAGCATCTGACAGCGTTGTCGTGGTTGCAG	A_44_P152017	XM_227163	XM_227163	NA	NA	NA	gb|Rattus norvegicus similar to SET domain-containing protein 7; histone H3-lysine 4-specific methyltransferase; H3-K4-HMTase; histone H3-K4 methyltransferase (LOC310402), mRNA [XM_227163]	0.62244	0.0274381	2.42299
GTTCTGAGATGTCTCACTTCTGTAGATTCCATTCAGTGTATTTAAGGTTAATGAAAGTTG	A_44_P305961	BI292115	BI292115	NA	RRAS2	RRAS2	gb|BI292115 UI-R-DN0-ciu-h-14-0-UI.s1 UI-R-DN0 Rattus norvegicus cDNA clone UI-R-DN0-ciu-h-14-0-UI 3', mRNA sequence [BI292115]	-0.31811	0.0274381	2.44729
AGGTCCTCATGAAGTTGGAATCCGCATCCAGCCTTCGTAAGCCCAGCAAGGTGAAAGACT	A_44_P493665	Ube2i	AW143071	6.3.2.19	UBE2I	UBE2I	gb|AW143071 EST293366 Normalized rat ovary, Bento Soares Rattus sp. cDNA clone RGIBC71 5' end, mRNA sequence [AW143071]	0.244209	0.0274381	2.4881
GATTTTATGCCTAAAACTATTGGCATTGACCCAAGTCCATTCACCGTGCGAAAACCAGAC	A_42_P702691	Fig4	NM_001047096	NA	FIG4	FIG4	ref|Rattus norvegicus FIG4 homolog (S. cerevisiae) (Fig4), mRNA [NM_001047096]	0.258739	0.0275126	2.40339
AGCTTCTGATGCCACGAACTTCGAGGTTGACCAGTCTGTATTTGAAATCCCTGAATCCTA	A_44_P292836	Ankrd13a	NM_001012148	NA	ANKRD13A	ANKRD13A	ref|Rattus norvegicus ankyrin repeat domain 13a (Ankrd13a), mRNA [NM_001012148]	0.306444	0.0276787	2.06156
ATCGACATCGCCAAAATAACAACAAAAGACCAAGCAAACTGCCCGGACTTCCTGTAAAGG	A_43_P11558	Apod	NM_012777	NA	APOD	APOD	ref|Rattus norvegicus apolipoprotein D (Apod), mRNA [NM_012777]	0.896271	0.0276787	2.12129
CACATTTACTGTTTACTGAACAATCGTCTGACCGTACTCGGGTGTATTCGGCAGTCTTGT	A_44_P294087	RGD1305793	NM_001127484	NA	C10orf26	C10orf26	ref|Rattus norvegicus similar to hypothetical protein FLJ20154 (RGD1305793), mRNA [NM_001127484]	0.239872	0.0276787	2.10238
GGAGTCTGAAACCTACAAGTCCATCTTCACAAGCCACAGCTCTGCCAAGCGCTCCAAGGA	A_44_P1032908	RGD1311072	NM_001033890	NA	C20orf43	C20orf43	ref|Rattus norvegicus similar to 2410001C21Rik protein (RGD1311072), mRNA [NM_001033890]	0.221698	0.0276787	2.05784
CGTAAGAAGCAATTTATTATGACATAATCTCTCAGAGTAACTGTCATGTAAGTTGTGGTG	A_44_P517591	Eef2k	X96426	2.7.11.20	EEF2K	EEF2K	ens|Elongation factor 2 kinase (EC 2.7.11.20) (eEF-2 kinase) (eEF-2K) (Calcium/calmodulin-dependent eukaryotic elongation factor 2 kinase). [Source:UniProtKB/Swiss-Prot;Acc:P70531] [ENSRNOT00000022726]	0.362332	0.0276787	2.34164
CCAAGTTACTCTGTCTGACCTGACTACATTCATAGGAATACTGTGGTTTTCTTCTCTGCT	A_44_P383965	Glg1	NM_017211	NA	GLG1	GLG1	ref|Rattus norvegicus golgi apparatus protein 1 (Glg1), mRNA [NM_017211]	0.241084	0.0276787	2.26886
GGACCTGCAGTGGGCATCTCGAAGCCACACCATCTAATACCTGGCACTAAGAATGCTGGA	A_43_P15312	Gna12	NM_031034	NA	GNA12	GNA12	ref|Rattus norvegicus guanine nucleotide binding protein, alpha 12 (Gna12), mRNA [NM_031034]	0.284867	0.0276787	2.04924
TGGGTGAGCTTGAGCAGATGGTTTCTGAGGATGTTCCCTTGGATCACCGTGTGCATGCCC	A_44_P341801	Hdlbp	NM_172039	NA	HDLBP	HDLBP	ref|Rattus norvegicus high density lipoprotein binding protein (vigilin) (Hdlbp), mRNA [NM_172039]	0.454386	0.0276787	2.05531
GTGTCGGCTTGGAATGATAATGGTAAGGAGCAGATGGTGGACTCCAGCAAACCTGAGCTG	A_44_P313761	Mgat1	NM_030861	2.4.1.101	MGAT1	MGAT1	ref|Rattus norvegicus mannosyl (alpha-1,3-)-glycoprotein beta-1,2-N-acetylglucosaminyltransferase (Mgat1), mRNA [NM_030861]	0.299441	0.0276787	1.98212
TGGGCAGGAAAGACCCCTTTCCCAATGAGTCTACAAGTCTTGTCTGGAATGCAGTGAAGT	A_44_P146358	AABR03058881	AABR03058881	NA	NA	NA	gb|Rattus norvegicus chromosome 7, 51 clones, strain BN/SsNHsdMCW RNOR03304874, whole genome shotgun sequence [AABR03058881]	-0.405488	0.0276787	2.10538
GACTCTTTTGATTGCCATTTTTACAGAAAGCTGCTGATACAGTATACAGAGTTTTTAACT	A_44_P186225	AI228076	AI228076	NA	NA	NA	gb|AI228076 EST224771 Normalized rat brain, Bento Soares Rattus sp. cDNA clone RBRCP87 3' end, mRNA sequence [AI228076]	-0.199546	0.0276787	2.30684
AGCGCCAGGGTTTAGTATCAAAATAGTAGGAGTGGCTATGGAAGTTACACCTCTGTCTGT	A_44_P517180	BC158826	BC158826	NA	NA	NA	Rattus norvegicus cDNA clone IMAGE:7377987. [BC158826]	0.234188	0.0276787	2.01021
CACCGTCGTTTTTAGTGGCATATTATCTTGGCAATGTTATGCACTGTTTCAATTTCCCAT	A_44_P376449	BE104250	BE104250	NA	NA	NA	gb|BE104250 UI-R-BX0-arm-f-01-0-UI.s1 UI-R-BX0 Rattus norvegicus cDNA clone UI-R-BX0-arm-f-01-0-UI 3', mRNA sequence [BE104250]	-0.290488	0.0276787	2.08951
CAGTTCAAGCTGTGAAGAAAAATATATATCAATGTTTTCCAATAAAATACAGTGACTACC	A_44_P1027005	Calm3	BC063187	NA	NA	NA	gb|Rattus norvegicus calmodulin 3, mRNA (cDNA clone MGC:73021 IMAGE:6890866), complete cds [BC063187]	-0.232812	0.0276787	1.98608
GTTTACACAAAGTAACCGTCTTGACAGTAGTTACTGTACTCAGTTAATTGTTTTACTTGC	A_44_P341298	Ccar1	NM_001108535	NA	Ccar1	Ccar1	ref|Rattus norvegicus cell division cycle and apoptosis regulator 1 (Ccar1), mRNA [NM_001108535]	-0.297248	0.0276787	2.21561
GACGATGTGGTTTTCTTCATCTACCTCTACCAACGGTGGATCTACCGCGTCGACCCCACC	A_42_P714875	Clptm1	NM_001106232	NA	Clptm1	Clptm1	ref|Rattus norvegicus cleft lip and palate associated transmembrane protein 1 (Clptm1), mRNA [NM_001106232]	0.391806	0.0276787	2.38291
ACCTTGAGGTTCAGCTCCACTGATAACCGTTCCTATTGCATATGAATTACATTATCTCAT	A_44_P669416	CO406073	CO406073	NA	NA	NA	gb|AGENCOURT_26761231 NIH_MGC_255 Rattus norvegicus cDNA clone IMAGE:7319013 5', mRNA sequence [CO406073]	0.560312	0.0276787	2.2138
GACATTTAATCTGCACTTTAACTCTCACGTAATGGACGTAATGGACGTGGTTCGAGGTCC	A_44_P854689	Ldlrap1	NM_001109271	NA	Ldlrap1	Ldlrap1	ref|Rattus norvegicus low density lipoprotein receptor adaptor protein 1 (Ldlrap1), mRNA [NM_001109271]	0.383078	0.0276787	2.2418
TCATGGTGATTTTGTTTAAAGGGATCCCTTTGGAAAGTACTGATGGGGAGCGGCTCTACA	A_44_P515410	Nfix	NM_030866	NA	Nfix	Nfix	ref|Rattus norvegicus nuclear factor I/X (CCAAT-binding transcription factor) (Nfix), mRNA [NM_030866]	0.287864	0.0276787	2.04259
ATGAGAAGCCAGGCTAAGAAATAAAATCCTAGCTTACATTTTCTCAATTGTTTTCAGGAC	A_44_P576228	Orc2l	BC129076	NA	Orc2l	Orc2l	ens|origin recognition complex, subunit 2-like [Source:RefSeq_peptide;Acc:NP_001012003] [ENSRNOT00000058639]	-0.245915	0.0276787	1.98054
CTCCAACGCGGACTCCGGCAGCTTTCTCGCCAGAGTCCTCGAAACTCGACTAATTCCTTA	A_44_P484393	Ptma	NM_021740	NA	NA	NA	ref|Rattus norvegicus prothymosin alpha (Ptma), mRNA [NM_021740]	-0.262895	0.0276787	2.01155
ATTCCTGGCATCCACACAGAGGAAGGAGTTTGGGGAAACTGCGGAGGGATGGAAGACAGT	A_44_P548107	Nucb1	NM_053463	NA	NUCB1	NUCB1	ref|Rattus norvegicus nucleobindin 1 (Nucb1), mRNA [NM_053463]	0.359854	0.0276787	2.32455
ATTGTCAAACACTTCCTAAGTATTGTAACAGCCGTTGAGAGTTATCTTTCATCTGTTGAA	A_44_P517762	Pttg1ip	NM_001013238	NA	PTTG1IP	PTTG1IP	ref|Rattus norvegicus pituitary tumor-transforming 1 interacting protein (Pttg1ip), mRNA [NM_001013238]	0.249842	0.0276787	2.24067
CTCCTCTTCGTCCTTAATGAAAGAACTTACAGGCGAGAGGTGATTCCCTATTCCCAGAAT	A_44_P529516	Rtn3	NM_080909	NA	RTN3	RTN3	ref|Rattus norvegicus reticulon 3 (Rtn3), transcript variant 1, mRNA [NM_080909]	0.274246	0.0276787	2.02219
TGTACAGAAAGTGGTTGGCTTTGATGCTGTCATGCGGGTTCGGACAAGCACCGGCATCCG	A_43_P17977	LOC685144	NM_001109456	NA	SEC24C	SEC24C	ref|Rattus norvegicus similar to SEC24 related gene family, member C (LOC685144), mRNA [NM_001109456]	0.280985	0.0276787	2.32959
TCCCTGTATCCCAACAATGATAAATTATTGCTACTGCTGTGCGGCCACTGGTTCTAGACA	A_44_P591196	Sfrp5	NM_001107591	NA	SFRP5	SFRP5	ref|Rattus norvegicus secreted frizzled-related protein 5 (Sfrp5), mRNA [NM_001107591]	0.93867	0.0276787	2.20373
AACCATGGCAGAGTATATGGGTCAGTTCGGTTTCCCAGAAATCTGTCTGGTCCCCTTTCG	A_44_P300183	Slc48a1	NM_001127456	NA	SLC48A1	SLC48A1	ref|Rattus norvegicus similar to RIKEN cDNA 4930570C03 (LOC300191), mRNA [NM_001127456]	0.314453	0.0276787	2.06137
CAACCTGTGGCTGGTTGAGGCAGAGATCTCCCCAGAGTTAGAGAAGCGTTTAGGCCGGAA	A_43_P15444	Smo	NM_012807	NA	SMO	SMO	ref|Rattus norvegicus smoothened homolog (Drosophila) (Smo), mRNA [NM_012807]	0.246675	0.0276787	2.01363
CTGCTCACAGTGGACTTGGATTCAACGGATTTCGGTTATGCCGTGGGTGAGGTAGAGGCC	A_44_P466041	Thtpa	NM_001007682	3.6.1.28	THTPA	THTPA	ref|Rattus norvegicus thiamine triphosphatase (Thtpa), mRNA [NM_001007682]	0.227155	0.0276787	2.03409
TGCTTACCAAAGGAAGCCCAATTCACTCAAATGTTTTGAGAACTGTTTAAATAAACAAGC	A_43_P13035	Tra2b	NM_057119	NA	TRA2B	TRA2B	ref|Rattus norvegicus splicing factor, arginine/serine-rich 10 (transformer 2 homolog, Drosophila) (Sfrs10), mRNA [NM_057119]	-0.30086	0.0276787	2.20419
TAAGTTGTGAAGCATTCCAGTTCAACAAAATGGCTTCTGAACGGTCATTGCTGTGTAGCG	A_44_P890094	CK602919	CK602919	NA	NA	NA	gb|AGENCOURT_17895270 NIH_MGC_234 Rattus norvegicus cDNA clone IMAGE:7193365 5', mRNA sequence [CK602919]	0.235565	0.0278268	1.9628
CTGAACTCATGTTTGACAATGCACTGAGTGCTCTGCGACCAGAGGAAATAGCAGCTCTGC	A_44_P292558	Skiv2l	NM_213559	3.6.1.-	SKIV2L	SKIV2L	ref|Rattus norvegicus superkiller viralicidic activity 2-like (S. cerevisiae ) (Skiv2l), mRNA [NM_213559]	0.325072	0.0278268	1.96064
CTTTTTCATACATCACTTTTTCTTTGACCAGTCGCTTCACCACTCCGGTCTTGATCTTGA	A_44_P388375	BI282062	BI282062	NA	TBCA	TBCA	gb|BI282062 UI-R-CU0s-cbw-a-10-0-UI.s1 UI-R-CU0s Rattus norvegicus cDNA clone UI-R-CU0s-cbw-a-10-0-UI 3', mRNA sequence [BI282062]	-0.26413	0.0278268	1.95433
GTGGGCCACTAAGGAGGGTGCTCTTTGTGAGGAGAACATGCGTGGTGTGCGATTTGATGT	A_44_P477785	Eef2	NM_017245	NA	EEF2	EEF2	ref|Rattus norvegicus eukaryotic translation elongation factor 2 (Eef2), mRNA [NM_017245]	0.36597	0.0278607	1.93927
CTTAGCAACTCCGATCCTTTTAAGTATAGCAACTCAACTGGGATCAGCTATGAGACCCTG	A_44_P403482	RGD1311493	XM_213493	NA	ATXN7L3	ATXN7L3	gb|PREDICTED: Rattus norvegicus similar to CG13379-PA (predicted) (RGD1311493_predicted), mRNA [XM_213493]	0.328301	0.0278607	1.94571
TAAAAATAGTCTGTGATCGTTGTGACTGCCGTGCCCACTAAGGTGAACTGGGAGATGAAA	A_42_P650386	Alg8	NM_001034127	2.4.1.-	ALG8	ALG8	ref|Rattus norvegicus asparagine-linked glycosylation 8 homolog (S. cerevisiae, alpha-1,3-glucosyltransferase) (Alg8), mRNA [NM_001034127]	-0.574733	0.0284243	1.84806
AAGCCCCTCATGGTATGGAATCCCAAGACTGGAAAAAATCATCCAAGTGGGCAATCGAAT	A_44_P120002	Gtf2i	NM_001001512	NA	GTF2I	GTF2I	ref|Rattus norvegicus general transcription factor II I (Gtf2i), mRNA [NM_001001512]	0.361349	0.0284243	1.86352
AAGAAAGACAGATCCTGTGTTACCCGGCAACTCAGAAACATCAGGTCCAAGTCCGTAATT	A_42_P647009	Mprip	NM_053814	NA	MPRIP	MPRIP	ref|Rattus norvegicus myosin phosphatase Rho interacting protein (Mprip), transcript variant 1, mRNA [NM_053814]	0.275636	0.0284243	1.87345
ATCTGATCCACAGGAATTACCGCAAGCTTTGTAACCTACTGGTTGATGTTGAAGAGTGGG	A_43_P18037	Ap3b1	NM_001107646	NA	Ap3b1	Ap3b1	ref|Rattus norvegicus adaptor-related protein complex 3, beta 1 subunit (Ap3b1), mRNA [NM_001107646]	0.292071	0.0284243	1.85888
GCCGGGATCAGATTCATGAGGATAACAGAAGTATCCAGAAGATTCAGTGTTGTTTGGACA	A_44_P496706	Ikbke	NM_001108854	NA	Ikbke	Ikbke	ref|Rattus norvegicus inhibitor of kappaB kinase epsilon (Ikbke), mRNA [NM_001108854]	0.225513	0.0284243	1.85729
CAGACCATCCAGGATATTCTGTCAAACTTCCAGCTTCGTGCATTCCTGGACAACAAGTAT	A_44_P556367	Taf5l	NM_001107442	NA	Taf5l	Taf5l	ref|Rattus norvegicus TAF5-like RNA polymerase II, p300/CBP-associated factor (PCAF)-associated factor (Taf5l), mRNA [NM_001107442]	0.191947	0.0284243	1.8894
CGGGCCAAGCCCAAGGAGGCAGATGAGTCCTTGAACTTTGAGGAGCAAATCCTGGAAGCT	A_44_P361301	Tln1	NM_001039025	NA	Tln1	Tln1	ref|Rattus norvegicus talin 1 (Tln1), mRNA [NM_001039025]	0.279348	0.0284243	1.89506
GCAAAGCACAATCTCACAATGATTCCGAATTCCTGAGAGACATCTTAGACTATGAGGGAA	A_44_P945456	Npas2	NM_001108214	NA	NPAS2	NPAS2	ref|Rattus norvegicus neuronal PAS domain protein 2 (Npas2), mRNA [NM_001108214]	-1.00206	0.0284243	1.84759
TGCCCTGAGAAACTGCTTCACATGGAGTTAGCTCACTGCAAGGAGGGTGTTGAGACAATC	A_44_P481629	Prkce	NM_017171	2.7.11.13	PRKCE	PRKCE	ref|Rattus norvegicus protein kinase C, epsilon (Prkce), mRNA [NM_017171]	0.249921	0.0284243	1.85679
GAGCTTGCCTTTAAGCTGCAGAGTTCAGACCTAGGAGTGAAACAGAAAAGTGAATTAAAC	A_44_P336699	Rufy3	NM_001025127	NA	RUFY3	RUFY3	ref|Rattus norvegicus RUN and FYVE domain containing 3 (Rufy3), mRNA [NM_001025127]	0.210087	0.0284243	1.90662
TTTGCTCGGTGGGCTATCATCTTTTTTCCTGTCATCGGTCAGAAAAGACGTGTCGGAGGT	A_44_P499056	Paqr3	NM_001012033	NA	PAQR3	PAQR3	ref|Rattus norvegicus progestin and adipoQ receptor family member III (Paqr3), mRNA [NM_001012033]	0.251095	0.0295318	1.80159
AGGCAGACATTGAGAACATTGCCAAATGCAAGCTGTGCATTGAGAGGAGACTCTCGGCCC	A_44_P503673	Ulk1	NM_001108341	NA	Ulk1	Ulk1	ref|Rattus norvegicus Unc-51 like kinase 1 (C. elegans) (Ulk1), mRNA [NM_001108341]	0.260694	0.0295636	1.78598
ACGGATCCACTTGCAGCCAGACAAACAACAGCCCTTGAAGAAGAATGAGGAGGATTCACT	A_44_P105680	Znf496	XM_001075266	NA	Znf496	Znf496	gb|Rattus norvegicus similar to D130067D09 protein (LOC287361), mRNA [XM_220512]	0.252636	0.0295636	1.7921
GGATGTACATGGATCGCCGCTGTGTGTACTATCGGAAGCCACTGCTAGAGTCTGGCACAC	A_44_P231066	Uba1	NM_001014080	6.3.2.19	UBA1	UBA1	ref|Rattus norvegicus ubiquitin-like modifier activating enzyme 1 (Uba1), mRNA [NM_001014080]	0.410394	0.0297357	1.77438
CAGGGCTAGGATGGACTTTGTGTTTATATTTAATTTCTTACCCTACTTGGTAATTTTGAG	A_42_P685418	Rbm8	XM_215637	NA	Rbm8	Rbm8	ens|RNA-binding motif protein 8 (Fragment). [Source:UniProtKB/TrEMBL;Acc:Q27W01] [ENSRNOT00000028807]	-0.205357	0.0297537	1.76764
ATGCAGGAGCTAGTTGGCTTCTATATTACCCATGGAGGAGTACTTCATGAGAGAGACTGT	A_43_P17974	Cog4	NM_001108449	NA	Cog4	Cog4	ref|Rattus norvegicus component of oligomeric golgi complex 4 (Cog4), mRNA [NM_001108449]	0.311788	0.0301436	1.74944
AGCTGAAGATGGTCGACAGCTTCCATAGAAACAGTTTCCAGTGTGGAATTATGTGCCTGA	A_44_P1058502	Ppfia1	NM_001106320	NA	PPFIA1	PPFIA1	ref|Rattus norvegicus protein tyrosine phosphatase, receptor type, f polypeptide (PTPRF), interacting protein (liprin), alpha 1 (Ppfia1), mRNA [NM_001106320]	0.220975	0.0302514	1.74002
TTCAAACCTCAGGTCACTTCAGAAGTGGACACAAGGTACTTTGATGATGAATTCACCGCC	A_43_P15267	Akt2	NM_017093	2.7.11.1	AKT2	AKT2	ref|Rattus norvegicus v-akt murine thymoma viral oncogene homolog 2 (Akt2), mRNA [NM_017093]	0.327712	0.0305295	1.72313
TGGGTTTAAAATTTGTGTTTAAAAGGTCCAAGATGACTGCAGTTTTACAAAAAGATGGGC	A_44_P448928	AA899253	AA899253	NA	NA	NA	gb|AA899253 UI-R-E0-cz-g-07-0-UI.s1 UI-R-E0 Rattus norvegicus cDNA clone UI-R-E0-cz-g-07-0-UI 3' similar to gi [AA899253]	-0.304492	0.0305295	1.71344
AAGTCGAATTTTTCCTAATGGAGATGGGGAGATGATTTAGTTTGTTTTTAAGTACATTTT	A_44_P609842	Adarb1	NM_001111056	NA	Adarb1	Adarb1	ref|Rattus norvegicus adenosine deaminase, RNA-specific, B1 (Adarb1), transcript variant 3, mRNA [NM_001111056]	0.239286	0.0305295	1.71705
CTAAATGGGATTTGCCTCTTCTATACTCCCTAAGGACTTGAGATACAGACAAGCATTCAG	A_44_P271769	Acp2	NM_016988	3.1.3.2	ACP2	ACP2	ref|Rattus norvegicus acid phosphatase 2, lysosomal (Acp2), mRNA [NM_016988]	0.236582	0.03053	1.69811
ATATAAGTGCACAAAGCAGCTGTTATCAGAGAGATTTGGCCGAGGCTCCCGGACTGTGGA	A_43_P18238	Arfip2	NM_001004222	NA	ARFIP2	ARFIP2	ref|Rattus norvegicus ADP-ribosylation factor interacting protein 2 (Arfip2), mRNA [NM_001004222]	0.215116	0.03053	1.69565
CTGTGGCAGCTCCTTGAGGAAGTCTGCATGGTCAAAGTTCTGTGTCTTACTACAAAACAA	A_43_P12332	Nolc1	NM_022869	NA	NOLC1	NOLC1	ref|Rattus norvegicus nucleolar and coiled-body phosphoprotein 1 (Nolc1), mRNA [NM_022869]	-0.222139	0.03053	1.70406
TGGTGGTAGCAGACTTCGGGCTGTCACGTCTCATAGTGGAAGAGAGGAAAAGGCCTCCAG	A_44_P461451	Limk2	NM_024135	2.7.11.1	LIMK2	LIMK2	ref|Rattus norvegicus LIM domain kinase 2 (Limk2), mRNA [NM_024135]	0.202471	0.0307653	1.68268
TTCCAGTTTATCAAGTAACTCTGGACTTTGGAATTACCTGTTTTTATGTTCCAGCTGTCT	A_43_P15775	Ddx21	NM_001037201	NA	DDX21	DDX21	ref|Rattus norvegicus DEAD (Asp-Glu-Ala-Asp) box polypeptide 21 (Ddx21), mRNA [NM_001037201]	-0.313589	0.030837	1.65525
GTAATGTTATTTTTAGGGTTATATATTAACTTCCGTCACCTTTATAAACAGCGCAGACGG	A_44_P516074	RGD1565496	NM_001106831	NA	PTPLAD1	PTPLAD1	ref|Rattus norvegicus similar to Butyrate-induced transcript 1 (RGD1565496), mRNA [NM_001106831]	-0.276092	0.030837	1.64614
GAGCTGCCCTCCTGGATAATTAAGGATGATGCTGAAGTGGAAAGGCTCACCTGCGAAGAG	A_44_P1021682	Smarca2	NM_001004446	NA	SMARCA2	SMARCA2	ref|Rattus norvegicus SWI/SNF related, matrix associated, actin dependent regulator of chromatin, subfamily a, member 2 (Smarca2), mRNA [NM_001004446]	0.315335	0.030837	1.65071
CCTCAGATGCGCCTCGTGGAAGACAACCCCTCTTCACTTTCCCTCGTGGAGATCTACAAG	A_44_P386734	Trrap	NM_001105907	NA	Trrap	Trrap	ref|Rattus norvegicus transformation/transcription domain-associated protein (Trrap), mRNA [NM_001105907]	0.287636	0.0315881	1.61193
GCAGCTCCTGATAAGAGGTCCAAACTACAGAGAAATGAAAATCGAGATATCAGTGAAGTC	A_44_P204078	Snw1	NM_001109279	NA	SNW1	SNW1	ref|Rattus norvegicus similar to Nuclear protein SkiP (Ski-interacting protein) (RGD1561926), mRNA [NM_001109279]	0.504742	0.0315881	1.61808
GCCATTAGAAACTCTGTTGATTGAACGGAAATGAATTCTGTTAAATGCTAATTAAAGTCT	A_44_P612277	BF396985	BF396985	NA	NA	NA	gb|UI-R-BS2-beb-e-02-0-UI.s1 UI-R-BS2 Rattus norvegicus cDNA clone UI-R-BS2-beb-e-02-0-UI 3', mRNA sequence [BF396985]	-0.236994	0.0317574	1.58915
GCTCTCCACTCTTCGGAAGCCTGAGACCTAGATGGCATGACACATCTATGACACAGGTAG	A_44_P263237	CB546826	CB546826	NA	NA	NA	gb|CB546826 AMGNNUC:NRPI3-00126-D8-A W Rat pituitary (10477) Rattus norvegicus cDNA clone nrpi3-00126-d8 5', mRNA sequence [CB546826]	0.251191	0.0317574	1.56846
TACCCTTTTGCCATAGAATTATTCATTCGGTGCTAGTATTAGTTTAGCTTTATAAGTGGG	A_44_P891704	CK476494	CK476494	NA	NA	NA	gb|AGENCOURT_17581926 NIH_MGC_232 Rattus norvegicus cDNA clone IMAGE:7125239 5', mRNA sequence [CK476494]	-0.344249	0.0317574	1.57967
ACCATTTGGTCTTATTGAAGCCAACACAGAACTTGCTGCTGTGTTTTATTTCTTTGGTGA	A_43_P10569	Eif3a	NM_001047087	NA	Eif3a	Eif3a	ens|eukaryotic translation initiation factor 3, subunit 10 (theta) [Source:RefSeq_peptide;Acc:NP_001040552] [ENSRNOT00000013559]	-0.282595	0.0317574	1.57911
CCCAGGGGAGTCCCGGAGGCAAGTTCCTCAGAACTGTCAAATGGCCTGATTTCTGTGGTT	A_42_P654166	Ints3	XM_001075102	NA	Ints3	Ints3	gb|PREDICTED: Rattus norvegicus similar to expressed sequence C77668 (predicted) (RGD1304593_predicted), mRNA [XM_342288]	-0.215771	0.0317574	1.5778
AATGTTAGAACTCTTTGAGCAAAACCGGGCCCGGATATTAACTCCAGAGAATTGGAAGCA	A_44_P248358	Tk2	NM_001106166	NA	Tk2	Tk2	ref|Rattus norvegicus thymidine kinase 2, mitochondrial (Tk2), nuclear gene encoding mitochondrial protein, mRNA [NM_001106166]	0.239722	0.0317574	1.55888
ACAAACAAGTGCAAAGGCTATGGCTTCGTGGACTTCGACAGTCCGTCATCAGCACAGAAG	A_44_P108291	Rbms2	NM_001025403	NA	RBMS2	RBMS2	ref|Rattus norvegicus RNA binding motif, single stranded interacting protein 2 (Rbms2), mRNA [NM_001025403]	0.208378	0.0317574	1.55878
CAGCAGTTCTACAAGCAATTTGTGGAATATACCTGTCCTACAGAAGATATCTACTTGGAG	A_44_P107132	Mapk8ip1	NM_053777	NA	MAPK8IP1	MAPK8IP1	ref|Rattus norvegicus mitogen-activated protein kinase 8 interacting protein 1 (Mapk8ip1), mRNA [NM_053777]	0.299876	0.0320706	1.54437
GGAAGACTGGGCTCAAGAATCCAGCCTCAAATCTAGTTATGATGGAAAAGTAGACTTTTT	A_44_P223009	CA506853	CA506853	NA	NUMA1	NUMA1	gb|CA506853 UI-R-FJ0-cqc-h-09-0-UI.s1 UI-R-FJ0 Rattus norvegicus cDNA clone UI-R-FJ0-cqc-h-09-0-UI 3', mRNA sequence [CA506853]	-0.353303	0.0321431	1.53701
TCTGACGCTTATCTCACGCCTGTCTGTAATATCCTAATGTTTTCATAATGTGCTCTGATA	A_44_P1041880	Bcas1	NM_145670	NA	BCAS1	BCAS1	ref|Rattus norvegicus breast carcinoma amplified sequence 1 (Bcas1), mRNA [NM_145670]	0.85358	0.0321616	1.53126
CACTCACTAGTCAGTCTACCTCACATTTTGTTTATGATTCTAAGTTGTCTTAAGCTGTGT	A_44_P609306	FM088666	FM088666	NA	NA	NA	gb|FM088666 etnofat Rattus norvegicus cDNA clone etnofatP0001L24 5', mRNA sequence [FM088666]	-0.26054	0.0322192	1.5244
AGTGCTAATCAACTTGACCGCGTAGTGTCTGAGTCAGAAACAATGACAGAGGGATCACAA	A_44_P963185	AB014879	AB014879	NA	NA	NA	gb|Rattus norvegicus non-coding RNA expressed in the brain, repeat sequence, clone: 12 [AB014879]	0.536463	0.0323356	1.51588
CTCCAAGCAGAGGATGCTACATGGGGAGTATCTAGAGCTGTTCTGACAGGAATGGCTCCT	A_43_P19606	Slc12a7	XM_001071999	NA	SLC12A7	SLC12A7	gb|PREDICTED: Rattus norvegicus solute carrier family 12 (potassium [XM_001071999]	0.315375	0.0330701	1.48979
AACACCTTCTGTTGTAACTTGTCCTTGGGGACAGGCAGGAAGACACTACTTGGTGTTTTA	A_44_P268134	AA891917	AA891917	NA	CAPZA1	CAPZA1	gb|AA891917 EST195720 Normalized rat kidney, Bento Soares Rattus sp. cDNA clone RKIAI58 3' end, mRNA sequence [AA891917]	-0.261142	0.0334266	1.47467
TTTACTTGACTCAGTACTACAAGCTACCTGGGGCATTTATGACAAAGACTCGGTGCTTCG	A_43_P18380	CB580093	CB580093	NA	NA	NA	gb|AMGNNUC:NRHY7-00013-D10-A nrhy7 (10850) Rattus norvegicus cDNA clone nrhy7-00013-d10 5', mRNA sequence [CB580093]	0.220421	0.0335805	1.46479
TTGTGGGTTACTCCTACTCTTGCATGGCCTCAAGAGACAATCAGGTCACGGACCCCACCC	A_44_P550581	Dmpk	NM_001107484.1	NA	Dmpk	Dmpk	gb|Rattus norvegicus similar to myotonic dystrophy protein kinase (LOC308405), mRNA [XM_218411]	0.335887	0.0335805	1.46024
CGGAAGGAGTGCAGTTGGAAACACGGAAGTAGATTGTTTTCAGGGGCACAACCTCAGCAA	A_44_P752777	BF404531	BF404531	NA	NA	NA	gb|UI-R-CA1-big-b-02-0-UI.s1 UI-R-CA1 Rattus norvegicus cDNA clone UI-R-CA1-big-b-02-0-UI 3', mRNA sequence [BF404531]	0.273306	0.0336774	1.44252
CCTCCTGGCTTGGAGCTTGTCTACGTAGTACTCTACTTAGACAATCAACTCAGCAGCCCC	A_44_P302102	XM_341179	XM_341179	NA	NA	NA	gb|Rattus norvegicus similar to Alpha-L-iduronidase precursor (LOC360904), mRNA [XM_341179]	0.208067	0.0336774	1.45041
AGTGCTCGTGGCTCTCGCTCTCATCGAGAGTGGGATGAAGTACGAGGATGCCATCCAGTT	A_44_P391926	Ptp4a3	NM_001114405	NA	Ptp4a3	Ptp4a3	ref|Rattus norvegicus protein tyrosine phosphatase 4a3 (Ptp4a3), mRNA [NM_001114405]	0.353153	0.0337155	1.43651
GGTGAAAACCAGGTATTGACAAGAACCAGACCCACTAACTCTGTTTTAGTAAGAGCACAA	A_44_P975945	Fam168a	NM_001108494	NA	Fam168a	Fam168a	ref|Rattus norvegicus family with sequence similarity 168, member A (Fam168a), mRNA [NM_001108494]	0.295216	0.0340311	1.42287
TATTGCTTCCCTCAATATCTGAATGTCTCAATCCAAAACTTGAAGCTCTTTAGACCAAGA	A_42_P515346	Map1a	NM_030995	NA	MAP1A	MAP1A	ref|Rattus norvegicus microtubule-associated protein 1A (Map1a), mRNA [NM_030995]	0.214156	0.0342573	1.40689
ACTAAATCACTCAGAATATACAGGGACTCGCTTGCCAAATGGAGTGAGTGACAGCATGGA	A_43_P21158	Emilin2	XM_237520	NA	Emilin2	Emilin2	gb|PREDICTED: Rattus norvegicus elastin microfibril interfacer 2 (predicted) (Emilin2_predicted), mRNA [XM_237520]	0.320312	0.035231	1.36761
CCCATCATGTTTGCCAGTTTGTATAAAATTTCCAAAGAACACTGGAATCAGACTATTGTA	A_44_P142376	Ppp2r5a	NM_001107891	NA	Ppp2r5a	Ppp2r5a	ref|Rattus norvegicus protein phosphatase 2, regulatory subunit B', alpha isoform (Ppp2r5a), mRNA [NM_001107891]	0.328692	0.035231	1.36616
GGGGAAAGTGCTGATCCTGACATGGTTCTATACTCTTCTGGGAGTAATTTTGCCAAAAAA	A_43_P12613	Apln	NM_031612	NA	APLN	APLN	ref|Rattus norvegicus apelin (Apln), mRNA [NM_031612]	-0.968131	0.0352687	1.36037
AAGCAGAGTCTGTCAGGAGAGTCTCCACTCTTGCCTCAGATGCCGTGCTCTTAGCTCCCA	A_44_P363882	BC105827	XM_001080824	NA	NA	NA	ens|LOC360570 protein (Fragment). [Source:UniProtKB/TrEMBL;Acc:Q3B8R3] [ENSRNOT00000042166]	0.304558	0.0352694	1.35526
TCTGCCATTATGAATTACTTCAAGCCACTGACTGAATGGCTCGTCACAGAGAACAGGAGA	A_43_P11457	Ace	NM_012544	3.4.15.1	ACE	ACE	ref|Rattus norvegicus angiotensin I converting enzyme (peptidyl-dipeptidase A) 1 (Ace), mRNA [NM_012544]	0.410477	0.035301	1.34529
TTATCTGACCCTCTAATCTTTGAGAAACACAGGGTTACAAAGTAGAGTCACCATTCTTCA	A_44_P1030648	RGD1566052	NM_001115047	NA	ELP4	ELP4	ref|Rattus norvegicus similar to elongation protein 4 homolog (LOC687694), mRNA [NM_001115047]	-0.265995	0.035369	1.33736
GCAGAAGCTGAAGCTTTTCTACGGCATGAGCTCAGACACAGCCATGAAGAAACACGCGGG	A_44_P409518	Gmpr	NM_057188	1.7.1.7	GMPR	GMPR	ref|Rattus norvegicus guanosine monophosphate reductase (Gmpr), mRNA [NM_057188]	0.567793	0.035369	1.33412
GAGGGTCCCAGCTTTCTATCCCAAGAACCACGGCACAGTCACCAGATGAAAATGGCTGCC	A_42_P712777	Cabin1	NM_053575	NA	CABIN1	CABIN1	ref|Rattus norvegicus calcineurin binding protein 1 (Cabin1), mRNA [NM_053575]	0.189071	0.0354391	1.31622
GTAGAGGATTCCCAAGCTCCTGTGTTATAATTTAGGCACAAGATCTGGTCACTTGGGACA	A_44_P488956	Marveld1	NM_001107590	NA	NA	NA	ref|Rattus norvegicus MARVEL domain containing 1 (Marveld1), mRNA [NM_001107590]	0.352297	0.0354391	1.30365
AATAGCAGCGAGGTCTTCCTGTATATCAAACTGTTGCTAACAATGAAAGATGAACTCGGT	A_44_P885040	A_44_P885040	A_44_P885040	NA	NA	NA	Unknown	0.56228	0.0354391	1.3071
GGGTCAGGAATCTTCACATCCGAGAGCTGAAGAGAATAAACAATGAGGATAATTCACAGT	A_44_P259329	Tlk1	NM_001107734	NA	Tlk1	Tlk1	ref|Rattus norvegicus tousled-like kinase 1 (Tlk1), mRNA [NM_001107734]	0.279998	0.0354391	1.31754
ACAGAGGGAGACTATGTCTGGACAGACAGCCTTCCTGGGAAGTCCAGAGTCCAGGCACAA	A_43_P20794	Osbpl5	NM_001015024	NA	OSBPL5	OSBPL5	ref|Rattus norvegicus oxysterol binding protein-like 5 (Osbpl5), mRNA [NM_001015024]	0.269585	0.0354391	1.30635
TGCGATCGAATATGCCCCGTATGGAAACCTGCTAGATTTCCTGAGAAAGAGCAGGGTCCT	A_44_P520235	Tie1	NM_053545	NA	Tie1	Tie1	ref|Rattus norvegicus tyrosine kinase with immunoglobulin-like and EGF-like domains 1 (Tie1), mRNA [NM_053545]	0.422002	0.0358041	1.28159
AAGGGGGAAAAAGCATAAAAACAAAACCAGAAGTGATCCCGTGTAGCCTTCGTTGACAAA	A_43_P14852	AW144408	AW144408	NA	NA	NA	gb|AW144408 EST294704 Normalized rat ovary, Bento Soares Rattus sp. cDNA clone RGICR81 5' end, mRNA sequence [AW144408]	-0.32129	0.0358897	1.26888
CAAGCTCATACAAAGCAGACTGCCGGCAAATCCACTTGTGGCAAAACACCCAGAAAACAA	A_44_P667648	LOC685984	XM_001066068	NA	NA	NA	ref|PREDICTED: Rattus norvegicus similar to H3 histone, family 3B (LOC682841), mRNA [XM_001063350]	-0.226944	0.0358897	1.26784
GGCTTTTAATGCAGCTTATAATCTAGTGGTTTTGTGAGGAGGAAAATCACAATACTGTTC	A_42_P479160	Wnt2b	XM_001066411	NA	Wnt2b	Wnt2b	ens|Wnt2b protein (Fragment). [Source:UniProtKB/TrEMBL;Acc:Q9QXK5] [ENSRNOT00000019349]	-0.636722	0.0358897	1.26603
GGATAAGCCAGAGATGAGTGTGGTTTTGAAAAATGTCAAACCAGACCAATGGGTAAAGCT	A_43_P18277	Npepps	NM_080395	NA	Npepps	Npepps	ref|Rattus norvegicus aminopeptidase puromycin sensitive (Npepps), mRNA [NM_080395]	0.285773	0.0359772	1.25497
CTAAGAGCTGAGTCTCATAGGACCATGCCAATGGTCCCTTACTTGTTCCCCTACCCTGTA	A_44_P110110	Cst3	NM_012837	NA	CST3	CST3	ref|Rattus norvegicus cystatin C (Cst3), mRNA [NM_012837]	0.242401	0.0360001	1.22543
ACCTTTGCACTTCTCATTTAGACTAAGACAAACACTTGTGAAAATTGGCGCAAAATGAGT	A_44_P376683	BF548232	BF548232	NA	ELAVL1	ELAVL1	gb|BF548232 UI-R-A0-aa-d-04-0-UI.r1 UI-R-A0 Rattus norvegicus cDNA clone UI-R-A0-aa-d-04-0-UI 5', mRNA sequence [BF548232]	-0.303903	0.0360001	1.24524
CTCTGGTCATTCAACTACTTCTTCTACAACAAGCGACTTAAACGAATTGTCTTCTTTAGC	A_42_P571260	Maf1	NM_001014085	NA	MAF1	MAF1	ref|Rattus norvegicus MAF1 homolog (S. cerevisiae) (Maf1), mRNA [NM_001014085]	0.22164	0.0360001	1.23322
AGACGGCCCTTTAGTGGTTACACTGCAATAATTTTAGGGACATCATGACATGACTCCGTC	A_44_P422271	Cerk	NM_001134861	NA	Cerk	Cerk	ref|Rattus norvegicus ceramide kinase (Cerk), mRNA [NM_001134861]	0.21799	0.0360001	1.23216
AAAGACATGGCACTTCAGTATCCGGCAGCACAGAGAGCTCATCCCCAGGAGTATCCTGGC	A_44_P201379	Ldb1	NM_001107601	NA	Ldb1	Ldb1	ref|Rattus norvegicus LIM domain binding 1 (Ldb1), mRNA [NM_001107601]	0.256542	0.0360001	1.23362
GTACCGCGGATGTTTTCTATCATGCTAGCTAAGATCTTTTAAGCAGTTTCTTTGGGTAAC	A_44_P839602	TC583553	TC583553	NA	NA	NA	tc|Q7TQ12_RAT (Q7TQ12) Aa1114, partial (9%) [TC583553]	0.228754	0.0360001	1.23115
GCCAGCCTGATCTTTGGATGTTCTCACCTGTCAAGGTCCCATGGGACTGAGAATCTGCCT	A_44_P1058158	Plbd2	NM_139255	NA	PLBD2	PLBD2	ref|Rattus norvegicus mannose-6-phosphate protein p76 (P76), mRNA [NM_139255]	0.26983	0.0360001	1.22428
TTCAAGAGACACCTTTCACTAAGTCCAAGCCAGTGGCCATTTCTGTGGCATCTTACATGT	A_43_P20953	Arhgap20	NM_213629	NA	ARHGAP20	ARHGAP20	ref|Rattus norvegicus Rho GTPase activating protein 20 (Arhgap20), mRNA [NM_213629]	0.240741	0.0363698	1.17731
ACCACGTGTTTACGTTCACCATTCTGGATAACCGGATCTGGTTTCGGAACTTCCAGATTA	A_44_P462326	Bxdc2	NM_001029915	NA	BRIX1	BRIX1	ref|Rattus norvegicus brix domain containing 2 (Bxdc2), mRNA [NM_001029915]	-0.207512	0.0363698	1.17993
AACCTCTACCACGAGAACATTGTGAAGTATAAAGGAATCTGCATGGAAGACGGGGGGAAT	A_43_P15781	Jak1	NM_053466	2.7.10.2	JAK1	JAK1	ref|Rattus norvegicus Janus kinase 1 (Jak1), mRNA [NM_053466]	0.211725	0.0363698	1.18943
GCACTGGCTGTTACATACATGTCAGCTCTGAAGGCAACAGCAACAGGAAGAGAGCCATGC	A_44_P430939	Map1lc3b	U05784	NA	MAP1LC3B	MAP1LC3B	gb|Rattus norvegicus microtubule-associated proteins 1A and 1B light chain 3 subunit mRNA, complete cds. [U05784]	0.260032	0.0363698	1.20778
GCAGTGGTTAAAGACTGGGTTCAGGAGAGAGCAGGGTACACTCACATCCACCTGGGAACC	A_44_P1037131	Actr1a	NM_001106364	NA	Actr1a	Actr1a	ref|Rattus norvegicus ARP1 actin-related protein 1 homolog A, centractin alpha (yeast) (Actr1a), mRNA [NM_001106364]	0.26069	0.0363698	1.18782
TGTTTTTGGCATCATCCTGGTCTCTGTTTTTGCCTATGATGCGTTCAAGATCTACCGAAC	A_42_P766648	Cmtm5	NM_001106034	NA	Cmtm5	Cmtm5	ref|Rattus norvegicus CKLF-like MARVEL transmembrane domain containing 5 (Cmtm5), mRNA [NM_001106034]	0.464354	0.0363698	1.20283
TAGCTATGAAGCATGCTGCCTTTTAAGGAGCTCTATCAGGGTTTATATTTTAAGTAAAAG	A_44_P570959	DV727605	DV727605	NA	NA	NA	gb|RVL20128 Wackym-Soares normalized rat vestibular cDNA library Rattus norvegicus cDNA 5', mRNA sequence [DV727605]	-0.177944	0.0363698	1.18942
TGCTACTACCTTAAGTGGTTTGTTACAGTGTAACTTCCTTACCATGGACAGTGCTATGCA	A_44_P219915	Psme4	BC090326	NA	PSME4	PSME4	gb|Rattus norvegicus proteasome (prosome, macropain) activator subunit 4, mRNA (cDNA clone IMAGE:7128175), complete cds. [BC090326]	0.453338	0.0363698	1.19919
TTGCCTCGAGTGGTGTGTAGCTGTCTGTACGGTGTGGCAGCTTCAGCTCTGGGTCTCTTT	A_44_P344724	XM_240449	XM_240449	NA	NA	NA	gb|Rattus norvegicus similar to tumor endothelial marker 5 precursor (LOC306543), mRNA [XM_240449]	0.189241	0.0364497	1.17118
TGAAATATGCCTAAGTAGTGTTTTTCCTTGCTCAATTAGCAGTTCTGAAGTCACTGAATA	A_44_P285463	Cldn1	NM_031699	NA	CLDN1	CLDN1	ref|Rattus norvegicus claudin 1 (Cldn1), mRNA [NM_031699]	-0.637552	0.0365282	1.15247
GGGGACTTTAGTTAGCGTACTATGTCATCTATTCATTTTTTAAAACATTCATTAAGATTT	A_44_P209995	AI228214	AI228214	NA	NA	NA	gb|AI228214 EST224909 Normalized rat brain, Bento Soares Rattus sp. cDNA clone RBRCS02 3' end, mRNA sequence [AI228214]	-0.300666	0.0365282	1.15512
ACAGCGTTCTGCGAAACTTCCTTAGTACCAATGAAGGCAAACTGGACAAGCTCCAGCGTG	A_44_P478515	LOC300225	XR_005956	NA	NA	NA	gb|PREDICTED: Rattus norvegicus similar to formin-like 3 protein (LOC300225), mRNA [XR_005956]	0.238186	0.0365282	1.14786
TCCGGTCACAACACAAAGGCATCCAGTTGTATGACACCCCGTATGAGCCGGAAGGCCAGA	A_44_P234395	RGD1565350	XM_002729477	NA	NA	NA	gb|PREDICTED: Rattus norvegicus similar to Shb protein (predicted) (RGD1565350_predicted), mRNA [XR_008772]	0.194521	0.0365282	1.15262
ACCTTGGGTTAATAGCTCCAGGATTTGTTTCAAACAACACAAAAGGTCTCATGTGAATAT	A_44_P960610	TC594625	TC594625	NA	NA	NA	tc|Q5Z8T9_ORYSA (Q5Z8T9) Erythrocyte membrane protein 1-like, partial (9%) [TC594625]	-0.321434	0.0365282	1.14474
ACAATCCTCGTGTTATTCTCAGCTTCGATATGGATTTCAACTTTTCATAATAAAATATTT	A_44_P793731	A_44_P793731	A_44_P793731	NA	NA	NA	Unknown	-0.196713	0.0365282	1.14117
ATTGTAGAAGATCACGCTCGCGAACATATCCGGCAAAATCTAGAAAGTTTCATAAAACAG	A_44_P327515	Zcchc6	XM_001060307	NA	ZCCHC6	ZCCHC6	gb|PREDICTED: Rattus norvegicus similar to Zinc finger CCHC domain-containing protein 6 (LOC501515), mRNA [XM_001060307]	0.252763	0.0365282	1.14942
GCTGCCCAATATCACCTTGGATGGTGTTGACATCAGCCCCTTGCTGCTAGGCACAGGCAA	A_43_P18879	Arsa	NM_001034933	3.1.6.8	ARSA	ARSA	ref|Rattus norvegicus arylsulfatase A (Arsa), mRNA [NM_001034933]	0.220132	0.0368861	1.11248
TATTTTGAGCCCAATATTATGTACTCTGCATTGTCTTTGAGTATATGAGCATCCATACAC	A_44_P115349	BF521863	BF521863	NA	NA	NA	gb|BF521863 UI-R-BT0-pl-a-04-0-UI.r1 UI-R-BT0 Rattus norvegicus cDNA clone UI-R-BT0-pl-a-04-0-UI 5', mRNA sequence [BF521863]	0.48671	0.0368861	1.11506
GTAGCTTTTCAGGTTCCTCATTAGTAGGATGTAAATACAGAATATAAAACAGCTCTCGTT	A_44_P355620	BF549650	BF549650	NA	NA	NA	gb|BF549650 UI-R-C2-ng-a-06-0-UI.r1 UI-R-C2 Rattus norvegicus cDNA clone UI-R-C2-ng-a-06-0-UI 5', mRNA sequence [BF549650]	0.233678	0.0368861	1.12325
GAATAAGTCCCGACTCACCAGCCAGAGCGAAGCCATGGCACTGCAGTCAATCCGTAACAT	A_44_P488078	Agap1	NM_001108230	NA	Agap1	Agap1	ref|Rattus norvegicus centaurin, gamma 2 (Centg2), mRNA [NM_001108230]	0.240445	0.0368861	1.11307
TCATTGCTAGAGGTCAAACGTGGAGATGAACACCATTACCAATGTCAAGTGGAGCATGAG	A_44_P996997	Fcgrt	NM_033351	NA	FCGRT	FCGRT	ref|Rattus norvegicus Fc fragment of IgG, receptor, transporter, alpha (Fcgrt), mRNA [NM_033351]	0.365174	0.0370601	1.10025
ATGACCTCAAGCGGCAGAATGCTCTTCTGGAGCAACAAGTCCGTGCACTGGAGAAGGCAA	A_44_P113842	Max	NM_022210	NA	MAX	MAX	ref|Rattus norvegicus MYC associated factor X (Max), mRNA [NM_022210]	0.218719	0.0370601	1.10106
CACTGGGTATGCTGCGGGAATTGATGGTTGTCATCCGAATATGGGGCCTACTGAAGCCCA	A_44_P291060	Med16	NM_001106768	NA	Med16	Med16	ref|Rattus norvegicus mediator complex subunit 16 (Med16), mRNA [NM_001106768]	0.238453	0.0370601	1.09653
GAAGCCTGATGGTACTAGCAAGGAGTGCGTGTTCATTGAGAAGGTTCTGGAAAACAACTA	A_44_P556319	Fgf18	NM_019199	NA	Fgf18	Fgf18	ref|Rattus norvegicus fibroblast growth factor 18 (Fgf18), mRNA [NM_019199]	-0.32226	0.0372013	1.08448
TGATCGTTCAGGATGAAGGGATTGATGCCATTCCAGTTAAGGTCCTCAACTGCGACACCA	A_44_P455145	Plxnb2	NM_001108106	NA	Plxnb2	Plxnb2	ref|Rattus norvegicus plexin B2 (Plxnb2), mRNA [NM_001108106]	0.38637	0.0372013	1.0778
CGTTATGATGACTTTTCTTTCCAACATGCTTCGAGATGATGGAGGTTTTGAATACAAAAA	A_44_P206284	RGD1566215	NM_001106929	NA	COPG	COPG	ref|Rattus norvegicus similar to Coatomer gamma-2 subunit (Gamma-2 coat protein) (Gamma-2 COP) (RGD1566215), mRNA [NM_001106929]	0.289858	0.0372447	1.06996
CCAGACAAGGACTAGATCACAAGTTCAGTCATTCATATTTAAACCATGTGCTACTTACAT	A_44_P388384	AW144721	AW144721	NA	ENC1	ENC1	gb|AW144721 EST290815 Normalized rat embryo, Bento Soares Rattus sp. cDNA clone RGIAS11 5' end similar to nuclear matrix protein NRP/B, mRNA sequence [AW144721]	-0.617722	0.0372447	1.06178
CCTTCTTGGTAAAGTATATGTTGTTGGCGGTTATGATGGGCAAAACAGACTTAGCAGCGT	A_43_P21118	Klhl24	NM_181473	NA	KLHL24	KLHL24	ref|Rattus norvegicus kelch-like 24 (Drosophila) (Klhl24), mRNA [NM_181473]	0.234221	0.0372447	1.06362
AAAGATGCATTTATGAAAGCAAATCCTGGCTACAGATGGTGCCCTACCACAAACAAGCCC	A_43_P20505	Bbx	NM_001079938	NA	Bbx	Bbx	ref|Rattus norvegicus bobby sox homolog (Drosophila) (Bbx), mRNA [NM_001079938]	0.312781	0.0372447	1.06626
ATCAGAGTTTACAGAAATCATTTTACTTTGTACAATACCATCCTATGTAAAGATGAAATT	A_44_P607859	TC603080	TC603080	NA	NA	NA	Unknown	-0.201391	0.0372822	1.05714
ATTTGAGAGATTCCTTGGTTAAAATTCTGCAAGATTATAACTTACAGATTCTGCTTCGGG	A_44_P426707	RGD1560511	NM_00107355	NA	VPS41	VPS41	gb|Rattus norvegicus similar to Vps41 protein (LOC306991), mRNA [XM_225396]	0.288579	0.0373562	1.05159
TGTGGCGAACCCAACGCACTTGCAGATGCGGGAAGACATGGCTAAGTATAGGAGAATGTC	A_44_P539111	Leprel2	XM_342756	NA	LEPREL2	LEPREL2	ens|leprecan-like 2 [Source:RefSeq_peptide;Acc:NP_001100090] [ENSRNOT00000021578]	0.429364	0.0377022	1.03922
AGAGAAAGCCATTGAAATGTATACGAAGGAGAATCTGGAAGTGTATCACACCTTCTTTTG	A_44_P318653	Txnrd3	NM_001106609	NA	NA	NA	ens|thioredoxin reductase 3 [Source:RefSeq_peptide;Acc:NP_001100079] [ENSRNOT00000023793]	0.219986	0.0377511	1.03435
ACTCCAAAGATCAGATGTACTCAGATGCCAATTTCACTGACGTAAGCGTTGTGGAAATAG	A_44_P363090	Il6st	NM_001008725	NA	IL6ST	IL6ST	ref|Rattus norvegicus interleukin 6 signal transducer (Il6st), mRNA [NM_001008725]	0.290488	0.0379294	1.02626
CCCACTCTTATAGAGTGGCCATAGTGTTCTGTCAAACACTCGCTTCCGTTTTCAGAGATA	A_44_P606697	Coro1c	NM_001109327	NA	CORO1C	CORO1C	ref|Rattus norvegicus coronin, actin binding protein 1C (Coro1c), mRNA [NM_001109327]	-0.272286	0.038049	1.01777
TATGACCCAAGACACAATCGCTGGTTCCAGATCCAGTCCTTGCAGCAGGAACATGCAGAC	A_44_P122141	Klhl22	NM_001107079	NA	Klhl22	Klhl22	ref|Rattus norvegicus kelch-like 22 (Drosophila) (Klhl22), mRNA [NM_001107079]	0.225858	0.0381595	1.00971
GCACAAAAACAGTCCATTTATTCAAGTGTTCTCCAGCACAAGTACATTAGAAAGGAGCTT	A_44_P990467	BE113961	BE113961	NA	NA	NA	gb|BE113961 UI-R-BJ1-awi-d-11-0-UI.s1 UI-R-BJ1 Rattus norvegicus cDNA clone UI-R-BJ1-awi-d-11-0-UI 3', mRNA sequence [BE113961]	-0.320578	0.0381763	0.995028
ACGTTCTAGTGGACTCAGATATTTTCCTTGTTTTTAACACAGAAATGCTTGATCCTGGTA	A_44_P779731	CO559028	CO559028	NA	NA	NA	gb|AGENCOURT_28455213 NIH_MGC_248 Rattus norvegicus cDNA clone IMAGE:7366185 5', mRNA sequence [CO559028]	0.299204	0.0381763	1.00312
AACATGGCCTTTTCCCCATTCAGCATTGCTAGCCTCCTCACGCAGGTCCTTCTTGGGGCT	A_44_P422630	Serping1	NM_199093	NA	SERPING1	SERPING1	ref|Rattus norvegicus serine (or cysteine) peptidase inhibitor, clade G, member 1 (Serping1), mRNA [NM_199093]	0.538161	0.0381763	0.995638
ATCCTGTCATGGACTACAGTCTGCTGTTGCAAGAGGCAAAAAGGAAAACCCAAGAGGAAA	A_44_P321488	LOC100294508	NM_001159655	NA	NA	NA	gb|Rattus norvegicus dyslexia susceptibility 2-like (LOC100294508), mRNA [NM_001159655]	0.264578	0.0383971	0.986043
CCTGCCTTCGTTCTGTGTAGATTGACGCGTTTCTTTGTAACTTCAGTGTTTCTGACAAGA	A_44_P194939	BF548548	BF548548	NA	NA	NA	gb|UI-R-A0-at-g-04-0-UI.r1 UI-R-A0 Rattus norvegicus cDNA clone UI-R-A0-at-g-04-0-UI 5', mRNA sequence [BF548548]	-1.01538	0.0384745	0.979444
CCGGTTACCTGTACTGATCTCTGATGCCTGTGCATACAGTGTTGGATAGATAGAGAGGGC	A_44_P116230	Slc12a9	NM_134405	NA	Slc12a9	Slc12a9	ref|Rattus norvegicus solute carrier family 12 (potassium/chloride transporters), member 9 (Slc12a9), mRNA [NM_134405]	0.260639	0.0384745	0.977111
TGACCAGATCTGCCAGAAGACACACTGGTTCGCACATAAGAAGATGTGTAAGAGTCTGAA	A_44_P138185	Ankmy2	NM_001108019	NA	Ankmy2	Ankmy2	ref|Rattus norvegicus ankyrin repeat and MYND domain containing 2 (Ankmy2), mRNA [NM_001108019]	0.197571	0.0386522	0.9554
CTGAGGGCCAAGGTATACAGCGGACTGATTTCCAAACAACCAGAGTAGGATTCGACCCAT	A_44_P920111	CF107866	CF107866	NA	NA	NA	gb|Shultzomica01117 Rat lung airway and parenchyma cDNA libraries Rattus norvegicus cDNA clone NA9257 5', mRNA sequence [CF107866]	-0.605913	0.0386522	0.95744
ACCTGCTCTCTAGAAAAGTTGAAATACTGGATGACGATAGAATTCAGATCCTTCAGTCAC	A_44_P241258	Frrs1	XM_001073918	NA	Frrs1	Frrs1	gb|PREDICTED: Rattus norvegicus stromal cell derived factor receptor 2 (predicted) (Sdfr2_predicted), mRNA [XM_227622]	0.236269	0.0386522	0.964206
GAGTGCATGTTAAGAATTAAAGAAGACCTACTTGAGATGAATCATCCCATATTGTTTTGC	A_44_P623125	TC598739	TC598739	NA	NA	NA	tc|Q8LP76_9SOLN (Q8LP76) HT-A protein (Fragment), partial (17%) [TC598739]	-0.217273	0.0386522	0.961813
TTTAAACCATTTCCAAACTGTGGGGAAAATTCTTGTCCATCTTCAGTCATGCCAATGAGC	A_44_P919148	TC609471	TC609471	NA	NA	NA	Unknown	0.20785	0.0386522	0.960247
ACAACGGACAGGAAGTGAGGAAAGTGAATGGATGGGAGCAAAGTATGATAACACATATCT	A_43_P14915	C6	NM_176074	NA	C6	C6	ref|Rattus norvegicus complement component 6 (C6), mRNA [NM_176074]	0.432761	0.0388599	0.941575
AAGGACCATCAAGGAAAGATGAAACTAAAGTGGATGGGGTGAGCACCACCAAAGGCCAGA	A_44_P1033541	Eif4b	NM_001008324	NA	EIF4B	EIF4B	ref|Rattus norvegicus eukaryotic translation initiation factor 4B (Eif4b), mRNA [NM_001008324]	0.322094	0.0388599	0.940065
CTTTTCTATTGATAGCAGGAAAAGTTTGGTCCAGCTCAGTTTTGGAACTGTGGAAAGAGA	A_42_P789482	Daam1	NM_001108030	NA	DAAM1	DAAM1	ref|Rattus norvegicus dishevelled associated activator of morphogenesis 1 (Daam1), mRNA [NM_001108030]	-0.26817	0.0391213	0.928041
GGGCCAAGGTCTTTTGTGATCTTAGTTTTCAAAGGGTATGTCTTCAGATTCCAAGGTGAC	A_43_P12233	Sult1b1	NM_022513	NA	SULT1B1	SULT1B1	ref|Rattus norvegicus sulfotransferase family, cytosolic, 1B, member 1 (Sult1b1), mRNA [NM_022513]	-1.23227	0.0391213	0.926934
TGCCTTTGGATCTCCCATTGGAATGTTTCTTACTGTCCGAGGATTAAGAAGAATTGATCC	A_43_P17706	LOC684666	XM_001071515	NA	NA	NA	gb|PREDICTED: Rattus norvegicus similar to DDHD domain containing 2 (LOC680971), mRNA [XM_001059724]	0.20271	0.0396218	0.906421
CTACTTCATCTCAGCATATATGTCTCAGATTTCTTAAAAATGTGACTACATGTCTAGCTG	A_44_P1071228	Papss2	NM_001106375	c("2.7.1.25", "2.7.7.4")	PAPSS2	PAPSS2	ref|Rattus norvegicus 3'-phosphoadenosine 5'-phosphosulfate synthase 2 (Papss2), mRNA [NM_001106375]	0.323099	0.0396218	0.904807
GAAGAGAGCTTTGAACGAAAAGGTTTGATAGACTACAACTTCCACTGTTTCCGAAAAGCT	A_44_P324452	Rragc	NM_001048184	NA	RRAGC	RRAGC	ref|Rattus norvegicus Ras-related GTP binding C (Rragc), mRNA [NM_001048184]	0.233066	0.0396218	0.90586
GTTGTCAGCCCGATTAACAAGGAAGTAAAGATCTTTGATATCCAATAGAGATGTAGTTGC	A_42_P793807	Alg10b	U78090	2.4.1.-	ALG10	ALG10	gb|Rattus norvegicus potassium channel regulator 1 mRNA, complete cds [U78090]	-0.250724	0.0399586	0.893448
TTCTGTAGGGTCTCACTTTTTAAGATCATCTTCCTGTTGTAAAAGTTTAAGGCATTTTGC	A_44_P849334	AW144286	AW144286	NA	NA	NA	gb|AW144286 EST294582 Normalized rat ovary, Bento Soares Rattus sp. cDNA clone RGICP33 5' end, mRNA sequence [AW144286]	-0.238569	0.0405457	0.872979
CCTGTTCAAGGTCAAGATCAAAATCCAGGTCTATTTCGCGACCAAGAAGCAGCCAATCAA	A_44_P744884	ENSRNOT00000011102	ENSRNOT00000011102	NA	NA	NA	Unknown	-0.281699	0.0405457	0.875074
TTGAAAGTTTTATTTGACAGAATGGGAAGAATTCTTGATCAGCCGTATGATGTGAATCTG	A_44_P303867	Fam160b1	XM_001064355	NA	Fam160b1	Fam160b1	gb|Rattus norvegicus LOC361774 (LOC361774), mRNA [XM_342068]	0.217675	0.0407669	0.862724
AGACGTCTAAAATCGTACATCTGATTCTTTTCTATTCCATTGTTCAGCACAAAGTGTGGT	A_44_P684579	Zbtb39	NM_001130537	NA	Zbtb39	Zbtb39	ref|Rattus norvegicus zinc finger and BTB domain containing 39 (Zbtb39), mRNA [NM_001130537]	-0.222916	0.0407669	0.861216
ACCGCCAGGCTGATCTGTGCATCCATGGCTACGTGGATGAGGTGATGTGCAAGCTCATGA	A_44_P201752	Sirt6	NM_001031649	NA	SIRT6	SIRT6	ref|Rattus norvegicus sirtuin 6 (silent mating type information regulation 2, homolog) 6 (S. cerevisiae) (Sirt6), mRNA [NM_001031649]	0.225564	0.0408562	0.855854
CTGAGGGTCGGCCAGTGGTAGCCAACATCGAGCCACTCTTTGACCGGTTGCTCATTTTCT	A_42_P835247	Egln2	NM_001004083	1.14.11.-	EGLN2	EGLN2	ref|Rattus norvegicus EGL nine homolog 2 (C. elegans) (Egln2), mRNA [NM_001004083]	0.19272	0.0411429	0.845947
TGCCTTACATCAGCTTTGGCAAGTTCGACCTGTACCGCAAGCGTTGCCAGATCATCATCT	A_44_P108063	Rhbdf1	NM_001030034	NA	RHBDF1	RHBDF1	ref|Rattus norvegicus rhomboid 5 homolog 1 (Drosophila) (Rhbdf1), mRNA [NM_001030034]	0.215007	0.0414411	0.835834
GCACACAGGTCAAGATCCGGAACGTCACTTCCAACCATCGGGCAAGTGACACCGTGGTAT	A_44_P194404	Pitpnm1	NM_001008369	NA	PITPNM1	PITPNM1	ref|Rattus norvegicus phosphatidylinositol transfer protein, membrane-associated 1 (Pitpnm1), mRNA [NM_001008369]	0.230795	0.0417228	0.826153
CCCATTCCAACTTACGGAGCGGTCGTGTATCAGGATGGATTTTATGGTGCTGAGATTTAT	A_44_P394279	RGD1560070	NM_001134498	NA	hCG_1776007	hCG_1776007	gb|Rattus norvegicus similar to ataxin 2-binding protein 1 isoform 1; hexaribonucleotide binding protein 1 (LOC287847), mRNA [XM_213535]	-0.586815	0.0418708	0.819548
AAATGGGGCCAAGCAATGATACTGTTCTGTGGTGAATAGAGAAATATACACCTCCACAAA	A_43_P10333	Efemp1	NM_001012039	NA	EFEMP1	EFEMP1	ref|Rattus norvegicus EGF-containing fibulin-like extracellular matrix protein 1 (Efemp1), mRNA [NM_001012039]	-0.325772	0.042022	0.809672
GACTCACCTTCCTCGTCACTGTTGAGCTTCTTTGCTTTGAGCAGCCTCTGAGCTTTGTCT	A_44_P178770	AW526333	AW526333	NA	LEO1	LEO1	gb|AW526333 UI-R-BO1-ajb-a-01-0-UI.s1 UI-R-BO1 Rattus norvegicus cDNA clone UI-R-BO1-ajb-a-01-0-UI 3', mRNA sequence [AW526333]	-0.179326	0.042022	0.812398
CCATCCACAGGTGAACTCCAGTCTCTACAGATGCCAGAATCGGAAGGGCCAAGCTCTCTA	A_44_P367556	Sqstm1	NM_175843	NA	SQSTM1	SQSTM1	ref|Rattus norvegicus sequestosome 1 (Sqstm1), transcript variant 1, mRNA [NM_175843]	0.297327	0.0420288	0.806305
CCTCTGTTTTCCCCTCTGTAAGTGTTTTGGAGTCTGATATTGCAGACACTCTCTGTCTGG	A_44_P451627	Tns1	XM_237286	NA	TNS1	TNS1	gb|PREDICTED: Rattus norvegicus similar to tensin (LOC301509), mRNA [XM_237286]	0.301528	0.042131	0.800798
GCTGAAGCGATCCAAACTTCATGAACAAGCTTTAGATTTCGGCCTTTCATGGAAGAAGAT	A_44_P543813	Ascc3	NM_001107640	NA	ASCC3	ASCC3	ref|Rattus norvegicus activating signal cointegrator 1 complex subunit 3 (Ascc3), mRNA [NM_001107640]	-0.482648	0.0422204	0.792414
CAAGGCCATTTCCTCCGGACATGTACTTTTGGGCATACAATCCCAGACAGATTTTGGAAA	A_44_P415459	CB547990	CB547990	NA	NA	NA	gb|CB547990 AMGNNUC:CR2-00031-F2-A Colon Rat 2 (10398) Rattus norvegicus cDNA clone cr2-00031-f2 5', mRNA sequence [CB547990]	0.218909	0.0422204	0.794766
TACAGTTTAAAGTACCAGTTCTACCTCAACAAGTTTTGCAAAGGGAAGACGCCCAGTTGC	A_44_P247081	Pla2g2a	NM_031598	3.1.1.4	PLA2G2A	PLA2G2A	ref|Rattus norvegicus phospholipase A2, group IIA (platelets, synovial fluid) (Pla2g2a), mRNA [NM_031598]	-1.073	0.0424936	0.780336
CTGCTTGGGCAAAATCGGCTCCTACCTCAGTGCTAGTACTAGACACAGGGTCCTCACCTC	A_44_P148807	Scyl1	NM_001011938	NA	SCYL1	SCYL1	ref|Rattus norvegicus SCY1-like 1 (S. cerevisiae) (Scyl1), mRNA [NM_001011938]	0.337444	0.0424936	0.779957
ACGTGAATGAAATTTTCATGGCGATAGCTAAGAAGCTTCCCAAGAATGAGCCCCAGAATG	A_44_P185504	Rab5c	NM_001105840	NA	Rab5c	Rab5c	ref|Rattus norvegicus RAB5C, member RAS oncogene family (Rab5c), mRNA [NM_001105840]	0.295614	0.0436903	0.743608
CTGCTATCACCATACAGTGTGTATGAATGTGATACTCTAATAAAAACTCAACTTTTTATA	A_44_P1033194	Slc7a6os	NM_139328	NA	Slc7a6os	Slc7a6os	ref|Rattus norvegicus solute carrier family 7, member 6 opposite strand (Slc7a6os), mRNA [NM_139328]	-0.186823	0.0436903	0.741026
CGACCTCTCTCGTTTTCAGGATATTTGCCACTCATAAAAAGTCATGGAAACATATACACA	A_44_P592613	TC582157	TC582157	NA	PID1	PID1	tc|Q4SE12_TETNG (Q4SE12) Chromosome 3 SCAF14626, whole genome shotgun sequence. (Fragment), partial (5%) [TC582157]	0.376644	0.0436903	0.741151
AAACTTCTTAAAGACGTGGTTCCTTAGCTCTCGAGGCGAGGTTCAAGTGTGCAAAGAACA	A_43_P16511	MGC112715	NM_001044300	NA	C10orf54	C10orf54	ref|Rattus norvegicus platelet receptor Gi24 (MGC112715), mRNA [NM_001044300]	0.259549	0.0439361	0.732581
AAGAGTACTTCTTGTTTGTGACCTTTACGTGTTCTTGTTATGATGTAGAAAGAATTCAGC	A_44_P575890	TC602730	TC602730	NA	NA	NA	tc|Q7TQ12_RAT (Q7TQ12) Aa1114, partial (9%) [TC602730]	0.321455	0.0439592	0.725888
CAAGTGTGAGCCCATAGTAATGACTGTGCCAAGAAAGTCTGACCTCTTTCAGGATGATCT	A_44_P285709	Coro1b	NM_019222	NA	CORO1B	CORO1B	ref|Rattus norvegicus coronin, actin-binding protein, 1B (Coro1b), mRNA [NM_019222]	0.245498	0.0446265	0.705401
GGCCAGGAGAAAGTCTCATTTGCAGACACTTGTTTCTGAAGCGCAGAGAAAAGCAAACAA	A_44_P539811	BF563040	BF563040	NA	LRP8	LRP8	gb|BF563040 UI-R-BO1-aiw-g-03-0-UI.r1 UI-R-BO1 Rattus norvegicus cDNA clone UI-R-BO1-aiw-g-03-0-UI 5', mRNA sequence [BF563040]	-0.314522	0.0446265	0.707359
CCTTGCGCCCGTACCTTTTTGTGCACGCATTTTGTGATTTGTGTTAAAAACCTGCATTGC	A_44_P1035807	Sephs1	NM_001104630	NA	Sephs1	Sephs1	ref|Rattus norvegicus selenophosphate synthetase 1 (Sephs1), mRNA [NM_001104630]	-0.224568	0.0446786	0.701227
GATGATATCACTCATCCTATCCCTGACTTGACTGGGTATATTACTGAGGGCCAGATCTAT	A_44_P149114	Atp6v1b2	NM_057213	3.6.3.14	ATP6V1B2	ATP6V1B2	ref|Rattus norvegicus ATPase, H transporting, lysosomal V1 subunit B2 (Atp6v1b2), mRNA [NM_057213]	0.202471	0.0448381	0.691466
GGTAACATGTATAGCTGATTGGAACCTTAGAGATAAGAGTCTAAGAATACAGGATTTGTT	A_44_P1060234	Pdcl3	NM_001025709	NA	PDCL3	PDCL3	ref|Rattus norvegicus phosducin-like 3 (Pdcl3), mRNA [NM_001025709]	-0.299813	0.0448381	0.689771
GAAATCAGTTCTACTTCGTAAACAGTGTTTAAAACCAGACTCATTTAATCAGAGTGAAGG	A_44_P292487	Scpep1	NM_133383	NA	SCPEP1	SCPEP1	ref|Rattus norvegicus serine carboxypeptidase 1 (Scpep1), mRNA [NM_133383]	0.279858	0.0448381	0.688702
CTGCTTTCGTACATAGCTAGGCTGTTGTTATTACTACAATAAATAAATCTCAAAGCCTTC	A_44_P353515	Pmp22	NM_017037	NA	PMP22	PMP22	ref|Rattus norvegicus peripheral myelin protein 22 (Pmp22), mRNA [NM_017037]	0.42051	0.0448731	0.684934
TGGGACCTATCTGATTATAGTACTTGGGTAAACGGTAAAAGGACTTGAATTTGTAGGGCA	A_42_P544898	Bcl6b	NM_001108279	NA	BCL6B	BCL6B	ref|Rattus norvegicus B-cell CLL/lymphoma 6, member B (zinc finger protein) (Bcl6b), mRNA [NM_001108279]	-0.222926	0.0449105	0.675118
CTGCGGTCAGAATCGGCTAACGTGCAAAGTCTTTCACGAGAACAAAGCAGGAAAACTGCC	A_44_P376523	AI233970	AI233970	NA	IFNGR1	IFNGR1	gb|AI233970 EST230658 Normalized rat lung, Bento Soares Rattus sp. cDNA clone RLUCT57 3' end, mRNA sequence [AI233970]	-0.160241	0.0449105	0.677173
TGTCTTCTTGGTACGCCAGAGTGAGACAAGACGTGGTGAATATGTCCTCACTTTCAACTT	A_44_P208049	Sh2bpsm1	NM_134456	NA	Sh2bpsm1	Sh2bpsm1	ref|Rattus norvegicus SH2-B PH domain containing signaling mediator 1 (Sh2bpsm1), transcript variant 1, mRNA [NM_134456]	0.249185	0.0452084	0.665835
TGCCAAGTCAGCCCCTGTCATCAACAATGGCTCCCCTACCATCTTGGGCAAGAGGAGCTA	A_42_P753803	Mta1	NM_022588	NA	MTA1	MTA1	ref|Rattus norvegicus metastasis associated 1 (Mta1), mRNA [NM_022588]	0.200604	0.0452706	0.652832
ACCAGTGCCATACCTCCCTCGAGGCTCTCTGTGGAGATCACAGGCCTGGAGAAAGGTATT	A_43_P20305	Boc	BC168188	NA	Boc	Boc	gb|Rattus norvegicus cDNA clone IMAGE:7105552, containing frame-shift errors [BC168188]	0.293802	0.0452706	0.652661
AATGAGACCATTCACGACATCAAGATCTCTGACTTCATGGAGACCACTGACTACTTTGAG	A_44_P103082	Tspyl2	XM_001064403	NA	Tspyl2	Tspyl2	gb|PREDICTED: Rattus norvegicus TSPY-like 2 (predicted) (Tspyl2_predicted), mRNA [XM_217607]	0.205241	0.0452706	0.658417
TACACTTTCTGGCAGTGGTTTGACGGTGTGATGGAGGTGTTAAAGAAACATCTCAAGCCT	A_43_P12209	Stat5b	NM_022380	NA	STAT5B	STAT5B	ref|Rattus norvegicus signal transducer and activator of transcription 5B (Stat5b), mRNA [NM_022380]	0.199814	0.0452706	0.658849
ACGAAATTCATCGAGCTCATCGGCGTAACCCAGGGCCAGATGACTGTGCTGAGGCTCACA	A_44_P105578	DY556608	DY556608	NA	NA	NA	gb|AGENCOURT_70350210 NIH_MGC_368 Rattus norvegicus cDNA clone IMAGE:8381314 5', mRNA sequence [DY556608]	0.27002	0.0452884	0.649341
CAGAACTGTAGTCCCTTGGCTGTTACAGTTGACAGCCCGAGTCCATGCCTTTCTGCACCC	A_43_P12851	Syngr2	NM_053553	NA	Syngr2	Syngr2	ref|Rattus norvegicus synaptogyrin 2 (Syngr2), mRNA [NM_053553]	0.208468	0.0454052	0.643953
TCTTCCTCTTGGCGGGTCTCTGTACTTTGACTGCTGTCTCATGGTACGCTACCCTGGTGA	A_44_P1047578	Cldn19	NM_001008514	NA	CLDN19	CLDN19	ref|Rattus norvegicus claudin 19 (Cldn19), mRNA [NM_001008514]	0.281816	0.045438	0.640338
TACATCTGGATGTAGTGAAAGGAGACAAGCTAATTGAGAAGCTGATTATTGATGAGAAGA	A_44_P389527	Ppp1r8	NM_001107911	NA	Ppp1r8	Ppp1r8	ref|Rattus norvegicus protein phosphatase 1, regulatory (inhibitor) subunit 8 (Ppp1r8), mRNA [NM_001107911]	0.259902	0.0456433	0.633126
CTTAAATCCTTTGAGCAGGTCAAGAGCATCTTTGTGCATCCGGAGCCGTTCTCAATTGAA	A_42_P528844	Acsl5	NM_053607	6.2.1.3	ACSL5	ACSL5	ref|Rattus norvegicus acyl-CoA synthetase long-chain family member 5 (Acsl5), mRNA [NM_053607]	0.342727	0.0461012	0.618252
TGTGAGGAAATTAGACAATGAATCACTTGAGCTCTGTGTTTCAGGGACAAAGCAGCATGA	A_43_P17703	Dph5	NM_001017449	NA	DPH5	DPH5	ref|Rattus norvegicus DPH5 homolog (S. cerevisiae) (Dph5), mRNA [NM_001017449]	-0.29593	0.0461012	0.57807
GCATCTGGCTGAAAGGGGAAGACCCATCTGAGCTAGTGACCACCGTGGACAAAGTGGTCT	A_44_P326218	Lemd2	NM_001039032	NA	LEMD2	LEMD2	ref|Rattus norvegicus LEM domain containing 2 (Lemd2), mRNA [NM_001039032]	0.243813	0.0461012	0.594426
TTTCTTTGCCCTTGTAAATGTTTATTTTTTAACTCTTTCCCAGTACGAACTCTGCGGTGA	A_44_P540517	RGD1564664	NM_001110055	NA	LOC387763	LOC387763	ref|Rattus norvegicus similar to LOC387763 protein (RGD1564664), mRNA [NM_001110055]	-0.659606	0.0461012	0.581202
CCTCACTTACTCTCTATGTTGCATAACCAAGCTCTCTCAAGACTACTTTGTGCTGCTGGT	A_42_P618436	Mfsd5	NM_001126282	NA	MFSD5	MFSD5	ref|Rattus norvegicus similar to expressed sequence AW556797 (RGD1305138), mRNA [NM_001126282]	0.210726	0.0461012	0.587269
TGTTTCTGAGTATAGTCTATGACACTGGTCTCGTCTTGTTCTCTTCAATACAAACGTCAC	A_44_P261768	AA891734	AA891734	NA	NA	NA	gb|AA891734 EST195537 Normalized rat kidney, Bento Soares Rattus sp. cDNA clone RKIAG13 3' end, mRNA sequence [AA891734]	-0.185505	0.0461012	0.584389
CTTCTCGGGGATGTTCTCGAGAGAGTCCGGGCTGTCTACCGAGAAGCACATAAGGATGAC	A_44_P952633	AA998352	AA998352	NA	NA	NA	gb|UI-R-C0-hz-b-01-0-UI.s1 UI-R-C0 Rattus norvegicus cDNA clone UI-R-C0-hz-b-01-0-UI 3', mRNA sequence [AA998352]	-0.252792	0.0461012	0.587713
GAGGTGGAGAAAAGGAAGAAGTTCAAGATTGATGACCAGCGAAGGACCCACAACTATGAT	A_44_P217821	Bap1	NM_001107292	NA	Bap1	Bap1	ref|Rattus norvegicus BRCA1 associated protein-1 (ubiquitin carboxy-terminal hydrolase) (Bap1), mRNA [NM_001107292]	0.26481	0.0461012	0.590743
GGTGAACAGAAAGTTGCAGAAGATCGAAGAAACGCGAGTAACCGCGATAGATGTTATAAT	A_44_P762670	FM074540	FM074540	NA	NA	NA	gb|FM074540 etnoaor Rattus norvegicus cDNA clone etnoaorP0021N19 5', mRNA sequence [FM074540]	-0.231177	0.0461012	0.61165
GGATCCCCTTTCACAAGAAAGCTGGAAACAGAAACCCAACCTCAATGCCATCCGCTCTCT	A_44_P109778	Hdac7a	XM_001059057	NA	Hdac7a	Hdac7a	ens|Histone deacetylase 7a (HD7a) (Fragment). [Source:UniProtKB/Swiss-Prot;Acc:Q99P96] [ENSRNOT00000011159]	0.267558	0.0461012	0.616047
TGGCTGTAAGCTTCACCAATGAGTCCCTGCAGCGGCAAGCCTGTGAGACGCTGCGGGACT	A_43_P21031	Pex5	NM_001170584	NA	Pex5	Pex5	ens|Pex5_predicted protein (Fragment). [Source:UniProtKB/TrEMBL;Acc:Q2M2R8] [ENSRNOT00000014028]	0.2421	0.0461012	0.579983
TGAAAACTCTAAGCTCAGAAGAAAGCTAAGTGAGGTTCAGAGCTTCTCTGAAACTCAAAC	A_44_P274433	Sdccag3	XM_576917	NA	Sdccag3	Sdccag3	serologically defined colon cancer antigen 3 [Source:RefSeq peptide;Acc:NP_001013153] [ENSRNOT00000048714]	0.210838	0.0461012	0.5999
CCACATGGCTTTATCTGTATAAATCTTCTGCCTTTGATCATTTCTGGATGGTGTAGGAAA	A_44_P401536	Sh2b3	NM_031621	NA	Sh2b3	Sh2b3	ref|Rattus norvegicus SH2B adaptor protein 3 (Sh2b3), mRNA [NM_031621]	0.269852	0.0461012	0.602624
GATCGGGAGAAGGCCTACATCCCTGAACTTCAGATCAGCTTTATGGAGCACATCGCCATG	A_44_P226881	Pde2a	NM_031079	3.1.4.17	PDE2A	PDE2A	ref|Rattus norvegicus phosphodiesterase 2A, cGMP-stimulated (Pde2a), transcript variant 2, mRNA [NM_031079]	0.37097	0.0461012	0.597711
TACACATCACACTGTGTCAACACCTCCTGTGGAAAAGAGTACACGATGAGCTGGATGAAA	A_44_P297217	Sirt2	NM_001008368	NA	SIRT2	SIRT2	ref|Rattus norvegicus sirtuin (silent mating type information regulation 2 homolog) 2 (S. cerevisiae) (Sirt2), mRNA [NM_001008368]	0.291077	0.0461012	0.592934
CACCTCGACAGGGCTTTCCTACGATTAAGGGCTATGCTAACTCATTAAGATGTGCATCTT	A_43_P11940	St6galnac3	NM_019123	2.4.99.-	ST6GALNAC3	ST6GALNAC3	ref|Rattus norvegicus ST6 (alpha-N-acetyl-neuraminyl-2,3-beta-galactosyl-1,3)-N-acetylgalactosaminide alpha-2,6-sialyltransferase 3 (St6galnac3), mRNA [NM_019123]	-0.290938	0.0461012	0.603787
TGAAAATGCACAGTCCTGGAAAGGGTGGCCTCTCTGTGTGCACACATGAAATCTCTTAAA	A_44_P992011	AA850550	AA850550	NA	NA	NA	gb|AA850550 EST193317 Normalized rat ovary, Bento Soares Rattus sp. cDNA clone ROVAH09 3' end, mRNA sequence [AA850550]	-0.297429	0.046169	0.573893
GCTCGGGCTGATGACTATGAACAGGTCAAGAATGTAGCTGATTACTACCCGGAATACAAA	A_44_P326198	Atp6v0d1	NM_001011927	3.6.3.14	ATP6V0D1	ATP6V0D1	ref|Rattus norvegicus ATPase, H+ transporting, lysosomal 38kDa, V0 subunit d1 (Atp6v0d1), mRNA [NM_001011927]	0.23011	0.0464188	0.557714
GAATGATGATCCTTACTTCCATATCACAAAGACTATTGAGGCTTGCCGCGTCCATCTCTT	A_44_P271248	Cog8	NM_001106182	NA	Cog8	Cog8	ref|Rattus norvegicus component of oligomeric golgi complex 8 (Cog8), mRNA [NM_001106182]	0.217617	0.0464188	0.558342
TGCATGCCTATGTCTTTTTGACATGGAGACAACTGAATTTGGAATATTTGTCTACAAAGC	A_44_P852833	LOC294154	NM_001039607	NA	NA	NA	ref|Rattus norvegicus similar to chromosome 6 open reading frame 106 isoform a (LOC294154), mRNA [NM_001039607]	0.264364	0.0464188	0.557842
TAGCTTTATGTGGGAATAGGTATAAACCTCATTTTTATGCTGTATTTTATATCTTAGTTG	A_44_P520509	Surf4_predicted	NM_001033868	NA	SURF4	SURF4	ref|Rattus norvegicus surfeit gene 4 (predicted) (Surf4_predicted), mRNA [NM_001033868]	-0.222933	0.0464188	0.559718
CAATAAAGCCTATACAACTTGTAGTTCTACATAATTACTGACTGGTACAGCTAACATGAG	A_44_P448924	BE111604	BE111604	NA	NA	NA	gb|BE111604 UI-R-BJ1-avc-g-01-0-UI.s1 UI-R-BJ1 Rattus norvegicus cDNA clone UI-R-BJ1-avc-g-01-0-UI 3', mRNA sequence [BE111604]	-0.267745	0.0466336	0.55057
ACTGGCTGCCCTGCACATGCTCTTCCTGCTCTATCTGCATTTCGCCTACCACAAGGTGGT	A_44_P252634	Yipf3	NM_001007801	NA	YIPF3	YIPF3	ref|Rattus norvegicus Yip1 domain family, member 3 (Yipf3), mRNA [NM_001007801]	0.241944	0.0467598	0.542536
TACGCTCCATTCCCAACAAACTAGGAGGAGTCGTAGCCCTAATCTTATCAATCCTAATCT	A_44_P491489	CYTB	AF295545	NA	NA	NA	ens|Cytochrome b (Ubiquinol-cytochrome-c reductase complex cytochrome b subunit) (Cytochrome b-c1 complex subunit 3) (Complex III subunit 3) (Complex III subunit III). [Source:UniProtKB/Swiss-Prot;Acc:P00159] [ENSRNOT00000042098]	0.324913	0.0468415	0.538153
GTAGGATCGTGCGTGGAAGAATTTTACAAATATATTTTATGTACTTACTCTGTAGATGCC	A_44_P1024476	Kif13a	NM_001107462	NA	Kif13a	Kif13a	ref|Rattus norvegicus kinesin family member 13A (Kif13a), mRNA [NM_001107462]	-0.285606	0.0469801	0.532625
ACACCCCGTCTCAGGACAGAGCAACTACCTGGTTCTCAGACTCTTAGGTGTGATCCAGCT	A_44_P794508	A_44_P794508	A_44_P794508	NA	NA	NA	Unknown	0.347176	0.0470462	0.528582
ACAAGAACTTCATCACTGCTGAGGAACTTCGGAGAGAGCTGCCCCCTGACCAGGCTGAGT	A_44_P332618	Actn4	NM_031675	NA	ACTN4	ACTN4	ref|Rattus norvegicus actinin alpha 4 (Actn4), mRNA [NM_031675]	0.196592	0.0470896	0.524636
TGTGAAGCGAGCTAGAAATTGCCCTGCACCAGCATCGCTGGTCCACCAAGACCCCGATCT	A_43_P20215	Zbtb22	NM_001009172	NA	ZBTB22	ZBTB22	ref|Rattus norvegicus zinc finger and BTB domain containing 22 (Zbtb22), mRNA [NM_001009172]	0.206218	0.0470896	0.522321
CACTTTCAGTCCAGATCTTATCTGAGCCACATGTTTGGTGAGATGGAAGAGGTCAGAGAT	A_44_P633767	AI178197	AI178197	NA	NA	NA	gb|EST221862 Normalized rat placenta, Bento Soares Rattus sp. cDNA clone RPLCN41 3' end, mRNA sequence [AI178197]	-0.224203	0.0470998	0.519437
CCACCAGTACCAATTCTTGGAAGATGCAGTAAGGAACCAACGTAAACTCTTGGCTTCACT	A_44_P156439	Trim28	NM_053916	NA	Trim28	Trim28	ref|Rattus norvegicus tripartite motif-containing 28 (Trim28), mRNA [NM_053916]	0.247146	0.0472289	0.511474
ATTGATGTTCGGGTTAATAGGGGATATTTGGCAAGTAAATTAAACTTTCAGCTTTTGGAG	A_42_P628981	Prss23	NM_001007691	NA	PRSS23	PRSS23	ref|Rattus norvegicus protease, serine, 23 (Prss23), mRNA [NM_001007691]	-0.254894	0.0474956	0.499343
TAAGAGTAAGGAAGATGATAGGTATCTGAAATTCCGCATTTCTCATGAATTAGAGAGTTC	A_44_P491796	Spp1	NM_012881	NA	SPP1	SPP1	ref|Rattus norvegicus secreted phosphoprotein 1 (Spp1), mRNA [NM_012881]	1.15201	0.0474956	0.498159
GACCTTCGGTCCTACTAAGGTCCTATCTCGGTTGTGATGGTGAGTACCGTTCGAGGCCAG	A_44_P548883	AA819348	AA819348	NA	NA	NA	gb|UI-R-A0-bc-d-10-0-UI.s1 UI-R-A0 Rattus norvegicus cDNA clone UI-R-A0-bc-d-10-0-UI 3', mRNA sequence [AA819348]	-0.468797	0.0475334	0.494763
GGAAACCGGAACTGTAATTCCCACTTTCCCTTCCCCTGTACATCACGATGACATACACTC	A_44_P268610	RGD1559896	NM_001109134	NA	C1orf198	C1orf198	ref|Rattus norvegicus similar to RIKEN cDNA 2310022B05 (RGD1559896), mRNA [NM_001109134]	0.256288	0.0475895	0.469298
CAGGGCTGTTTCTTGACTTCCAGACATAAGACTAGAACCCGCAGCAGTAACCGTCAGCCC	A_43_P13175	Cry2	NM_133405	NA	CRY2	CRY2	ref|Rattus norvegicus cryptochrome 2 (photolyase-like) (Cry2), mRNA [NM_133405]	0.339635	0.0475895	0.454936
TCAGCATTTACTACACATGAATTTTGAGAAACTCCGTTCTCTAAGATGGGACTATGAAGA	A_43_P22858	Dbr1	XM_001066469	NA	DBR1	DBR1	ref|PREDICTED: Rattus norvegicus similar to debranching enzyme homolog 1, transcript variant 1 (LOC683696), mRNA [XM_001066469]	-0.193725	0.0475895	0.460312
CGCCATGAAGGAGGATAACGAGAAGGTGCCTACTTTGCTAACGGACTACATTTTAAAAGT	A_44_P334953	Fez1	NM_031066	NA	FEZ1	FEZ1	ref|Rattus norvegicus fasciculation and elongation protein zeta 1 (zygin I) (Fez1), mRNA [NM_031066]	0.26204	0.0475895	0.469044
ACATTTTCACACTTTCTGAAAAACATTTGTTCTCAGTTTGCTTATGTAGTCCTGCCTTAC	A_44_P368723	BF553091	BF553091	NA	NA	NA	gb|BF553091 UI-R-C2-mv-c-12-0-UI.r1 UI-R-C2 Rattus norvegicus cDNA clone UI-R-C2-mv-c-12-0-UI 5', mRNA sequence [BF553091]	-0.208385	0.0475895	0.432928
CGGTTCTAGCAAACGCCAATTGATTGACTGAGAATCTGATAAAGCAACAAAAGATTTGTC	A_44_P184465	Calm3	NM_012518	NA	NA	NA	ref|Rattus norvegicus calmodulin 3 (Calm3), mRNA [NM_012518]	-0.220755	0.0475895	0.448111
CAATCCGCACATTGATCCTCTTGGCCAGAATCTTGCCTTTAACTTGCTTGTTCACAATGA	A_44_P798959	Ccdc147	XM_219988	NA	NA	NA	gb|Rattus norvegicus similar to CG5882-PA (LOC309467), mRNA [XM_219988]	-0.182635	0.0475895	0.457508
GAGAGAGAGTTTTTTCTTAAAAAAGACCCGGTCATCTCGTCGCCTGAGCATGACAGATGT	A_42_P714281	Ccdc58	NM_001105875	NA	NA	NA	ref|Rattus norvegicus coiled-coil domain containing 58 (Ccdc58), mRNA [NM_001105875]	-0.14988	0.0475895	0.43851
GATCAGCCTGACTGAAGAGTTAGGTAAAACGGTGGTAATAAGCCCTTGTTAACGTGAAAT	A_44_P762016	DV727678	DV727678	NA	NA	NA	gb|RVL20214 Wackym-Soares normalized rat vestibular cDNA library Rattus norvegicus cDNA 5', mRNA sequence [DV727678]	0.382471	0.0475895	0.438645
ACGGCGAAGCTTGTGATGGAGAAAACACGAGGAAGATACTGCAGAAAAGAAGCAATCTGT	A_44_P283703	Evc	NM_001170439	NA	Evc	Evc	ens|Ellis-van Creveld protein (Fragment). [Source:UniProtKB/TrEMBL;Acc:Q76DY5] [ENSRNOT00000010541]	0.196419	0.0475895	0.426384
GGAGGTGTTACTGGTACAGAACCTGAACTCCGATGACCAGGCAGTTGTGCTGAAGGCTCT	A_44_P492321	Fam65a	XM_001075785	NA	Fam65a	Fam65a	ens|Protein FAM65A. [Source:UniProtKB/Swiss-Prot;Acc:Q4FZU8] [ENSRNOT00000023710]	0.217251	0.0475895	0.474303
ACTTCTGCTTCGAAATCAAAGCCAAGAGTACCCTTATTCTGCACAGTACTTTGTCAGGGG	A_44_P250620	Fhdc1	NM_001106437	NA	Fhdc1	Fhdc1	ref|Rattus norvegicus FH2 domain containing 1 (Fhdc1), mRNA [NM_001106437]	-0.189189	0.0475895	0.445635
CCCCAGTGGAAAATGACAATAGTTATGATGAGTTGAAAAGAGATGCAAAGCTCTGTTTAT	A_44_P219919	Psme4	NM_001025140	NA	Psme4	Psme4	ens|Psme4 protein. [Source:UniProtKB/TrEMBL;Acc:Q5EAP2] [ENSRNOT00000009500]	0.364136	0.0475895	0.454716
TCCACAATGCGGAAGGGGAAGAAGGTTAAAGCCCTGTATGATTTTGTTGGGGAAAACGAA	A_43_P19436	Sh3d19	XM_215597	NA	Sh3d19	Sh3d19	gb|PREDICTED: Rattus norvegicus similar to SH3 domain protein D19 (predicted) (RGD1304885_predicted), mRNA [XM_215597]	0.22793	0.0475895	0.426213
GCTGGAAGATTCCTGACCTCAACATGGACCCATATGATGGTTATGACCCAAGTGTGCTGA	A_42_P759427	Strn4	NM_001107480	NA	Strn4	Strn4	ref|Rattus norvegicus striatin, calmodulin binding protein 4 (Strn4), mRNA [NM_001107480]	0.195164	0.0475895	0.433888
TTTGGTCAGAAACAAAAAGTTGAAAATAAAGAGCTGCTGTTAGAGCCTCATTTCTCTTTG	A_44_P884037	TC598408	TC598408	NA	NA	NA	tc|LBR_RAT (O08984) Lamin-B receptor (Integral nuclear envelope inner membrane protein) (NBP60), complete [TC598408]	-0.276232	0.0475895	0.475538
GACCCGTTGAGAGAGGAAGAAGTCTTCAATTATATCCACAACATCTTGTCTATCCCCGGT	A_44_P387374	Vps8	XM_001058757	NA	Vps8	Vps8	ref|Rattus norvegicus vacuolar protein sorting 8 homolog (S. cerevisiae) (Vps8), mRNA [XM_221315]	0.205598	0.0475895	0.47636
GGGGGCAAGATGGAAGCCACACCCTTCAAGTGGTTCATGGAGATGTGCGTCCGAGGTTAT	A_44_P355657	Pi4ka	NM_022301	2.7.1.67	PI4KA	PI4KA	ref|Rattus norvegicus phosphatidylinositol 4-kinase, catalytic, alpha (Pi4ka), mRNA [NM_022301]	0.203047	0.0475895	0.463186
ATTATGATGGTACCATCTTTCACAGATCCATCAGGAACTTTGTGATCCAGGGTGGTGACC	A_43_P10683	Ppil2	NM_001017383	5.2.1.8	PPIL2	PPIL2	ref|Rattus norvegicus peptidylprolyl isomerase (cyclophilin)-like 2 (Ppil2), mRNA [NM_001017383]	0.187443	0.0475895	0.425042
GGTCTGCTAGGTTCAGTGATGGCACATTCATATCTGTGTCCAGTGGAAGTTGTATCTGGC	A_42_P497323	Ppp1r10	NM_022951	NA	PPP1R10	PPP1R10	ref|Rattus norvegicus protein phosphatase 1, regulatory subunit 10 (Ppp1r10), mRNA [NM_022951]	-0.234076	0.0475895	0.479661
TTGCCAGTATTTTTTCCCTGGCATAGATATTCCAAGCAAGTCATTCTACAATTAGGGTTT	A_44_P422538	AI574779	AI574779	NA	SDC2	SDC2	gb|AI574779 UI-R-G0-ub-f-07-0-UI.s1 UI-R-G0 Rattus norvegicus cDNA clone UI-R-G0-ub-f-07-0-UI 3', mRNA sequence [AI574779]	-0.181043	0.0475895	0.448356
GAAGCCATTAATGCAGAACCTTCTTTTTGAATGGTAGGAATAATAAACTCATAAGCCGAG	A_44_P1000935	Sord	NM_017052	1.1.1.14	SORD	SORD	ref|Rattus norvegicus sorbitol dehydrogenase (Sord), mRNA [NM_017052]	0.226733	0.0475895	0.437841
AGTACGCCAGTGATTTCCCTGCCTCTTACCACGGGTACAAAACCATGAAGGATTTTGTCA	A_44_P233988	Tecpr1	NM_001037191	NA	TECPR1	TECPR1	ref|Rattus norvegicus similar to RIKEN cDNA 2210010N04 gene (RGD1306873), mRNA [NM_001037191]	0.21033	0.0475895	0.454348
CATCTGCTAGTGATGATCTGGTAATATACAATTTGTCCAGTAGCCGAACAGTTTGTTTTT	A_44_P343734	AI169615	AI169615	NA	VAPA	VAPA	gb|AI169615 EST215501 Normalized rat kidney, Bento Soares Rattus sp. cDNA clone RKIBV28 3' end, mRNA sequence [AI169615]	-0.289381	0.0475895	0.480897
ACCAACCAGTGTGGCTTCTCCAGAGTTCCAGGGCGGACTTCAGGGTACAGTGTGGAATGT	A_42_P583113	Adra2c	NM_138506	NA	ADRA2C	ADRA2C	ref|Rattus norvegicus adrenergic, alpha-2C-, receptor (Adra2c), mRNA [NM_138506]	-0.874719	0.0479332	0.394082
TGACATGGCGTCAAACCCAATCAATGTCAAGAAACCTGCAGAAAGAAGATTTCCTATATA	A_43_P17439	Gtf3c2	NM_001025120	NA	GTF3C2	GTF3C2	ref|Rattus norvegicus general transcription factor IIIC, polypeptide 2, beta (Gtf3c2), mRNA [NM_001025120]	0.241053	0.0479332	0.409715
TGATTCAGGGCCACACTAAACTACTCAGTGGGAATTATATATTCCATCCACTTGAAACAA	A_43_P15200	Ankrd17	NM_001105999	NA	Ankrd17	Ankrd17	ref|Rattus norvegicus ankyrin repeat domain 17 (Ankrd17), mRNA [NM_001105999]	-0.233742	0.0479332	0.400852
TCCCCCAAATCACAACCAGTTAAATGTAACAGTGTTAATTACACGATACCAAAAATACAC	A_44_P425809	BE117700	BE117700	NA	NA	NA	gb|BE117700 UI-R-BS1-aze-h-08-0-UI.s1 UI-R-BS1 Rattus norvegicus cDNA clone UI-R-BS1-aze-h-08-0-UI 3', mRNA sequence [BE117700]	-0.180445	0.0479332	0.391535
TTCTGGATTTTTAAAGTTTAAGACATTGTACGAGGTGCTACAGTAACTTTTTGTTCCCGG	A_44_P1031034	Clip1	NM_031745	NA	Clip1	Clip1	ref|Rattus norvegicus CAP-GLY domain containing linker protein 1 (Clip1), mRNA [NM_031745]	0.227262	0.0479332	0.400364
TTTCTTTGGCAGCTCTGATGAGTTTATTGAGAAGCGACGTCAAGGTCTCCAGCATTTCCT	A_43_P10574	Snx11	NM_001012012	NA	Snx11	Snx11	ref|Rattus norvegicus sorting nexin 11 (Snx11), mRNA [NM_001012012]	0.162249	0.0479332	0.407276
TTCCAGGGACAACAGTGTTTTTGTAGATAGTCTCCTTTGCACCCCAAGAGAATCTATTTT	A_44_P699561	TC588650	TC588650	NA	NA	NA	tc|Q3UE36_MOUSE (Q3UE36) Bone marrow macrophage cDNA, RIKEN full-length enriched library, clone:G530015L18 product:TFIIIC2 subunit homolog, partial (3%) [TC588650]	0.189413	0.0479332	0.396658
TCTGGGTGTTAACTCATGCTTTGAACATCCTGTTTATAAAAGGTCTACTTTTAGAGATGT	A_43_P17429	Rg9mtd3	NM_001013090	NA	RG9MTD3	RG9MTD3	ref|Rattus norvegicus RNA (guanine-9-) methyltransferase domain containing 3 (Rg9mtd3), mRNA [NM_001013090]	-0.167635	0.0479332	0.415315
TTGTACCCTAATGATGAAGACATCCACACGGCCAACGAGCGGCGCCTGAAGGAACTCATT	A_44_P315714	Asl	NM_021577	4.3.2.1	ASL	ASL	ref|Rattus norvegicus argininosuccinate lyase (Asl), mRNA [NM_021577]	0.200973	0.0484797	0.374596
TGCCTCTAAGTAACCTTAAATTGACGCTCTGTGAGTCTGTTTTGTGGGCAGGATACCTAG	A_44_P925990	Ifnar1	NM_001105893	NA	Ifnar1	Ifnar1	ref|Rattus norvegicus interferon (alpha and beta) receptor 1 (Ifnar1), mRNA [NM_001105893]	0.340834	0.0484797	0.371176
TTCTGTATCGCTGCTGCTATTAACGTGTTCGGCGCCATTTTCTTCACACTGTTTGCCAAA	A_43_P17704	Slc17a5	NM_001009713	NA	SLC17A5	SLC17A5	ref|Rattus norvegicus solute carrier family 17 (anion/sugar transporter), member 5 (Slc17a5), mRNA [NM_001009713]	0.231557	0.0484797	0.377839
AATCAGTCTTCTGGAGTTAGGTAATAAACTGATGATTCCAGGTCGAGTTAAGGAACTGAG	A_44_P348778	AW917950	AW917950	3.1.6.8	ARSA	ARSA	gb|AW917950 EST349254 Rat gene index, normalized rat, norvegicus, Bento Soares Rattus norvegicus cDNA clone RGIEK49 5' end, mRNA sequence [AW917950]	0.187583	0.0485561	0.367306
CTGGATGGCTCATTGGAGCTCATGGTTCACCGACGGCTGTTGGTAGATGATGAACGTGGG	A_44_P493924	Man2b1	NM_199404	3.2.1.24	MAN2B1	MAN2B1	ref|Rattus norvegicus mannosidase, alpha, class 2B, member 1 (Man2b1), mRNA [NM_199404]	0.384158	0.048605	0.350944
GCAAGGAATGCTACCGCGTCCTCAATGAGCTGATCGGTGACTTCGACGAGCTCTTGAGCA	A_44_P135944	Adcy9	XM_220178	NA	Adcy9	Adcy9	gb|Rattus norvegicus similar to adenylyl cyclase type 9 (LOC302950), mRNA [XM_220178]	0.206316	0.048605	0.339677
GAGTCCAGAAAGAGAAGAATTAAACCAGGTTTTACAGTCCGAAGATATCCCAACTTTCTT	A_44_P273291	AW519820	AW519820	NA	NA	NA	gb|EST00001 Rat PC12 cells Rattus norvegicus cDNA clone HHC189 5', mRNA sequence [AW519820]	-0.251133	0.048605	0.342322
AGTACGGGAGTTGGTGCACAGCGAGGTCTACCCCATTGTCATCCATGTGGAGGTGACTGA	A_44_P297880	Card10	NM_001130554	NA	Card10	Card10	ref|Rattus norvegicus caspase recruitment domain family, member 10 (Card10), mRNA [NM_001130554]	0.20989	0.048605	0.332629
GCAAATGGATCACGCTAAGTCTTTAACAGAACATACCAGCCTACGCCAAGATTCCTGTAA	A_43_P11228	CB327690	CB327690	NA	NA	NA	gb|UI-R-FS0-crt-d-15-0-UI.s1 UI-R-FS0 Rattus norvegicus cDNA clone UI-R-FS0-crt-d-15-0-UI 3', mRNA sequence [CB327690]	-0.244157	0.048605	0.33151
TTCTGTCAGGGAGAGGTGACACGTTTCATCACTTCATCTAACCAAATGGAGACTCCAACT	A_44_P157118	Foxred1	BC160925	NA	Foxred1	Foxred1	gb|Rattus norvegicus hypothetical LOC315547 (LOC315547), mRNA [XM_235988]	0.270969	0.048605	0.334928
GCTTTCTTGGAATCCATATCTCAGCGGGTACTTACTTAGTGCTTCAGACGACCATACCAT	A_44_P410080	Rbbp4	NM_001107912	NA	NA	NA	ref|Rattus norvegicus retinoblastoma binding protein 4 (Rbbp4), mRNA [NM_001107912]	-0.390035	0.048605	0.329309
CTTCTGCATTAAATTTGTCCATCTTGGTTATTCATAATCGGGTATTGCATTTTGCCTTCC	A_44_P945215	TC580490	TC580490	NA	NA	NA	tc|Q25LS4_MACFA (Q25LS4) Brain cDNA, clone: QccE-20518, partial (72%) [TC580490]	0.345258	0.048605	0.362367
TGGCTGAGAACCACGCACATCATGAGTGGTACTTAAAGATCCAGCTAGAGGACATTAAGA	A_43_P17577	Vps11	NM_001108138	NA	Vps11	Vps11	ref|Rattus norvegicus vacuolar protein sorting 11 homolog (S. cerevisiae) (Vps11), mRNA [NM_001108138]	0.208166	0.048605	0.355978
CACGCCATGATGGAGGCATTCAAGAAGACTTTCCACAGTATGAAGAGTGATGGGCGGATC	A_44_P545635	Pid1	NM_001110493	NA	PID1	PID1	ref|Rattus norvegicus phosphotyrosine interaction domain containing 1 (Pid1), mRNA [NM_001110493]	0.284678	0.048605	0.340585
AGAACTGGAAACGGAGAGCCCGAGAAGCGAATCTTCCTTGTCCCATATAATAAAATGTTA	A_43_P16530	Pop7	NM_001105918	NA	POP7	POP7	ref|Rattus norvegicus processing of precursor 7, ribonuclease P/MRP subunit (S. cerevisiae) (Pop7), mRNA [NM_001105918]	-0.187289	0.048605	0.347892
TGGAGAGGTGGAGATCCTTCGGGAGAAGGTGTATGCCTCACTGGAGACCTACTGCAAGCA	A_44_P402675	Rxrb	NM_206849	NA	RXRB	RXRB	ref|Rattus norvegicus retinoid X receptor beta (Rxrb), mRNA [NM_206849]	0.173093	0.048605	0.352846
TCACCAGCTGTTGAGTTTGTGAGGAAGACAGGATCTTATTACTTCAATGGCCGCGATCAA	A_44_P448710	Slc44a1	NM_053492	NA	SLC44A1	SLC44A1	ref|Rattus norvegicus CDW92 antigen (Cdw92), transcript variant 2, mRNA [NM_053492]	0.250388	0.048605	0.33919
GATCAAGCCTTGTTACAAATAGTCGATCAGCTTCGATGGTCGGAACTCATCGGGAAGATT	A_44_P362992	Tcf12	NM_013176	NA	TCF12	TCF12	ref|Rattus norvegicus transcription factor 12 (Tcf12), mRNA [NM_013176]	0.213417	0.048605	0.335261
GCACCCCGGGATTGTGAACCTCGAGTGCATGTTTGAGACCCCTGAGAAGGTATTCGTGGT	A_44_P330594	Prkd2	NM_001013895	NA	PRKD2	PRKD2	ref|Rattus norvegicus protein kinase D2 (Prkd2), mRNA [NM_001013895]	0.223292	0.0486074	0.326993
TCCTTCAGATGACAGGCATTTGTTGCATTAGTGGTATATTACGTATGAACTCCCATGGCA	A_43_P17093	BF284985	BF284985	NA	NA	NA	gb|BF284985 EST449576 Rat Gene Index, normalized rat, Rattus norvegicus cDNA Rattus norvegicus cDNA clone RGIEY35, mRNA sequence [BF284985]	-0.3546	0.0486617	0.322207
AAATACTCATCTTTACATATACACAAGGTGCGCTGTGAAAGCATATTCGCTTACAAACAT	A_43_P10572	BU758451	BU758451	NA	RRAS2	RRAS2	gb|BU758451 UI-R-FF0-cox-c-05-0-UI.s1 NCI_CGAP_FF0 Rattus norvegicus cDNA clone UI-R-FF0-cox-c-05-0-UI 3', mRNA sequence [BU758451]	-0.198189	0.0486617	0.321402
CGTGGGGCCTACACACTGGTCACCTTCTCAGCCAAGAATAATACCATTGTAAACAAGTTA	A_44_P445090	Gaa	NM_199118	3.2.1.20	GAA	GAA	ref|Rattus norvegicus glucosidase, alpha, acid (Gaa), mRNA [NM_199118]	0.250457	0.0487746	0.316928
AAGGCCATACAGACCTACTTAGAACAGACTGGCAACGGCTACAGACGCCCAGACCTGCAG	A_44_P307241	Parp3	NM_001008328	2.4.2.30	PARP3	PARP3	ref|Rattus norvegicus poly (ADP-ribose) polymerase family, member 3 (Parp3), mRNA [NM_001008328]	0.214144	0.0489253	0.311722
CATTCTGTGTGAGCTACGTGGACTCTATCCAGCAGATGAGGAACAAGTTTGCCTTCCGCG	A_44_P511088	DQ294402	XM_001067860	NA	NA	NA	ens|ABL1 (Fragment). [Source:UniProtKB/TrEMBL;Acc:Q2PYT4] [ENSRNOT00000012617]	0.284718	0.0490956	0.305318
ACGGTTTGCTAGGTATTGACAAGTTGTTCTCATATGCAATCACCGAATGGCTCAGCGACA	A_43_P20503	RGD1304878	XR_009633	NA	NA	NA	PREDICTED: Rattus norvegicus similar to 2410024A21Rik protein (RGD1304878), miscRNA	0.293474	0.0490956	0.303911
CCATGGGACAAGTCTGTCACAACTGGTGACGTGTGGCTCTAAGAATCAAAACCATTGTTA	A_44_P789637	BE116623	BE116623	NA	NA	NA	gb|BE116623 UI-R-BS1-ayd-d-06-0-UI.s1 UI-R-BS1 Rattus norvegicus cDNA clone UI-R-BS1-ayd-d-06-0-UI 3', mRNA sequence [BE116623]	1.04208	0.0492881	0.295697
GAGGACACCAGGCAAGGAGCAGTGGCTCTGAGCAAAAGAAAATATTTATTAAATAAAACA	A_43_P12256	Adcy5	NM_022600	4.6.1.1	ADCY5	ADCY5	ref|Rattus norvegicus adenylate cyclase 5 (Adcy5), mRNA [NM_022600]	-0.447475	0.0493388	0.292489
AAGACTGGACTTCTGGATGTCTACTCCATCACTATTGAATTAGAACATGAAACCGATAAC	A_44_P585615	Elf2	NM_001033909	NA	ELF2	ELF2	ref|Rattus norvegicus E74-like factor 2 (Elf2), transcript variant 1, mRNA [NM_001033909]	0.251255	0.0495567	0.281625
CCCACTTGGACCCCAACTGGAACTCACACAGCAGTCCTGCCTCTAGAGGATGAGGATGAT	A_44_P368008	Lrp10	NM_001037777	NA	LRP10	LRP10	ref|Rattus norvegicus low-density lipoprotein receptor-related protein 10 (Lrp10), mRNA [NM_001037777]	0.192179	0.0495567	0.282167
AGATTTGGGAACCCAGTACCTGGTTGTGCTGAATCAGAAGTTCACCGACTGCTTTGTTTT	A_44_P403316	RGD1308616	XM_342892	NA	KIAA0467	KIAA0467	gb|PREDICTED: Rattus norvegicus similar to KIAA0467 protein (predicted) (RGD1308616_predicted), mRNA [XM_342892]	0.208569	0.0497271	0.276129
AGATGATCAAGAACAAGAACCTGGACTGGTTCCCACGGATGCGCGCCATGTCCTTGGTGA	A_44_P288185	Itpr3	NM_013138	NA	ITPR3	ITPR3	ref|Rattus norvegicus inositol 1,4,5-triphosphate receptor, type 3 (Itpr3), mRNA [NM_013138]	0.372559	0.0497918	0.27049
GCAAACAGCTGGCAGCCTTCTTAGAAGGCTTCTATGAAATCATTCCAAAGCGCCTCATAT	A_42_P574960	URE-B1	U08214.1	6.3.2.-	NA	NA	ens|E3 ubiquitin-protein ligase HUWE1 (EC 6.3.2.-) (HECT, UBA and WWE domain-containing protein 1) (URE-B1) (Upstream regulatory element- binding protein 1) (Fragment). [Source:UniProtKB/Swiss-Prot;Acc:P51593] [ENSRNOT00000004064]	0.204407	0.0497918	0.272572
GATGATCCAAGATCGAAAATTCCTGCTCATCTGAGAGGAAAGACACCAGTCGACTCCAAT	A_44_P1015001	Nedd4	NM_012986	NA	Nedd4	Nedd4	ref|Rattus norvegicus neural precursor cell expressed, developmentally down-regulated gene 4 (Nedd4), mRNA [NM_012986]	0.311981	0.0498576	0.267034
TGGGGGGCCAGATGAGAACAGAGAAAGGAACGAACCCAGACTGAACTGCCCACGTTGACT	A_44_P424962	AA875357	AA875357	NA	NA	NA	gb|AA875357 UI-R-E0-co-c-03-0-UI.s1 UI-R-E0 Rattus norvegicus cDNA clone UI-R-E0-co-c-03-0-UI 3- similar to gi|29640|emb|X52608|HSCAM3X3 H.sapiens CaMIII gene, exons 3-6, mRNA sequence	-0.262353	0.04999	0.262307

## Sheet: GO Results
Function name	GO ID	Locus ID	Gene	UniGene cluster ID	Input IDs
Gene_Ontology	GO:0003673
+molecular_function	GO:0003674	500564,361532,294103,317456,303604,259171,312703,289712,293129,299638,309593,309969,24244,24237,295394,308405,360827,116466,295703,	Ldlrap1,Sirt2,Papss2,LOC317456,Map3k3,Dclre1c,Pex5,Evc,Alg8,Sirt6,Gnl1,Ap3b1,Calm3,C6,Dph5,Dmpk,Ulk1,Wnt2b,Serping1,	62309,59887,164424,50555,72680,204346,14316,214173,12688,8108,35325,11685,2892,16145,12336,130535,24509,17219,100285,	Ldlrap1,Sirt2,Papss2,LOC317456,Map3k3,Dclre1c,Pex5,Evc,Alg8,Sirt6,Gnl1,Ap3b1,Calm3,C6,Dph5,Dmpk,Ulk1,Wnt2b,Serping1,
++catalytic activity	GO:0003824	299825,291314,361378,81743,315222,	Gns,Sephs1,Man2b1,Pde2a,Arsa,	65392,100803,102840,10044,23323,	Gns,Sephs1,Man2b1,Pde2a,Arsa,
+++small protein activating enzyme activity	GO:0008641	314432,	Uba1,	11800,	Uba1,
+++cyclase activity	GO:0009975
++++adenylate cyclase activity	GO:0004016	305889,64532,	Thtpa,Adcy5,	163276,6278,	Thtpa,Adcy5,
+++oxidoreductase activity	GO:0016491	117533,24788,24399,26192,308457,	Gmpr,Sord,Glud1,CYTB,Egln2,	3862,11334,55106,,43384,	Gmpr,Sord,Glud1,CYTB,Egln2,
++++monooxygenase activity	GO:0004497
+++++oxidoreductase activity, acting on paired donors, with incorporation or reduction of molecular oxygen, reduced ascorbate as one donor, and incorporation of one atom of oxygen	GO:0016715
++++++dopamine beta-monooxygenase activity	GO:0004500	310810,	Frrs1,	162616,	Frrs1,
++++oxidoreductase activity, acting on CH-OH group of donors	GO:0016614
+++++oxidoreductase activity, acting on the CH-OH group of donors, NAD or NADP as acceptor	GO:0016616
++++++L-iditol 2-dehydrogenase activity	GO:0003939	24788,	Sord,	11334,	Sord,
++++oxidoreductase activity, acting on the CH-NH2 group of donors	GO:0016638
+++++oxidoreductase activity, acting on the CH-NH2 group of donors, NAD or NADP as acceptor	GO:0016639
++++++glutamate dehydrogenase activity	GO:0004352	24399,	Glud1,	55106,	Glud1,
++++++glutamate dehydrogenase [NAD(P)+] activity	GO:0004353	24399,	Glud1,	55106,	Glud1,
++++oxidoreductase activity, acting on NADH or NADPH	GO:0016651
+++++oxidoreductase activity, acting on NADH or NADPH, nitrogenous group as acceptor	GO:0016657
++++++GMP reductase activity	GO:0003920	117533,	Gmpr,	3862,	Gmpr,
+++++oxidoreductase activity, acting on sulfur group of donors, NAD or NADP as acceptor	GO:0016668
++++++thioredoxin-disulfide reductase activity	GO:0004791	297437,	Txnrd3,	,	Txnrd3,
++++oxidoreductase activity, acting on sulfur group of donors	GO:0016667
+++++oxidoreductase activity, acting on sulfur group of donors, NAD or NADP as acceptor	GO:0016668
++++++thioredoxin-disulfide reductase activity	GO:0004791	297437,	Txnrd3,	,	Txnrd3,
++++oxidoreductase activity, acting on paired donors, with incorporation or reduction of molecular oxygen	GO:0016705
+++++oxidoreductase activity, acting on paired donors, with incorporation or reduction of molecular oxygen, 2-oxoglutarate as one donor, and incorporation of one atom each of oxygen into both donors	GO:0016706	308457,297595,	Egln2,Leprel2,	43384,221963,	Egln2,Leprel2,
+++++oxidoreductase activity, acting on paired donors, with incorporation or reduction of molecular oxygen, reduced ascorbate as one donor, and incorporation of one atom of oxygen	GO:0016715
++++++dopamine beta-monooxygenase activity	GO:0004500	310810,	Frrs1,	162616,	Frrs1,
+++transferase activity	GO:0016740	64305,25233,29340,60327,25435,293129,298081,295394,24185,292658,	Sult1b1,Akt2,Prkce,F13a1,Eef2k,Alg8,Rg9mtd3,Dph5,Akt1,Prkd2,	1183,87066,216481,42925,10958,12688,204992,12336,11422,15035,	Sult1b1,Akt2,Prkce,F13a1,Eef2k,Alg8,Rg9mtd3,Dph5,Akt1,Prkd2,
++++transferase activity, transferring one-carbon groups	GO:0016741
+++++methyltransferase activity	GO:0008168	298081,295394,	Rg9mtd3,Dph5,	204992,12336,	Rg9mtd3,Dph5,
++++++S-adenosylmethionine-dependent methyltransferase activity	GO:0008757
+++++++diphthine synthase activity	GO:0004164	295394,	Dph5,	12336,	Dph5,
++++transferase activity, transferring acyl groups	GO:0016746
+++++transferase activity, transferring acyl groups other than amino-acyl groups	GO:0016747
++++++acyltransferase activity	GO:0008415	317456,679692,60327,	LOC317456,Lpgat1,F13a1,	50555,,42925,	LOC317456,Lpgat1,F13a1,
+++++transferase activity, transferring amino-acyl groups	GO:0016755
++++++protein-glutamine gamma-glutamyltransferase activity	GO:0003810	60327,	F13a1,	42925,	F13a1,
++++transferase activity, transferring glycosyl groups	GO:0016757	81519,	Mgat1,	2712,	Mgat1,
+++++UDP-glycosyltransferase activity	GO:0008194
++++++acetylglucosaminyltransferase activity	GO:0008375
+++++++alpha-1,3-mannosylglycoprotein 2-beta-N-acetylglucosaminyltransferase activity	GO:0003827	81519,	Mgat1,	2712,	Mgat1,
+++++sialyltransferase activity	GO:0008373	29758,	St6galnac3,	88072,	St6galnac3,
+++++transferase activity, transferring hexosyl groups	GO:0016758	293129,245960,	Alg8,Alg10b,	12688,3635,	Alg8,Alg10b,
++++++mannosyltransferase activity	GO:0000030
+++++++alpha-1,3-mannosyltransferase activity	GO:0000033	293129,	Alg8,	12688,	Alg8,
++++++acetylglucosaminyltransferase activity	GO:0008375
+++++++alpha-1,3-mannosylglycoprotein 2-beta-N-acetylglucosaminyltransferase activity	GO:0003827	81519,	Mgat1,	2712,	Mgat1,
+++++transferase activity, transferring pentosyl groups	GO:0016763
++++++NAD+ ADP-ribosyltransferase activity	GO:0003950	300985,	Parp3,	79937,	Parp3,
++++++NAD(P)+-protein-arginine ADP-ribosyltransferase activity	GO:0003956	299638,	Sirt6,	8108,	Sirt6,
++++transferase activity, transferring phosphorus-containing groups	GO:0016772
+++++kinase activity	GO:0016301	294103,25435,	Papss2,Eef2k,	164424,10958,	Papss2,Eef2k,
++++++lipid kinase activity	GO:0001727
+++++++ceramide kinase activity	GO:0001729	300129,	Cerk,	99537,	Cerk,
++++++adenylylsulfate kinase activity	GO:0004020	294103,	Papss2,	164424,	Papss2,
++++++inositol or phosphatidylinositol kinase activity	GO:0004428	64161,	Pi4ka,	11015,	Pi4ka,
+++++++1-phosphatidylinositol 4-kinase activity	GO:0004430	64161,	Pi4ka,	11015,	Pi4ka,
++++++protein kinase activity	GO:0004672	50689,24185,360827,29524,	Mapk3,Akt1,Ulk1,Limk2,	2592,11422,24509,11013,	Mapk3,Akt1,Ulk1,Limk2,
+++++++protein serine/threonine kinase activity	GO:0004674	25233,303604,29340,25435,50689,311118,308405,24185,29524,	Akt2,Map3k3,Prkce,Eef2k,Mapk3,Tlk1,Dmpk,Akt1,Limk2,	87066,72680,216481,10958,2592,6114,130535,11422,11013,	Akt2,Map3k3,Prkce,Eef2k,Mapk3,Tlk1,Dmpk,Akt1,Limk2,
++++++++calmodulin-dependent protein kinase activity	GO:0004683
+++++++++elongation factor-2 kinase activity	GO:0004686	25435,	Eef2k,	10958,	Eef2k,
++++++++protein kinase C activity	GO:0004697	29340,292658,	Prkce,Prkd2,	216481,15035,	Prkce,Prkd2,
+++++++++calcium-independent protein kinase C activity	GO:0004699	29340,	Prkce,	216481,	Prkce,
++++++++receptor signaling protein serine/threonine kinase activity	GO:0004702
+++++++++NF-kappaB-inducing kinase activity	GO:0004704	363984,	Ikbke,	18567,	Ikbke,
+++++++++MAP kinase activity	GO:0004707	50689,	Mapk3,	2592,	Mapk3,
++++++++IkappaB kinase activity	GO:0008384	363984,	Ikbke,	18567,	Ikbke,
+++++++protein tyrosine kinase activity	GO:0004713	84598,293684,89806,312275,	Jak1,Scyl1,Tie1,Ephb6,	90191,143751,13171,125930,	Jak1,Scyl1,Tie1,Ephb6,
++++++++transmembrane receptor protein tyrosine kinase activity	GO:0004714
+++++++++ephrin receptor activity	GO:0005003	312275,	Ephb6,	125930,	Ephb6,
+++++++transmembrane receptor protein kinase activity	GO:0019199
++++++++transmembrane receptor protein tyrosine kinase activity	GO:0004714
+++++++++ephrin receptor activity	GO:0005003	312275,	Ephb6,	125930,	Ephb6,
++++++selenide, water dikinase activity	GO:0004756	291314,	Sephs1,	100803,	Sephs1,
+++++phosphotransferase activity, alcohol group as acceptor	GO:0016773	64161,	Pi4ka,	11015,	Pi4ka,
++++++adenylylsulfate kinase activity	GO:0004020	294103,	Papss2,	164424,	Papss2,
++++++1-phosphatidylinositol 4-kinase activity	GO:0004430	64161,	Pi4ka,	11015,	Pi4ka,
++++++protein kinase activity	GO:0004672	50689,24185,360827,29524,	Mapk3,Akt1,Ulk1,Limk2,	2592,11422,24509,11013,	Mapk3,Akt1,Ulk1,Limk2,
+++++++protein serine/threonine kinase activity	GO:0004674	25233,303604,29340,25435,50689,311118,308405,24185,29524,	Akt2,Map3k3,Prkce,Eef2k,Mapk3,Tlk1,Dmpk,Akt1,Limk2,	87066,72680,216481,10958,2592,6114,130535,11422,11013,	Akt2,Map3k3,Prkce,Eef2k,Mapk3,Tlk1,Dmpk,Akt1,Limk2,
++++++++calmodulin-dependent protein kinase activity	GO:0004683
+++++++++elongation factor-2 kinase activity	GO:0004686	25435,	Eef2k,	10958,	Eef2k,
++++++++protein kinase C activity	GO:0004697	29340,292658,	Prkce,Prkd2,	216481,15035,	Prkce,Prkd2,
+++++++++calcium-independent protein kinase C activity	GO:0004699	29340,	Prkce,	216481,	Prkce,
++++++++receptor signaling protein serine/threonine kinase activity	GO:0004702
+++++++++NF-kappaB-inducing kinase activity	GO:0004704	363984,	Ikbke,	18567,	Ikbke,
+++++++++MAP kinase activity	GO:0004707	50689,	Mapk3,	2592,	Mapk3,
++++++++IkappaB kinase activity	GO:0008384	363984,	Ikbke,	18567,	Ikbke,
+++++++protein tyrosine kinase activity	GO:0004713	84598,293684,89806,312275,	Jak1,Scyl1,Tie1,Ephb6,	90191,143751,13171,125930,	Jak1,Scyl1,Tie1,Ephb6,
++++++++transmembrane receptor protein tyrosine kinase activity	GO:0004714
+++++++++ephrin receptor activity	GO:0005003	312275,	Ephb6,	125930,	Ephb6,
+++++++transmembrane receptor protein kinase activity	GO:0019199
++++++++transmembrane receptor protein tyrosine kinase activity	GO:0004714
+++++++++ephrin receptor activity	GO:0005003	312275,	Ephb6,	125930,	Ephb6,
+++++nucleotidyltransferase activity	GO:0016779
++++++adenylyltransferase activity	GO:0070566
+++++++sulfate adenylyltransferase activity	GO:0004779
++++++++sulfate adenylyltransferase (ATP) activity	GO:0004781	294103,	Papss2,	164424,	Papss2,
+++++phosphotransferase activity, paired acceptors	GO:0016781
++++++selenide, water dikinase activity	GO:0004756	291314,	Sephs1,	100803,	Sephs1,
++++transferase activity, transferring sulfur-containing groups	GO:0016782
+++++sulfotransferase activity	GO:0008146
++++++aryl sulfotransferase activity	GO:0004062	64305,	Sult1b1,	1183,	Sult1b1,
+++hydrolase activity	GO:0016787	361532,84582,299825,317399,259171,305889,29692,81743,294260,25367,24162,117596,315222,	Sirt2,Hdac7a,Gns,Ddx21,Dclre1c,Thtpa,Pla2g2a,Pde2a,Skiv2l,Adarb1,Acp2,Atp6v1b2,Arsa,	59887,203327,65392,162310,204346,163276,11346,10044,138027,89675,9816,8109,23323,	Sirt2,Hdac7a,Gns,Ddx21,Dclre1c,Thtpa,Pla2g2a,Pde2a,Skiv2l,Adarb1,Acp2,Atp6v1b2,Arsa,
++++peptidase activity	GO:0008233	114861,304317,24310,361704,308807,83534,304135,	Scpep1,Amz1,Ace,Ctsf,Prss23,Tpp1,Adamts5,	2108,202870,10149,25087,137661,162472,107051,	Scpep1,Amz1,Ace,Ctsf,Prss23,Tpp1,Adamts5,
+++++peptidase activity, acting on L-amino acid peptides	GO:0070011
++++++endopeptidase activity	GO:0004175	83534,	Tpp1,	162472,	Tpp1,
+++++++cysteine-type endopeptidase activity	GO:0004197	361704,	Ctsf,	25087,	Ctsf,
+++++++metalloendopeptidase activity	GO:0004222	312566,304135,	Adamts9,Adamts5,	162758,107051,	Adamts9,Adamts5,
+++++++serine-type endopeptidase activity	GO:0004252	308807,83534,	Prss23,Tpp1,	137661,162472,	Prss23,Tpp1,
++++++cysteine-type peptidase activity	GO:0008234
+++++++cysteine-type endopeptidase activity	GO:0004197	361704,	Ctsf,	25087,	Ctsf,
++++++serine-type peptidase activity	GO:0008236
+++++++serine-type endopeptidase activity	GO:0004252	308807,83534,	Prss23,Tpp1,	137661,162472,	Prss23,Tpp1,
+++++++tripeptidyl-peptidase activity	GO:0008240	83534,	Tpp1,	162472,	Tpp1,
+++++++serine-type exopeptidase activity	GO:0070008
++++++++serine-type carboxypeptidase activity	GO:0004185	114861,	Scpep1,	2108,	Scpep1,
++++++metallopeptidase activity	GO:0008237	304317,24310,50558,	Amz1,Ace,Npepps,	202870,10149,12214,	Amz1,Ace,Npepps,
+++++++metalloendopeptidase activity	GO:0004222	312566,304135,	Adamts9,Adamts5,	162758,107051,	Adamts9,Adamts5,
++++++exopeptidase activity	GO:0008238
+++++++aminopeptidase activity	GO:0004177	50558,	Npepps,	12214,	Npepps,
+++++++carboxypeptidase activity	GO:0004180	24310,	Ace,	10149,	Ace,
++++++++serine-type carboxypeptidase activity	GO:0004185	114861,	Scpep1,	2108,	Scpep1,
+++++++tripeptidyl-peptidase activity	GO:0008240	83534,	Tpp1,	162472,	Tpp1,
+++++++peptidyl-dipeptidase activity	GO:0008241	24310,	Ace,	10149,	Ace,
+++++++serine-type exopeptidase activity	GO:0070008
++++++++serine-type carboxypeptidase activity	GO:0004185	114861,	Scpep1,	2108,	Scpep1,
++++hydrolase activity, acting on ester bonds	GO:0016788	681234,	Dbr1,	99081,	Dbr1,
+++++carboxylesterase activity	GO:0004091
++++++phospholipase A2 activity	GO:0004623	29692,	Pla2g2a,	11346,	Pla2g2a,
+++++++calcium-dependent phospholipase A2 activity	GO:0047498	29692,	Pla2g2a,	11346,	Pla2g2a,
+++++nuclease activity	GO:0004518
++++++endonuclease activity	GO:0004519	259171,	Dclre1c,	204346,	Dclre1c,
+++++++endoribonuclease activity	GO:0004521
++++++++endoribonuclease activity, producing 5'-phosphomonoesters	GO:0016891
+++++++++ribonuclease III activity	GO:0004525	310159,	Rnasen,	41113,	Rnasen,
+++++++++RNA lariat debranching enzyme activity	GO:0008419	681234,	Dbr1,	99081,	Dbr1,
+++++++endonuclease activity, active with either ribo- or deoxyribonucleic acids and producing 5'-phosphomonoesters	GO:0016893
++++++++endoribonuclease activity, producing 5'-phosphomonoesters	GO:0016891
+++++++++ribonuclease III activity	GO:0004525	310159,	Rnasen,	41113,	Rnasen,
+++++++++RNA lariat debranching enzyme activity	GO:0008419	681234,	Dbr1,	99081,	Dbr1,
++++++exonuclease activity	GO:0004527	259171,	Dclre1c,	204346,	Dclre1c,
++++++ribonuclease activity	GO:0004540
+++++++endoribonuclease activity	GO:0004521
++++++++endoribonuclease activity, producing 5'-phosphomonoesters	GO:0016891
+++++++++ribonuclease III activity	GO:0004525	310159,	Rnasen,	41113,	Rnasen,
+++++++++RNA lariat debranching enzyme activity	GO:0008419	681234,	Dbr1,	99081,	Dbr1,
+++++sulfuric ester hydrolase activity	GO:0008484	315222,	Arsa,	23323,	Arsa,
++++++arylsulfatase activity	GO:0004065	315222,	Arsa,	23323,	Arsa,
++++++cerebroside-sulfatase activity	GO:0004098	315222,	Arsa,	23323,	Arsa,
++++++N-acetylglucosamine-6-sulfatase activity	GO:0008449	299825,	Gns,	65392,	Gns,
+++++lipase activity	GO:0016298
++++++phospholipase activity	GO:0004620
+++++++phospholipase A2 activity	GO:0004623	29692,	Pla2g2a,	11346,	Pla2g2a,
++++++++calcium-dependent phospholipase A2 activity	GO:0047498	29692,	Pla2g2a,	11346,	Pla2g2a,
+++++thiolester hydrolase activity	GO:0016790
++++++ubiquitin thiolesterase activity	GO:0004221	306257,	Bap1,	3382,	Bap1,
+++++phosphoric ester hydrolase activity	GO:0042578
++++++phosphoric diester hydrolase activity	GO:0008081
+++++++cyclic-nucleotide phosphodiesterase activity	GO:0004112
++++++++3',5'-cyclic-nucleotide phosphodiesterase activity	GO:0004114	81743,	Pde2a,	10044,	Pde2a,
+++++++++cGMP-stimulated cyclic-nucleotide phosphodiesterase activity	GO:0004118	81743,	Pde2a,	10044,	Pde2a,
++++++phosphatase activity	GO:0016791	362930,	Ptp4a3,	106043,	Ptp4a3,
+++++++acid phosphatase activity	GO:0003993	24162,	Acp2,	9816,	Acp2,
+++++++inositol or phosphatidylinositol phosphatase activity	GO:0004437
++++++++inositol trisphosphate phosphatase activity	GO:0046030
+++++++++inositol-polyphosphate 5-phosphatase activity	GO:0004445	65038,	Inppl1,	42902,	Inppl1,
+++++++phosphoprotein phosphatase activity	GO:0004721	24162,	Acp2,	9816,	Acp2,
++++++++protein tyrosine phosphatase activity	GO:0004725	362930,	Ptp4a3,	106043,	Ptp4a3,
++++hydrolase activity, acting on glycosyl bonds	GO:0016798	24310,	Ace,	10149,	Ace,
+++++hydrolase activity, hydrolyzing O-glycosyl compounds	GO:0004553	685144,367562,	LOC685144,Gaa,	122667,162368,	LOC685144,Gaa,
++++++mannosidase activity	GO:0015923
+++++++alpha-mannosidase activity	GO:0004559	361378,	Man2b1,	102840,	Man2b1,
++++++glucosidase activity	GO:0015926
+++++++alpha-glucosidase activity	GO:0004558	367562,	Gaa,	162368,	Gaa,
++++hydrolase activity, acting on carbon-nitrogen (but not peptide) bonds	GO:0016810
+++++hydrolase activity, acting on carbon-nitrogen (but not peptide) bonds, in linear amides	GO:0016811	361532,	Sirt2,	59887,	Sirt2,
++++++histone deacetylase activity	GO:0004407	84582,	Hdac7a,	203327,	Hdac7a,
+++++++NAD-dependent histone deacetylase activity	GO:0017136	361532,299638,	Sirt2,Sirt6,	59887,8108,	Sirt2,Sirt6,
++++++tubulin deacetylase activity	GO:0042903	361532,	Sirt2,	59887,	Sirt2,
+++++hydrolase activity, acting on carbon-nitrogen (but not peptide) bonds, in cyclic amidines	GO:0016814
++++++adenosine deaminase activity	GO:0004000	25367,	Adarb1,	89675,	Adarb1,
+++++++double-stranded RNA adenosine deaminase activity	GO:0003726	25367,	Adarb1,	89675,	Adarb1,
++++hydrolase activity, acting on acid anhydrides	GO:0016817
+++++hydrolase activity, acting on acid anhydrides, in phosphorus-containing anhydrides	GO:0016818	117535,361745,294260,	Chd4,Smarca2,Skiv2l,	63247,94939,138027,	Chd4,Smarca2,Skiv2l,
++++++pyrophosphatase activity	GO:0016462
+++++++nucleoside-triphosphatase activity	GO:0017111
++++++++GTPase activity	GO:0003924	298514,29565,	Rragc,Eef2,	6455,55145,	Rragc,Eef2,
++++++++helicase activity	GO:0004386	117535,317399,361745,294260,309887,	Chd4,Ddx21,Smarca2,Skiv2l,Ascc3,	63247,162310,94939,138027,24209,	Chd4,Ddx21,Smarca2,Skiv2l,Ascc3,
+++++++++purine NTP-dependent helicase activity	GO:0070035
++++++++++ATP-dependent helicase activity	GO:0008026	117535,317399,294260,	Chd4,Ddx21,Skiv2l,	63247,162310,138027,	Chd4,Ddx21,Skiv2l,
++++++++ATPase activity	GO:0016887
+++++++++ATPase activity, coupled	GO:0042623
++++++++++ATP-dependent helicase activity	GO:0008026	117535,317399,294260,	Chd4,Ddx21,Skiv2l,	63247,162310,138027,	Chd4,Ddx21,Skiv2l,
++++++++++ATPase activity, coupled to movement of substances	GO:0043492
+++++++++++ATPase activity, coupled to transmembrane movement of substances	GO:0042626
++++++++++++ATPase activity, coupled to transmembrane movement of ions	GO:0042625
+++++++++++++ATPase activity, coupled to transmembrane movement of ions, phosphorylative mechanism	GO:0015662
++++++++++++++hydrogen-exporting ATPase activity, phosphorylative mechanism	GO:0008553	291969,	Atp6v0d1,	94752,	Atp6v0d1,
+++++++++++++cation-transporting ATPase activity	GO:0019829
++++++++++++++proton-transporting ATPase activity, rotational mechanism	GO:0046961	117596,	Atp6v1b2,	8109,	Atp6v1b2,
++++++++thiamin-triphosphatase activity	GO:0050333	305889,	Thtpa,	163276,	Thtpa,
+++++hydrolase activity, acting on acid anhydrides, catalyzing transmembrane movement of substances	GO:0016820	117596,	Atp6v1b2,	8109,	Atp6v1b2,
++++++ATPase activity, coupled to transmembrane movement of substances	GO:0042626
+++++++ATPase activity, coupled to transmembrane movement of ions	GO:0042625
++++++++ATPase activity, coupled to transmembrane movement of ions, phosphorylative mechanism	GO:0015662
+++++++++hydrogen-exporting ATPase activity, phosphorylative mechanism	GO:0008553	291969,	Atp6v0d1,	94752,	Atp6v0d1,
++++++++cation-transporting ATPase activity	GO:0019829
+++++++++proton-transporting ATPase activity, rotational mechanism	GO:0046961	117596,	Atp6v1b2,	8109,	Atp6v1b2,
++++serine hydrolase activity	GO:0017171
+++++serine-type peptidase activity	GO:0008236
++++++serine-type endopeptidase activity	GO:0004252	308807,83534,	Prss23,Tpp1,	137661,162472,	Prss23,Tpp1,
++++++tripeptidyl-peptidase activity	GO:0008240	83534,	Tpp1,	162472,	Tpp1,
++++++serine-type exopeptidase activity	GO:0070008
+++++++serine-type carboxypeptidase activity	GO:0004185	114861,	Scpep1,	2108,	Scpep1,
++++deacetylase activity	GO:0019213
+++++protein deacetylase activity	GO:0033558
++++++histone deacetylase activity	GO:0004407	84582,	Hdac7a,	203327,	Hdac7a,
+++++++NAD-dependent histone deacetylase activity	GO:0017136	361532,299638,	Sirt2,Sirt6,	59887,8108,	Sirt2,Sirt6,
++++++NAD-dependent protein deacetylase activity	GO:0034979
+++++++NAD-dependent histone deacetylase activity	GO:0017136	361532,299638,	Sirt2,Sirt6,	59887,8108,	Sirt2,Sirt6,
++++++tubulin deacetylase activity	GO:0042903	361532,	Sirt2,	59887,	Sirt2,
+++lyase activity	GO:0016829	59085,	Asl,	64591,	Asl,
++++carbon-carbon lyase activity	GO:0016830
+++++DNA photolyase activity	GO:0003913	170917,	Cry2,	21150,	Cry2,
++++carbon-nitrogen lyase activity	GO:0016840
+++++amidine-lyase activity	GO:0016842
++++++argininosuccinate lyase activity	GO:0004056	59085,	Asl,	64591,	Asl,
++++phosphorus-oxygen lyase activity	GO:0016849	302950,	Adcy9,	216683,	Adcy9,
+++++adenylate cyclase activity	GO:0004016	305889,64532,	Thtpa,Adcy5,	163276,6278,	Thtpa,Adcy5,
+++isomerase activity	GO:0016853	360746,	Ppil2,	22468,	Ppil2,
++++cis-trans isomerase activity	GO:0016859
+++++peptidyl-prolyl cis-trans isomerase activity	GO:0003755	360746,	Ppil2,	22468,	Ppil2,
+++ligase activity	GO:0016874	314432,25573,25489,290868,94340,	Uba1,Ube2i,Nedd4,Qars,Acsl5,	11800,2274,99540,98697,105862,	Uba1,Ube2i,Nedd4,Qars,Acsl5,
++++ligase activity, forming carbon-oxygen bonds	GO:0016875
+++++ligase activity, forming aminoacyl-tRNA and related compounds	GO:0016876
++++++aminoacyl-tRNA ligase activity	GO:0004812
+++++++glutamine-tRNA ligase activity	GO:0004819	290868,	Qars,	98697,	Qars,
++++ligase activity, forming carbon-sulfur bonds	GO:0016877
+++++fatty-acid ligase activity	GO:0015645
++++++long-chain-fatty-acid-CoA ligase activity	GO:0004467	94340,	Acsl5,	105862,	Acsl5,
++++ligase activity, forming carbon-nitrogen bonds	GO:0016879
+++++acid-amino acid ligase activity	GO:0016881	25489,	Nedd4,	99540,	Nedd4,
++++++small conjugating protein ligase activity	GO:0019787
+++++++ubiquitin-protein ligase activity	GO:0004842	360746,25573,25489,	Ppil2,Ube2i,Nedd4,	22468,2274,99540,	Ppil2,Ube2i,Nedd4,
+++++++SUMO ligase activity	GO:0019789	25573,	Ube2i,	2274,	Ube2i,
+++deaminase activity	GO:0019239
++++adenosine deaminase activity	GO:0004000	25367,	Adarb1,	89675,	Adarb1,
+++++double-stranded RNA adenosine deaminase activity	GO:0003726	25367,	Adarb1,	89675,	Adarb1,
++structural molecule activity	GO:0005198	301742,313494,65129,	RGD1566215,Tln1,Cldn1,	216502,7715,24293,	RGD1566215,Tln1,Cldn1,
+++structural constituent of myelin sheath	GO:0019911	24547,	Mbp,	63285,	Mbp,
+++protein complex scaffold	GO:0032947
++++receptor signaling complex scaffold activity	GO:0030159	500564,	Ldlrap1,	62309,	Ldlrap1,
+++++MAP-kinase scaffold activity	GO:0005078	116457,	Mapk8ip1,	44266,	Mapk8ip1,
++transporter activity	GO:0005215	25239,298514,308069,	Apod,Rragc,Slc12a7,	11339,6455,64199,	Apod,Rragc,Slc12a7,
+++transmembrane transporter activity	GO:0022857
++++hydrolase activity, acting on acid anhydrides, catalyzing transmembrane movement of substances	GO:0016820	117596,	Atp6v1b2,	8109,	Atp6v1b2,
+++++ATPase activity, coupled to transmembrane movement of substances	GO:0042626
++++++ATPase activity, coupled to transmembrane movement of ions	GO:0042625
+++++++ATPase activity, coupled to transmembrane movement of ions, phosphorylative mechanism	GO:0015662
++++++++hydrogen-exporting ATPase activity, phosphorylative mechanism	GO:0008553	291969,	Atp6v0d1,	94752,	Atp6v0d1,
+++++++cation-transporting ATPase activity	GO:0019829
++++++++proton-transporting ATPase activity, rotational mechanism	GO:0046961	117596,	Atp6v1b2,	8109,	Atp6v1b2,
++++passive transmembrane transporter activity	GO:0022803
+++++channel activity	GO:0015267
++++++gated channel activity	GO:0022836
+++++++ligand-gated channel activity	GO:0022834
++++++++ligand-gated ion channel activity	GO:0015276
+++++++++intracellular ligand-gated ion channel activity	GO:0005217
++++++++++inositol 1,4,5-triphosphate-sensitive calcium-release channel activity	GO:0005220	25679,	Itpr3,	11242,	Itpr3,
+++++++++calcium-release channel activity	GO:0015278
++++++++++inositol 1,4,5-triphosphate-sensitive calcium-release channel activity	GO:0005220	25679,	Itpr3,	11242,	Itpr3,
++++++substrate specific channel activity	GO:0022838
+++++++ion channel activity	GO:0005216	25679,	Itpr3,	11242,	Itpr3,
++++++++cation channel activity	GO:0005261
+++++++++calcium channel activity	GO:0005262	25679,	Itpr3,	11242,	Itpr3,
++++++++++calcium-release channel activity	GO:0015278
+++++++++++inositol 1,4,5-triphosphate-sensitive calcium-release channel activity	GO:0005220	25679,	Itpr3,	11242,	Itpr3,
++++++++ligand-gated ion channel activity	GO:0015276
+++++++++intracellular ligand-gated ion channel activity	GO:0005217
++++++++++inositol 1,4,5-triphosphate-sensitive calcium-release channel activity	GO:0005220	25679,	Itpr3,	11242,	Itpr3,
+++++++++calcium-release channel activity	GO:0015278
++++++++++inositol 1,4,5-triphosphate-sensitive calcium-release channel activity	GO:0005220	25679,	Itpr3,	11242,	Itpr3,
++++active transmembrane transporter activity	GO:0022804
+++++secondary active transmembrane transporter activity	GO:0015291
++++++symporter activity	GO:0015293	308069,	Slc12a7,	64199,	Slc12a7,
+++++++solute:cation symporter activity	GO:0015294
++++++++cation:sugar symporter activity	GO:0005402
+++++++++sugar:hydrogen symporter activity	GO:0005351	24185,363103,	Akt1,Slc17a5,	11422,74591,	Akt1,Slc17a5,
++++++++solute:hydrogen symporter activity	GO:0015295
+++++++++sugar:hydrogen symporter activity	GO:0005351	24185,363103,	Akt1,Slc17a5,	11422,74591,	Akt1,Slc17a5,
++++++++anion:cation symporter activity	GO:0015296
+++++++++cation:chloride symporter activity	GO:0015377
++++++++++potassium:chloride symporter activity	GO:0015379	308069,	Slc12a7,	64199,	Slc12a7,
+++++primary active transmembrane transporter activity	GO:0015399
++++++P-P-bond-hydrolysis-driven transmembrane transporter activity	GO:0015405
+++++++ATPase activity, coupled to transmembrane movement of substances	GO:0042626
++++++++ATPase activity, coupled to transmembrane movement of ions	GO:0042625
+++++++++ATPase activity, coupled to transmembrane movement of ions, phosphorylative mechanism	GO:0015662
++++++++++hydrogen-exporting ATPase activity, phosphorylative mechanism	GO:0008553	291969,	Atp6v0d1,	94752,	Atp6v0d1,
+++++++++cation-transporting ATPase activity	GO:0019829
++++++++++proton-transporting ATPase activity, rotational mechanism	GO:0046961	117596,	Atp6v1b2,	8109,	Atp6v1b2,
++++substrate-specific transmembrane transporter activity	GO:0022891
+++++organic acid transmembrane transporter activity	GO:0005342
++++++carboxylic acid transmembrane transporter activity	GO:0046943
+++++++monocarboxylic acid transmembrane transporter activity	GO:0008028
++++++++sialic acid transmembrane transporter activity	GO:0015136	363103,	Slc17a5,	74591,	Slc17a5,
+++++ion transmembrane transporter activity	GO:0015075
++++++ion channel activity	GO:0005216	25679,	Itpr3,	11242,	Itpr3,
+++++++cation channel activity	GO:0005261
++++++++calcium channel activity	GO:0005262	25679,	Itpr3,	11242,	Itpr3,
+++++++++calcium-release channel activity	GO:0015278
++++++++++inositol 1,4,5-triphosphate-sensitive calcium-release channel activity	GO:0005220	25679,	Itpr3,	11242,	Itpr3,
+++++++ligand-gated ion channel activity	GO:0015276
++++++++intracellular ligand-gated ion channel activity	GO:0005217
+++++++++inositol 1,4,5-triphosphate-sensitive calcium-release channel activity	GO:0005220	25679,	Itpr3,	11242,	Itpr3,
++++++++calcium-release channel activity	GO:0015278
+++++++++inositol 1,4,5-triphosphate-sensitive calcium-release channel activity	GO:0005220	25679,	Itpr3,	11242,	Itpr3,
++++++cation transmembrane transporter activity	GO:0008324
+++++++cation channel activity	GO:0005261
++++++++calcium channel activity	GO:0005262	25679,	Itpr3,	11242,	Itpr3,
+++++++++calcium-release channel activity	GO:0015278
++++++++++inositol 1,4,5-triphosphate-sensitive calcium-release channel activity	GO:0005220	25679,	Itpr3,	11242,	Itpr3,
+++++++solute:cation symporter activity	GO:0015294
++++++++cation:sugar symporter activity	GO:0005402
+++++++++sugar:hydrogen symporter activity	GO:0005351	24185,363103,	Akt1,Slc17a5,	11422,74591,	Akt1,Slc17a5,
++++++++solute:hydrogen symporter activity	GO:0015295
+++++++++sugar:hydrogen symporter activity	GO:0005351	24185,363103,	Akt1,Slc17a5,	11422,74591,	Akt1,Slc17a5,
++++++++anion:cation symporter activity	GO:0015296
+++++++++cation:chloride symporter activity	GO:0015377
++++++++++potassium:chloride symporter activity	GO:0015379	308069,	Slc12a7,	64199,	Slc12a7,
+++++++cation-transporting ATPase activity	GO:0019829
++++++++proton-transporting ATPase activity, rotational mechanism	GO:0046961	117596,	Atp6v1b2,	8109,	Atp6v1b2,
+++++++inorganic cation transmembrane transporter activity	GO:0022890
++++++++monovalent inorganic cation transmembrane transporter activity	GO:0015077
+++++++++hydrogen ion transmembrane transporter activity	GO:0015078
++++++++++hydrogen-exporting ATPase activity, phosphorylative mechanism	GO:0008553	291969,	Atp6v0d1,	94752,	Atp6v0d1,
++++++++++hydrogen ion transporting ATP synthase activity, rotational mechanism	GO:0046933	117596,	Atp6v1b2,	8109,	Atp6v1b2,
++++++++++proton-transporting ATPase activity, rotational mechanism	GO:0046961	117596,	Atp6v1b2,	8109,	Atp6v1b2,
++++++++di-, tri-valent inorganic cation transmembrane transporter activity	GO:0015082
+++++++++calcium ion transmembrane transporter activity	GO:0015085	25679,	Itpr3,	11242,	Itpr3,
++++++anion transmembrane transporter activity	GO:0008509
+++++++anion:cation symporter activity	GO:0015296
++++++++cation:chloride symporter activity	GO:0015377
+++++++++potassium:chloride symporter activity	GO:0015379	308069,	Slc12a7,	64199,	Slc12a7,
++++++metal ion transmembrane transporter activity	GO:0046873
+++++++cation channel activity	GO:0005261
++++++++calcium channel activity	GO:0005262	25679,	Itpr3,	11242,	Itpr3,
+++++++++calcium-release channel activity	GO:0015278
++++++++++inositol 1,4,5-triphosphate-sensitive calcium-release channel activity	GO:0005220	25679,	Itpr3,	11242,	Itpr3,
+++++++calcium ion transmembrane transporter activity	GO:0015085	25679,	Itpr3,	11242,	Itpr3,
++++++ATPase activity, coupled to transmembrane movement of ions	GO:0042625
+++++++ATPase activity, coupled to transmembrane movement of ions, phosphorylative mechanism	GO:0015662
++++++++hydrogen-exporting ATPase activity, phosphorylative mechanism	GO:0008553	291969,	Atp6v0d1,	94752,	Atp6v0d1,
+++++++cation-transporting ATPase activity	GO:0019829
++++++++proton-transporting ATPase activity, rotational mechanism	GO:0046961	117596,	Atp6v1b2,	8109,	Atp6v1b2,
+++++carbohydrate transmembrane transporter activity	GO:0015144
++++++sialic acid transmembrane transporter activity	GO:0015136	363103,	Slc17a5,	74591,	Slc17a5,
++++++sugar transmembrane transporter activity	GO:0051119
+++++++sugar:hydrogen symporter activity	GO:0005351	24185,363103,	Akt1,Slc17a5,	11422,74591,	Akt1,Slc17a5,
+++substrate-specific transporter activity	GO:0022892
++++lipid transporter activity	GO:0005319	25073,	Scarb1,	88169,	Scarb1,
++++substrate-specific transmembrane transporter activity	GO:0022891
+++++organic acid transmembrane transporter activity	GO:0005342
++++++carboxylic acid transmembrane transporter activity	GO:0046943
+++++++monocarboxylic acid transmembrane transporter activity	GO:0008028
++++++++sialic acid transmembrane transporter activity	GO:0015136	363103,	Slc17a5,	74591,	Slc17a5,
+++++ion transmembrane transporter activity	GO:0015075
++++++ion channel activity	GO:0005216	25679,	Itpr3,	11242,	Itpr3,
+++++++cation channel activity	GO:0005261
++++++++calcium channel activity	GO:0005262	25679,	Itpr3,	11242,	Itpr3,
+++++++++calcium-release channel activity	GO:0015278
++++++++++inositol 1,4,5-triphosphate-sensitive calcium-release channel activity	GO:0005220	25679,	Itpr3,	11242,	Itpr3,
+++++++ligand-gated ion channel activity	GO:0015276
++++++++intracellular ligand-gated ion channel activity	GO:0005217
+++++++++inositol 1,4,5-triphosphate-sensitive calcium-release channel activity	GO:0005220	25679,	Itpr3,	11242,	Itpr3,
++++++++calcium-release channel activity	GO:0015278
+++++++++inositol 1,4,5-triphosphate-sensitive calcium-release channel activity	GO:0005220	25679,	Itpr3,	11242,	Itpr3,
++++++cation transmembrane transporter activity	GO:0008324
+++++++cation channel activity	GO:0005261
++++++++calcium channel activity	GO:0005262	25679,	Itpr3,	11242,	Itpr3,
+++++++++calcium-release channel activity	GO:0015278
++++++++++inositol 1,4,5-triphosphate-sensitive calcium-release channel activity	GO:0005220	25679,	Itpr3,	11242,	Itpr3,
+++++++solute:cation symporter activity	GO:0015294
++++++++cation:sugar symporter activity	GO:0005402
+++++++++sugar:hydrogen symporter activity	GO:0005351	24185,363103,	Akt1,Slc17a5,	11422,74591,	Akt1,Slc17a5,
++++++++solute:hydrogen symporter activity	GO:0015295
+++++++++sugar:hydrogen symporter activity	GO:0005351	24185,363103,	Akt1,Slc17a5,	11422,74591,	Akt1,Slc17a5,
++++++++anion:cation symporter activity	GO:0015296
+++++++++cation:chloride symporter activity	GO:0015377
++++++++++potassium:chloride symporter activity	GO:0015379	308069,	Slc12a7,	64199,	Slc12a7,
+++++++cation-transporting ATPase activity	GO:0019829
++++++++proton-transporting ATPase activity, rotational mechanism	GO:0046961	117596,	Atp6v1b2,	8109,	Atp6v1b2,
+++++++inorganic cation transmembrane transporter activity	GO:0022890
++++++++monovalent inorganic cation transmembrane transporter activity	GO:0015077
+++++++++hydrogen ion transmembrane transporter activity	GO:0015078
++++++++++hydrogen-exporting ATPase activity, phosphorylative mechanism	GO:0008553	291969,	Atp6v0d1,	94752,	Atp6v0d1,
++++++++++hydrogen ion transporting ATP synthase activity, rotational mechanism	GO:0046933	117596,	Atp6v1b2,	8109,	Atp6v1b2,
++++++++++proton-transporting ATPase activity, rotational mechanism	GO:0046961	117596,	Atp6v1b2,	8109,	Atp6v1b2,
++++++++di-, tri-valent inorganic cation transmembrane transporter activity	GO:0015082
+++++++++calcium ion transmembrane transporter activity	GO:0015085	25679,	Itpr3,	11242,	Itpr3,
++++++anion transmembrane transporter activity	GO:0008509
+++++++anion:cation symporter activity	GO:0015296
++++++++cation:chloride symporter activity	GO:0015377
+++++++++potassium:chloride symporter activity	GO:0015379	308069,	Slc12a7,	64199,	Slc12a7,
++++++metal ion transmembrane transporter activity	GO:0046873
+++++++cation channel activity	GO:0005261
++++++++calcium channel activity	GO:0005262	25679,	Itpr3,	11242,	Itpr3,
+++++++++calcium-release channel activity	GO:0015278
++++++++++inositol 1,4,5-triphosphate-sensitive calcium-release channel activity	GO:0005220	25679,	Itpr3,	11242,	Itpr3,
+++++++calcium ion transmembrane transporter activity	GO:0015085	25679,	Itpr3,	11242,	Itpr3,
++++++ATPase activity, coupled to transmembrane movement of ions	GO:0042625
+++++++ATPase activity, coupled to transmembrane movement of ions, phosphorylative mechanism	GO:0015662
++++++++hydrogen-exporting ATPase activity, phosphorylative mechanism	GO:0008553	291969,	Atp6v0d1,	94752,	Atp6v0d1,
+++++++cation-transporting ATPase activity	GO:0019829
++++++++proton-transporting ATPase activity, rotational mechanism	GO:0046961	117596,	Atp6v1b2,	8109,	Atp6v1b2,
+++++carbohydrate transmembrane transporter activity	GO:0015144
++++++sialic acid transmembrane transporter activity	GO:0015136	363103,	Slc17a5,	74591,	Slc17a5,
++++++sugar transmembrane transporter activity	GO:0051119
+++++++sugar:hydrogen symporter activity	GO:0005351	24185,363103,	Akt1,Slc17a5,	11422,74591,	Akt1,Slc17a5,
++binding	GO:0005488	24788,64161,312703,498433,291974,	Sord,Pi4ka,Pex5,Psme4,Fam65a,	11334,11015,14316,163607,105873,	Sord,Pi4ka,Pex5,Psme4,Fam65a,
+++nucleotide binding	GO:0000166	295284,314432,288771,300253,25233,60460,317399,24399,294010,29340,290868,64896,25435,312275,309593,170917,81663,287709,29565,24185,292658,	Rbm8,Uba1,Rbms2,Eif4b,Akt2,Hspa2,Ddx21,Glud1,Actr1a,Prkce,Qars,Nolc1,Eef2k,Ephb6,Gnl1,Cry2,Gna12,Rab5c,Eef2,Akt1,Prkd2,	37716,11800,162925,95954,87066,211303,162310,55106,32312,216481,98697,9517,10958,125930,35325,21150,10497,3548,55145,11422,15035,	Rbm8,Uba1,Rbms2,Eif4b,Akt2,Hspa2,Ddx21,Glud1,Actr1a,Prkce,Qars,Nolc1,Eef2k,Ephb6,Gnl1,Cry2,Gna12,Rab5c,Eef2,Akt1,Prkd2,
++++purine nucleotide binding	GO:0017076
+++++guanyl nucleotide binding	GO:0019001	81663,	Gna12,	10497,	Gna12,
++++++guanyl ribonucleotide binding	GO:0032561
+++++++GTP binding	GO:0005525	24399,64896,298514,309593,81663,287709,29565,	Glud1,Nolc1,Rragc,Gnl1,Gna12,Rab5c,Eef2,	55106,9517,6455,35325,10497,3548,55145,	Glud1,Nolc1,Rragc,Gnl1,Gna12,Rab5c,Eef2,
+++++++GDP binding	GO:0019003	298514,	Rragc,	6455,	Rragc,
+++++adenyl nucleotide binding	GO:0030554
++++++adenyl ribonucleotide binding	GO:0032559
+++++++ATP binding	GO:0005524	314432,294103,25233,84598,117535,60460,293684,317399,24399,303604,294010,291314,29340,361745,89806,290868,64896,25435,50689,312275,311118,294260,308405,24185,292658,309887,	Uba1,Papss2,Akt2,Jak1,Chd4,Hspa2,Scyl1,Ddx21,Glud1,Map3k3,Actr1a,Sephs1,Prkce,Smarca2,Tie1,Qars,Nolc1,Eef2k,Mapk3,Ephb6,Tlk1,Skiv2l,Dmpk,Akt1,Prkd2,Ascc3,	11800,164424,87066,90191,63247,211303,143751,162310,55106,72680,32312,100803,216481,94939,13171,98697,9517,10958,2592,125930,6114,138027,130535,11422,15035,24209,	Uba1,Papss2,Akt2,Jak1,Chd4,Hspa2,Scyl1,Ddx21,Glud1,Map3k3,Actr1a,Sephs1,Prkce,Smarca2,Tie1,Qars,Nolc1,Eef2k,Mapk3,Ephb6,Tlk1,Skiv2l,Dmpk,Akt1,Prkd2,Ascc3,
+++++purine ribonucleotide binding	GO:0032555
++++++adenyl ribonucleotide binding	GO:0032559
+++++++ATP binding	GO:0005524	314432,294103,25233,84598,117535,60460,293684,317399,24399,303604,294010,291314,29340,361745,89806,290868,64896,25435,50689,312275,311118,294260,308405,24185,292658,309887,	Uba1,Papss2,Akt2,Jak1,Chd4,Hspa2,Scyl1,Ddx21,Glud1,Map3k3,Actr1a,Sephs1,Prkce,Smarca2,Tie1,Qars,Nolc1,Eef2k,Mapk3,Ephb6,Tlk1,Skiv2l,Dmpk,Akt1,Prkd2,Ascc3,	11800,164424,87066,90191,63247,211303,143751,162310,55106,72680,32312,100803,216481,94939,13171,98697,9517,10958,2592,125930,6114,138027,130535,11422,15035,24209,	Uba1,Papss2,Akt2,Jak1,Chd4,Hspa2,Scyl1,Ddx21,Glud1,Map3k3,Actr1a,Sephs1,Prkce,Smarca2,Tie1,Qars,Nolc1,Eef2k,Mapk3,Ephb6,Tlk1,Skiv2l,Dmpk,Akt1,Prkd2,Ascc3,
++++++guanyl ribonucleotide binding	GO:0032561
+++++++GTP binding	GO:0005525	24399,64896,298514,309593,81663,287709,29565,	Glud1,Nolc1,Rragc,Gnl1,Gna12,Rab5c,Eef2,	55106,9517,6455,35325,10497,3548,55145,	Glud1,Nolc1,Rragc,Gnl1,Gna12,Rab5c,Eef2,
+++++++GDP binding	GO:0019003	298514,	Rragc,	6455,	Rragc,
++++ribonucleotide binding	GO:0032553
+++++purine ribonucleotide binding	GO:0032555
++++++adenyl ribonucleotide binding	GO:0032559
+++++++ATP binding	GO:0005524	314432,294103,25233,84598,117535,60460,293684,317399,24399,303604,294010,291314,29340,361745,89806,290868,64896,25435,50689,312275,311118,294260,308405,24185,292658,309887,	Uba1,Papss2,Akt2,Jak1,Chd4,Hspa2,Scyl1,Ddx21,Glud1,Map3k3,Actr1a,Sephs1,Prkce,Smarca2,Tie1,Qars,Nolc1,Eef2k,Mapk3,Ephb6,Tlk1,Skiv2l,Dmpk,Akt1,Prkd2,Ascc3,	11800,164424,87066,90191,63247,211303,143751,162310,55106,72680,32312,100803,216481,94939,13171,98697,9517,10958,2592,125930,6114,138027,130535,11422,15035,24209,	Uba1,Papss2,Akt2,Jak1,Chd4,Hspa2,Scyl1,Ddx21,Glud1,Map3k3,Actr1a,Sephs1,Prkce,Smarca2,Tie1,Qars,Nolc1,Eef2k,Mapk3,Ephb6,Tlk1,Skiv2l,Dmpk,Akt1,Prkd2,Ascc3,
++++++guanyl ribonucleotide binding	GO:0032561
+++++++GTP binding	GO:0005525	24399,64896,298514,309593,81663,287709,29565,	Glud1,Nolc1,Rragc,Gnl1,Gna12,Rab5c,Eef2,	55106,9517,6455,35325,10497,3548,55145,	Glud1,Nolc1,Rragc,Gnl1,Gna12,Rab5c,Eef2,
+++++++GDP binding	GO:0019003	298514,	Rragc,	6455,	Rragc,
+++pattern binding	GO:0001871
++++polysaccharide binding	GO:0030247
+++++glycosaminoglycan binding	GO:0005539	299825,	Gns,	65392,	Gns,
+++nucleoside binding	GO:0001882	63836,	Actn4,	15777,	Actn4,
+++nucleic acid binding	GO:0003676	300253,361849,309630,294260,309197,65201,309887,	Eif4b,Ccar1,Zbtb22,Skiv2l,Hnrnpul2,Clip1,Ascc3,	95954,92786,17135,138027,209637,22069,24209,	Eif4b,Ccar1,Zbtb22,Skiv2l,Hnrnpul2,Clip1,Ascc3,
++++DNA binding	GO:0003677	309447,361532,117535,84595,65045,303970,25126,361745,360551,60661,299638,24253,287361,25720,685984,	Ldb1,Sirt2,Chd4,Nucb1,Ppp1r10,Bbx,Stat5b,Smarca2,Bcl6b,Max,Sirt6,Cebpb,Znf496,Tcf12,LOC685984,	102427,59887,63247,1492,37758,113000,54486,94939,137148,4210,8108,6479,13860,9916,,	Ldb1,Sirt2,Chd4,Nucb1,Ppp1r10,Bbx,Stat5b,Smarca2,Bcl6b,Max,Sirt6,Cebpb,Znf496,Tcf12,LOC685984,
+++++transcription factor activity	GO:0003700	81524,116698,361801,292082,25126,64896,60661,50689,361944,	Nfix,Trim28,Rxrb,Tcf25,Stat5b,Nolc1,Max,Mapk3,Elf2,	56776,198494,49295,107920,54486,9517,4210,2592,107459,	Nfix,Trim28,Rxrb,Tcf25,Stat5b,Nolc1,Max,Mapk3,Elf2,
++++++RNA polymerase II transcription factor activity, enhancer binding	GO:0003705	24253,	Cebpb,	6479,	Cebpb,
+++++sequence-specific DNA binding	GO:0043565	116698,361801,25126,60661,24253,361944,	Trim28,Rxrb,Stat5b,Max,Cebpb,Elf2,	198494,49295,54486,4210,6479,107459,	Trim28,Rxrb,Stat5b,Max,Cebpb,Elf2,
++++++DNA replication origin binding	GO:0003688	301430,	Orc2l,	75605,	Orc2l,
+++++structure-specific DNA binding	GO:0043566
++++++double-stranded DNA binding	GO:0003690	25126,	Stat5b,	54486,	Stat5b,
++++RNA binding	GO:0003723	288771,65045,192180,317399,64474,	Rbms2,Ppp1r10,Nip7,Ddx21,Hdlbp,	162925,37758,127815,162310,8515,	Rbms2,Ppp1r10,Nip7,Ddx21,Hdlbp,
+++++double-stranded RNA binding	GO:0003725	310159,25367,	Rnasen,Adarb1,	41113,89675,	Rnasen,Adarb1,
+++++mRNA binding	GO:0003729	295284,	Rbm8,	37716,	Rbm8,
+++++snoRNA binding	GO:0030515
++++++box C/D snoRNA binding	GO:0034512	64896,	Nolc1,	9517,	Nolc1,
++++++box H/ACA snoRNA binding	GO:0034513	64896,	Nolc1,	9517,	Nolc1,
++++translation factor activity, nucleic acid binding	GO:0008135
+++++translation initiation factor activity	GO:0003743	300253,	Eif4b,	95954,	Eif4b,
+++++translation elongation factor activity	GO:0003746	29565,	Eef2,	55145,	Eef2,
+++chromatin binding	GO:0003682	117535,	Chd4,	63247,	Chd4,
+++protein binding	GO:0005515	316736,316348,314432,29476,500564,309447,29474,287990,305604,293344,25239,294103,685144,315547,25233,84598,117535,300985,94165,60460,301742,299825,65045,310159,282583,360715,25205,293684,192180,25573,315121,315120,317399,294799,24399,303604,293645,116698,295171,63836,25152,361801,294010,288264,308173,306257,58838,306255,361407,29340,25126,312754,25489,306991,64161,313494,89817,361745,25073,64520,…	Emilin2,Pdcl3,Uba1,Glg1,Ldlrap1,Ldb1,Coro1b,Vps8,Efemp1,Arfip2,Apod,Papss2,LOC685144,Foxred1,Akt2,Jak1,Chd4,Parp3,Cabin1,Hspa2,RGD1566215,Gns,Ppp1r10,Rnasen,Fbln2,Boc,Il6st,Scyl1,Nip7,Ube2i,Cdc42ep1,Card10,Ddx21,Bxdc2,Glud1,Map3k3,Ppfia1,Trim28,Sh3d19,Actn4,Map1a,Rxrb,Actr1a,Ifnar1,Kif13a,Bap1,Sh2b3,Nisch,Cog4,Prkce,Stat5b,Ppp2r5a,Nedd4,RGD1560511,Pi4ka,Tln1,Sh2bpsm1,Smarca2,Scarb1,Mta1,Pex5,Qars…	213730,103207,11800,89086,62309,102427,2819,63502,163265,73878,11339,164424,122667,220747,87066,90191,63247,79937,4,211303,216502,65392,37758,41113,7350,51907,12138,143751,127815,2274,164707,138066,162310,17880,55106,72680,105910,198494,166350,15777,11402,49295,32312,105738,41333,3382,11228,96234,107745,216481,54486,104461,99540,6409,11015,7715,11069,94939,88169,5840,14316,98697,9517,17135,16344,…	Emilin2,Pdcl3,Uba1,Glg1,Ldlrap1,Ldb1,Coro1b,Vps8,Efemp1,Arfip2,Apod,Papss2,LOC685144,Foxred1,Akt2,Jak1,Chd4,Parp3,Cabin1,Hspa2,RGD1566215,Gns,Ppp1r10,Rnasen,Fbln2,Boc,Il6st,Scyl1,Nip7,Ube2i,Cdc42ep1,Card10,Ddx21,Bxdc2,Glud1,Map3k3,Ppfia1,Trim28,Sh3d19,Actn4,Map1a,Rxrb,Actr1a,Ifnar1,Kif13a,Bap1,Sh2b3,Nisch,Cog4,Prkce,Stat5b,Ppp2r5a,Nedd4,RGD1560511,Pi4ka,Tln1,Sh2bpsm1,Smarca2,Scarb1,Mta1,Pex5,Qars…
++++beta-amyloid binding	GO:0001540	25307,	Cst3,	106351,	Cst3,
++++complement binding	GO:0001848	295703,	Serping1,	100285,	Serping1,
++++receptor binding	GO:0005102	25205,	Il6st,	12138,	Il6st,
+++++G-protein-coupled receptor binding	GO:0001664	58812,81663,	Apln,Gna12,	22847,10497,	Apln,Gna12,
++++++adrenergic receptor binding	GO:0031690
+++++++beta-2 adrenergic receptor binding	GO:0031698	25489,	Nedd4,	99540,	Nedd4,
++++++apelin receptor binding	GO:0031704	58812,	Apln,	22847,	Apln,
++++++bradykinin receptor binding	GO:0031711	24310,	Ace,	10149,	Ace,
++++++dopamine receptor binding	GO:0050780	81663,	Gna12,	10497,	Gna12,
+++++fibroblast growth factor receptor binding	GO:0005104	29369,	Fgf18,	44478,	Fgf18,
+++++cytokine activity	GO:0005125	25205,25353,	Il6st,Spp1,	12138,8871,	Il6st,Spp1,
+++++hematopoietin/interferon-class (D200-domain) cytokine receptor binding	GO:0005126
++++++growth hormone receptor binding	GO:0005131	84598,	Jak1,	90191,	Jak1,
+++++integrin binding	GO:0005178	306255,	Nisch,	96234,	Nisch,
+++++hormone activity	GO:0005179	58812,	Apln,	22847,	Apln,
+++++growth factor activity	GO:0008083	29369,	Fgf18,	44478,	Fgf18,
+++++hormone receptor binding	GO:0051427
++++++growth hormone receptor binding	GO:0005131	84598,	Jak1,	90191,	Jak1,
++++++nuclear hormone receptor binding	GO:0035257
+++++++steroid hormone receptor binding	GO:0035258
++++++++glucocorticoid receptor binding	GO:0035259	25126,	Stat5b,	54486,	Stat5b,
+++++++thyroid hormone receptor binding	GO:0046966	361801,299607,	Rxrb,Med16,	49295,144449,	Rxrb,Med16,
+++++++vitamin D receptor binding	GO:0042809	361801,	Rxrb,	49295,	Rxrb,
+++++++retinoic acid receptor binding	GO:0042974	361801,	Rxrb,	49295,	Rxrb,
++++calmodulin binding	GO:0005516	25435,	Eef2k,	10958,	Eef2k,
++++lamin binding	GO:0005521	246314,	Tor1aip1,	11373,	Tor1aip1,
++++protein C-terminus binding	GO:0008022	500564,25573,25489,	Ldlrap1,Ube2i,Nedd4,	62309,2274,99540,	Ldlrap1,Ube2i,Nedd4,
++++lipoprotein binding	GO:0008034
+++++high-density lipoprotein binding	GO:0008035	25073,	Scarb1,	88169,	Scarb1,
+++++low-density lipoprotein binding	GO:0030169
++++++low-density lipoprotein receptor activity	GO:0005041	305880,	Lrp10,	101349,	Lrp10,
+++++lipoprotein receptor activity	GO:0030228
++++++low-density lipoprotein receptor activity	GO:0005041	305880,	Lrp10,	101349,	Lrp10,
++++cytoskeletal protein binding	GO:0008092
+++++actin binding	GO:0003779	29474,300225,25152,295161,	Coro1b,LOC300225,Map1a,Fhdc1,	2819,161053,11402,4218,	Coro1b,LOC300225,Map1a,Fhdc1,
++++++actin filament binding	GO:0051015	63836,	Actn4,	15777,	Actn4,
+++++tubulin binding	GO:0015631	64862,	Map1lc3b,	41412,	Map1lc3b,
++++++microtubule binding	GO:0008017	64862,65201,	Map1lc3b,Clip1,	41412,22069,	Map1lc3b,Clip1,
+++++++microtubule plus-end binding	GO:0051010	65201,	Clip1,	22069,	Clip1,
++++++gamma-tubulin binding	GO:0043015	81730,	Fez1,	5468,	Fez1,
+++++vinculin binding	GO:0017166	313494,	Tln1,	7715,	Tln1,
+++++kinesin binding	GO:0019894	116457,	Mapk8ip1,	44266,	Mapk8ip1,
+++++titin binding	GO:0031432	24244,	Calm3,	2892,	Calm3,
++++transcription factor binding	GO:0008134	361532,117535,84582,	Sirt2,Chd4,Hdac7a,	59887,63247,203327,	Sirt2,Chd4,Hdac7a,
+++++transcription cofactor activity	GO:0003712	309447,	Ldb1,	102427,	Ldb1,
++++++transcription coactivator activity	GO:0003713	116698,	Trim28,	198494,	Trim28,
+++++++ligand-dependent nuclear receptor transcription coactivator activity	GO:0030374
++++++++thyroid hormone receptor coactivator activity	GO:0030375	361801,299607,	Rxrb,Med16,	49295,144449,	Rxrb,Med16,
+++++thyroid hormone receptor binding	GO:0046966	361801,299607,	Rxrb,Med16,	49295,144449,	Rxrb,Med16,
+++++vitamin D receptor binding	GO:0042809	361801,	Rxrb,	49295,	Rxrb,
+++++retinoic acid receptor binding	GO:0042974	361801,	Rxrb,	49295,	Rxrb,
+++++bHLH transcription factor binding	GO:0043425	25573,	Ube2i,	2274,	Ube2i,
++++growth factor binding	GO:0019838
+++++insulin-like growth factor binding	GO:0005520	25662,	Igfbp2,	6813,	Igfbp2,
++++++insulin-like growth factor I binding	GO:0031994	25662,	Igfbp2,	6813,	Igfbp2,
++++++insulin-like growth factor II binding	GO:0031995	25662,	Igfbp2,	6813,	Igfbp2,
+++++interleukin-11 binding	GO:0019970	25205,	Il6st,	12138,	Il6st,
++++++interleukin-11 receptor activity	GO:0004921	25205,	Il6st,	12138,	Il6st,
+++++interleukin-6 binding	GO:0019981
++++++interleukin-6 receptor activity	GO:0004915	25205,	Il6st,	12138,	Il6st,
++++enzyme binding	GO:0019899	24185,	Akt1,	11422,	Akt1,
+++++protease binding	GO:0002020	25307,	Cst3,	106351,	Cst3,
+++++kinase binding	GO:0019900
++++++protein kinase binding	GO:0019901	113894,116457,	Sqstm1,Mapk8ip1,	107103,44266,	Sqstm1,Mapk8ip1,
+++++++protein kinase C binding	GO:0005080	81730,113894,	Fez1,Sqstm1,	5468,107103,	Fez1,Sqstm1,
+++++++JUN kinase binding	GO:0008432	116457,	Mapk8ip1,	44266,	Mapk8ip1,
+++++++mitogen-activated protein kinase kinase binding	GO:0031434	116457,	Mapk8ip1,	44266,	Mapk8ip1,
+++++++mitogen-activated protein kinase kinase kinase binding	GO:0031435	116457,	Mapk8ip1,	44266,	Mapk8ip1,
+++++phosphatase binding	GO:0019902
++++++protein phosphatase binding	GO:0019903	309969,	Ap3b1,	11685,	Ap3b1,
+++++++protein phosphatase 1 binding	GO:0008157	65045,	Ppp1r10,	37758,	Ppp1r10,
+++++++protein phosphatase 2B binding	GO:0030346	94165,	Cabin1,	4,	Cabin1,
+++++GTPase binding	GO:0051020
++++++small GTPase binding	GO:0031267
+++++++Ras GTPase binding	GO:0017016
++++++++Rho GTPase binding	GO:0017048	300225,367085,	LOC300225,Arhgap20,	161053,20805,	LOC300225,Arhgap20,
+++++histone acetyltransferase binding	GO:0035035	361532,	Sirt2,	59887,	Sirt2,
+++++histone deacetylase binding	GO:0042826	361532,	Sirt2,	59887,	Sirt2,
+++++RNA polymerase binding	GO:0070063	25489,	Nedd4,	99540,	Nedd4,
++++protein domain specific binding	GO:0019904	25489,64862,24244,365024,	Nedd4,Map1lc3b,Calm3,Chmp1a,	99540,41412,2892,6239,	Nedd4,Map1lc3b,Calm3,Chmp1a,
+++++PDZ domain binding	GO:0030165	29598,65129,	Atp2b1,Cldn1,	7208,24293,	Atp2b1,Cldn1,
+++++LIM domain binding	GO:0030274	309447,313494,	Ldb1,Tln1,	102427,7715,	Ldb1,Tln1,
+++++SH2 domain binding	GO:0042169	113894,	Sqstm1,	107103,	Sqstm1,
+++++HLH domain binding	GO:0043398	25573,	Ube2i,	2274,	Ube2i,
++++cytokine binding	GO:0019955
+++++cytokine receptor activity	GO:0004896
++++++ciliary neurotrophic factor receptor activity	GO:0004897	25205,	Il6st,	12138,	Il6st,
++++++interferon receptor activity	GO:0004904	288264,	Ifnar1,	105738,	Ifnar1,
++++++interleukin-6 receptor activity	GO:0004915	25205,	Il6st,	12138,	Il6st,
++++++interleukin-11 receptor activity	GO:0004921	25205,	Il6st,	12138,	Il6st,
++++++leukemia inhibitory factor receptor activity	GO:0004923	25205,	Il6st,	12138,	Il6st,
++++++oncostatin-M receptor activity	GO:0004924	25205,	Il6st,	12138,	Il6st,
+++++interferon binding	GO:0019961
++++++interferon receptor activity	GO:0004904	288264,	Ifnar1,	105738,	Ifnar1,
+++++interleukin-11 binding	GO:0019970	25205,	Il6st,	12138,	Il6st,
++++++interleukin-11 receptor activity	GO:0004921	25205,	Il6st,	12138,	Il6st,
+++++interleukin-6 binding	GO:0019981
++++++interleukin-6 receptor activity	GO:0004915	25205,	Il6st,	12138,	Il6st,
++++clathrin binding	GO:0030276	500564,	Ldlrap1,	62309,	Ldlrap1,
++++GTP-dependent protein binding	GO:0030742	293344,	Arfip2,	73878,	Arfip2,
++++beta-2-microglobulin binding	GO:0030881	29558,	Fcgrt,	15845,	Fcgrt,
++++heat shock protein binding	GO:0031072
+++++Hsp90 protein binding	GO:0051879	316351,	Npas2,	8285,	Npas2,
++++small conjugating protein binding	GO:0032182
+++++ubiquitin binding	GO:0043130	361532,25489,113894,	Sirt2,Nedd4,Sqstm1,	59887,99540,107103,	Sirt2,Nedd4,Sqstm1,
++++protein complex binding	GO:0032403	63836,26192,291969,	Actn4,CYTB,Atp6v0d1,	15777,,94752,	Actn4,CYTB,Atp6v0d1,
+++++integrin binding	GO:0005178	306255,	Nisch,	96234,	Nisch,
+++++immunoglobulin binding	GO:0019865
++++++immunoglobulin receptor activity	GO:0019763
+++++++IgG receptor activity	GO:0019770	29558,	Fcgrt,	15845,	Fcgrt,
++++++IgG binding	GO:0019864
+++++++IgG receptor activity	GO:0019770	29558,	Fcgrt,	15845,	Fcgrt,
++++protein complex scaffold	GO:0032947
+++++receptor signaling complex scaffold activity	GO:0030159	500564,	Ldlrap1,	62309,	Ldlrap1,
++++++MAP-kinase scaffold activity	GO:0005078	116457,	Mapk8ip1,	44266,	Mapk8ip1,
++++phosphoprotein binding	GO:0051219
+++++protein phosphorylated amino acid binding	GO:0045309
++++++phosphotyrosine binding	GO:0001784	500564,50689,24162,	Ldlrap1,Mapk3,Acp2,	62309,2592,9816,	Ldlrap1,Mapk3,Acp2,
++++++phosphoserine binding	GO:0050815	25489,	Nedd4,	99540,	Nedd4,
++++++phosphothreonine binding	GO:0050816	25489,	Nedd4,	99540,	Nedd4,
++++protein dimerization activity	GO:0046983
+++++protein heterodimerization activity	GO:0046982	361801,298514,60661,24253,29524,	Rxrb,Rragc,Max,Cebpb,Limk2,	49295,6455,4210,6479,11013,	Rxrb,Rragc,Max,Cebpb,Limk2,
+++++protein homodimerization activity	GO:0042803	309447,24253,65201,	Ldb1,Cebpb,Clip1,	102427,6479,22069,	Ldb1,Cebpb,Clip1,
++++identical protein binding	GO:0042802	24788,362930,24185,65129,	Sord,Ptp4a3,Akt1,Cldn1,	11334,106043,11422,24293,	Sord,Ptp4a3,Akt1,Cldn1,
+++++protein homodimerization activity	GO:0042803	309447,24253,65201,	Ldb1,Cebpb,Clip1,	102427,6479,22069,	Ldb1,Cebpb,Clip1,
++++protein N-terminus binding	GO:0047485	63836,81730,	Actn4,Fez1,	15777,5468,	Actn4,Fez1,
+++++N-terminal myristoylation domain binding	GO:0031997	24244,	Calm3,	2892,	Calm3,
++++proline-rich region binding	GO:0070064	25489,	Nedd4,	99540,	Nedd4,
+++drug binding	GO:0008144	24310,	Ace,	10149,	Ace,
+++lipid binding	GO:0008289	25239,298514,	Apod,Rragc,	11339,6455,	Apod,Rragc,
++++steroid binding	GO:0005496	361801,	Rxrb,	49295,	Rxrb,
++++phospholipid binding	GO:0005543	29692,	Pla2g2a,	11346,	Pla2g2a,
+++++phosphatidylserine binding	GO:0001786	25073,	Scarb1,	88169,	Scarb1,
+++++phosphoinositide binding	GO:0035091	306255,303493,315696,25679,	Nisch,Snx11,Snx33,Itpr3,	96234,13268,220326,11242,	Nisch,Snx11,Snx33,Itpr3,
++++++phosphatidylinositol-3,4,5-triphosphate binding	GO:0005547	65038,	Inppl1,	42902,	Inppl1,
++++diacylglycerol binding	GO:0019992	29340,292658,	Prkce,Prkd2,	216481,15035,	Prkce,Prkd2,
+++oxygen binding	GO:0019825
++++oxygen sensor activity	GO:0019826	308457,	Egln2,	43384,	Egln2,
+++isoprenoid binding	GO:0019840
++++retinoid binding	GO:0005501	25239,	Apod,	11339,	Apod,
+++carbohydrate binding	GO:0030246	361378,	Man2b1,	102840,	Man2b1,
++++sugar binding	GO:0005529	367562,	Gaa,	162368,	Gaa,
+++++monosaccharide binding	GO:0048029
++++++mannose binding	GO:0005537	361378,	Man2b1,	102840,	Man2b1,
++++polysaccharide binding	GO:0030247
+++++glycosaminoglycan binding	GO:0005539	299825,	Gns,	65392,	Gns,
+++extracellular matrix binding	GO:0050840	282583,25353,	Fbln2,Spp1,	7350,8871,	Fbln2,Spp1,
+++peptide binding	GO:0042277	24310,83534,	Ace,Tpp1,	10149,162472,	Ace,Tpp1,
++++signal sequence binding	GO:0005048
+++++nuclear localization sequence binding	GO:0008139	64896,	Nolc1,	9517,	Nolc1,
+++ion binding	GO:0043167
++++metal ion binding	GO:0046872	361532,117533,65045,24788,116698,361801,29340,362162,304317,24310,309630,26192,25367,292658,	Sirt2,Gmpr,Ppp1r10,Sord,Trim28,Rxrb,Prkce,Arfgap2,Amz1,Ace,Zbtb22,CYTB,Adarb1,Prkd2,	59887,3862,37758,11334,198494,49295,216481,3707,202870,10149,17135,,89675,15035,	Sirt2,Gmpr,Ppp1r10,Sord,Trim28,Rxrb,Prkce,Arfgap2,Amz1,Ace,Zbtb22,CYTB,Adarb1,Prkd2,
+++++magnesium ion binding	GO:0000287	259171,300129,64532,94340,	Dclre1c,Cerk,Adcy5,Acsl5,	204346,99537,6278,105862,	Dclre1c,Cerk,Adcy5,Acsl5,
+++++calcium ion binding	GO:0005509	305604,84595,282583,63836,25126,29692,60327,25435,361694,24244,25679,	Efemp1,Nucb1,Fbln2,Actn4,Stat5b,Pla2g2a,F13a1,Eef2k,Pitpnm1,Calm3,Itpr3,	163265,1492,7350,15777,54486,11346,42925,10958,154692,2892,11242,	Efemp1,Nucb1,Fbln2,Actn4,Stat5b,Pla2g2a,F13a1,Eef2k,Pitpnm1,Calm3,Itpr3,
+++++alkali metal ion binding	GO:0031420
++++++potassium ion binding	GO:0030955	117533,308069,	Gmpr,Slc12a7,	3862,64199,	Gmpr,Slc12a7,
+++++transition metal ion binding	GO:0046914
++++++iron ion binding	GO:0005506	26192,308457,297595,	CYTB,Egln2,Leprel2,	,43384,221963,	CYTB,Egln2,Leprel2,
++++++zinc ion binding	GO:0008270	361532,287990,685144,117535,65045,24788,116698,316611,361801,29340,362162,304317,361378,362522,24310,309630,360921,299638,65201,25367,292658,312566,304135,315600,50558,	Sirt2,Vps8,LOC685144,Chd4,Ppp1r10,Sord,Trim28,Agap1,Rxrb,Prkce,Arfgap2,Amz1,Man2b1,Zfp462,Ace,Zbtb22,Rufy3,Sirt6,Clip1,Adarb1,Prkd2,Adamts9,Adamts5,Vps11,Npepps,	59887,63502,122667,63247,37758,11334,198494,,49295,216481,3707,202870,102840,23557,10149,17135,203111,8108,22069,89675,15035,162758,107051,2637,12214,	Sirt2,Vps8,LOC685144,Chd4,Ppp1r10,Sord,Trim28,Agap1,Rxrb,Prkce,Arfgap2,Amz1,Man2b1,Zfp462,Ace,Zbtb22,Rufy3,Sirt6,Clip1,Adarb1,Prkd2,Adamts9,Adamts5,Vps11,Npepps,
++++anion binding	GO:0043168
+++++chloride ion binding	GO:0031404	24310,	Ace,	10149,	Ace,
+++++sulfate binding	GO:0043199	299825,	Gns,	65392,	Gns,
++++cation binding	GO:0043169
+++++calcium ion binding	GO:0005509	305604,84595,282583,63836,25126,29692,60327,25435,361694,24244,25679,	Efemp1,Nucb1,Fbln2,Actn4,Stat5b,Pla2g2a,F13a1,Eef2k,Pitpnm1,Calm3,Itpr3,	163265,1492,7350,15777,54486,11346,42925,10958,154692,2892,11242,	Efemp1,Nucb1,Fbln2,Actn4,Stat5b,Pla2g2a,F13a1,Eef2k,Pitpnm1,Calm3,Itpr3,
+++++alkali metal ion binding	GO:0031420
++++++potassium ion binding	GO:0030955	117533,308069,	Gmpr,Slc12a7,	3862,64199,	Gmpr,Slc12a7,
+++++transition metal ion binding	GO:0046914
++++++iron ion binding	GO:0005506	26192,308457,297595,	CYTB,Egln2,Leprel2,	,43384,221963,	CYTB,Egln2,Leprel2,
++++++zinc ion binding	GO:0008270	361532,287990,685144,117535,65045,24788,116698,316611,361801,29340,362162,304317,361378,362522,24310,309630,360921,299638,65201,25367,292658,312566,304135,315600,50558,	Sirt2,Vps8,LOC685144,Chd4,Ppp1r10,Sord,Trim28,Agap1,Rxrb,Prkce,Arfgap2,Amz1,Man2b1,Zfp462,Ace,Zbtb22,Rufy3,Sirt6,Clip1,Adarb1,Prkd2,Adamts9,Adamts5,Vps11,Npepps,	59887,63502,122667,63247,37758,11334,198494,,49295,216481,3707,202870,102840,23557,10149,17135,203111,8108,22069,89675,15035,162758,107051,2637,12214,	Sirt2,Vps8,LOC685144,Chd4,Ppp1r10,Sord,Trim28,Agap1,Rxrb,Prkce,Arfgap2,Amz1,Man2b1,Zfp462,Ace,Zbtb22,Rufy3,Sirt6,Clip1,Adarb1,Prkd2,Adamts9,Adamts5,Vps11,Npepps,
+++alcohol binding	GO:0043178
++++inositol hexakisphosphate binding	GO:0000822	25679,	Itpr3,	11242,	Itpr3,
++++inositol 1,3,4,5 tetrakisphosphate binding	GO:0043533	25679,	Itpr3,	11242,	Itpr3,
+++cofactor binding	GO:0048037
++++coenzyme binding	GO:0050662
+++++NAD or NADH binding	GO:0051287	361532,24788,299638,	Sirt2,Sord,Sirt6,	59887,11334,8108,	Sirt2,Sord,Sirt6,
++electron carrier activity	GO:0009055	26192,	CYTB,	,	CYTB,
++auxiliary transport protein activity	GO:0015457
+++channel regulator activity	GO:0016247
++++potassium channel regulator activity	GO:0015459	245960,	Alg10b,	3635,	Alg10b,
++++channel inhibitor activity	GO:0016248
+++++ion channel inhibitor activity	GO:0008200
++++++sodium channel inhibitor activity	GO:0019871	25489,	Nedd4,	99540,	Nedd4,
++++sodium channel regulator activity	GO:0017080	25489,	Nedd4,	99540,	Nedd4,
+++++sodium channel inhibitor activity	GO:0019871	25489,	Nedd4,	99540,	Nedd4,
++antioxidant activity	GO:0016209
+++thioredoxin-disulfide reductase activity	GO:0004791	297437,	Txnrd3,	,	Txnrd3,
++enzyme regulator activity	GO:0030234
+++enzyme inhibitor activity	GO:0004857
++++phosphatase inhibitor activity	GO:0019212
+++++phosphoprotein phosphatase inhibitor activity	GO:0004864	94165,65045,	Cabin1,Ppp1r10,	4,37758,	Cabin1,Ppp1r10,
++++peptidase inhibitor activity	GO:0030414
+++++endopeptidase inhibitor activity	GO:0004866
++++++serine-type endopeptidase inhibitor activity	GO:0004867	295703,	Serping1,	100285,	Serping1,
++++++cysteine-type endopeptidase inhibitor activity	GO:0004869	25307,	Cst3,	106351,	Cst3,
+++enzyme activator activity	GO:0008047
++++GTPase activator activity	GO:0005096
+++++Ras GTPase activator activity	GO:0005099
++++++Rab GTPase activator activity	GO:0005097	299949,	Wdr67,	39013,	Wdr67,
+++++ARF GTPase activator activity	GO:0008060	316611,362162,	Agap1,Arfgap2,	,3707,	Agap1,Arfgap2,
+++phosphatase regulator activity	GO:0019208
++++protein phosphatase regulator activity	GO:0019888
+++++protein phosphatase type 1 regulator activity	GO:0008599	313030,	Ppp1r8,	16580,	Ppp1r8,
+++++phosphatase inhibitor activity	GO:0019212
++++++phosphoprotein phosphatase inhibitor activity	GO:0004864	94165,65045,	Cabin1,Ppp1r10,	4,37758,	Cabin1,Ppp1r10,
+++nitric-oxide synthase regulator activity	GO:0030235	24185,	Akt1,	11422,	Akt1,
+++GTPase regulator activity	GO:0030695
++++small GTPase regulator activity	GO:0005083
+++++Ras GTPase activator activity	GO:0005099
++++++Rab GTPase activator activity	GO:0005097	299949,	Wdr67,	39013,	Wdr67,
+++++ARF GTPase activator activity	GO:0008060	316611,362162,	Agap1,Arfgap2,	,3707,	Agap1,Arfgap2,
++++GTPase activator activity	GO:0005096
+++++Ras GTPase activator activity	GO:0005099
++++++Rab GTPase activator activity	GO:0005097	299949,	Wdr67,	39013,	Wdr67,
+++++ARF GTPase activator activity	GO:0008060	316611,362162,	Agap1,Arfgap2,	,3707,	Agap1,Arfgap2,
++transcription regulator activity	GO:0030528	307927,65045,315093,	Taf5l,Ppp1r10,Maf1,	23853,37758,1113,	Taf5l,Ppp1r10,Maf1,
+++transcription factor activity	GO:0003700	81524,116698,361801,292082,25126,64896,60661,50689,361944,	Nfix,Trim28,Rxrb,Tcf25,Stat5b,Nolc1,Max,Mapk3,Elf2,	56776,198494,49295,107920,54486,9517,4210,2592,107459,	Nfix,Trim28,Rxrb,Tcf25,Stat5b,Nolc1,Max,Mapk3,Elf2,
++++RNA polymerase II transcription factor activity, enhancer binding	GO:0003705	24253,	Cebpb,	6479,	Cebpb,
+++RNA polymerase II transcription factor activity	GO:0003702
++++specific RNA polymerase II transcription factor activity	GO:0003704
+++++ligand-regulated transcription factor activity	GO:0003706	361801,	Rxrb,	49295,	Rxrb,
++++RNA polymerase II transcription factor activity, enhancer binding	GO:0003705	24253,	Cebpb,	6479,	Cebpb,
+++transcription cofactor activity	GO:0003712	309447,	Ldb1,	102427,	Ldb1,
++++transcription coactivator activity	GO:0003713	116698,	Trim28,	198494,	Trim28,
+++++ligand-dependent nuclear receptor transcription coactivator activity	GO:0030374
++++++thyroid hormone receptor coactivator activity	GO:0030375	361801,299607,	Rxrb,Med16,	49295,144449,	Rxrb,Med16,
+++transcription activator activity	GO:0016563	81524,24253,25720,361944,	Nfix,Cebpb,Tcf12,Elf2,	56776,6479,9916,107459,	Nfix,Cebpb,Tcf12,Elf2,
++++transcription coactivator activity	GO:0003713	116698,	Trim28,	198494,	Trim28,
+++++ligand-dependent nuclear receptor transcription coactivator activity	GO:0030374
++++++thyroid hormone receptor coactivator activity	GO:0030375	361801,299607,	Rxrb,Med16,	49295,144449,	Rxrb,Med16,
+++transcription repressor activity	GO:0016564	116698,360551,	Trim28,Bcl6b,	198494,137148,	Trim28,Bcl6b,
++++specific transcriptional repressor activity	GO:0016566	84582,25573,	Hdac7a,Ube2i,	203327,2274,	Hdac7a,Ube2i,
++translation regulator activity	GO:0045182
+++translation factor activity, nucleic acid binding	GO:0008135
++++translation initiation factor activity	GO:0003743	300253,	Eif4b,	95954,	Eif4b,
++++translation elongation factor activity	GO:0003746	29565,	Eef2,	55145,	Eef2,
++molecular transducer activity	GO:0060089
+++signal transducer activity	GO:0004871	316351,25126,81663,116466,	Npas2,Stat5b,Gna12,Wnt2b,	8285,54486,10497,17219,	Npas2,Stat5b,Gna12,Wnt2b,
++++receptor activity	GO:0004872	25273,305203,362247,25205,305880,306255,25073,312275,299607,29558,24175,	Smo,Paqr3,Trpc4ap,Il6st,Lrp10,Nisch,Scarb1,Ephb6,Med16,Fcgrt,Adra2c,	44429,102108,100109,12138,101349,96234,88169,125930,144449,15845,10297,	Smo,Paqr3,Trpc4ap,Il6st,Lrp10,Nisch,Scarb1,Ephb6,Med16,Fcgrt,Adra2c,
+++++ligand-dependent nuclear receptor activity	GO:0004879
++++++steroid hormone receptor activity	GO:0003707	361801,	Rxrb,	49295,	Rxrb,
++++++retinoic acid receptor activity	GO:0003708
+++++++retinoid-X receptor activity	GO:0004886	361801,	Rxrb,	49295,	Rxrb,
+++++transmembrane receptor activity	GO:0004888
++++++cytokine receptor activity	GO:0004896
+++++++ciliary neurotrophic factor receptor activity	GO:0004897	25205,	Il6st,	12138,	Il6st,
+++++++interferon receptor activity	GO:0004904	288264,	Ifnar1,	105738,	Ifnar1,
+++++++interleukin-6 receptor activity	GO:0004915	25205,	Il6st,	12138,	Il6st,
+++++++interleukin-11 receptor activity	GO:0004921	25205,	Il6st,	12138,	Il6st,
+++++++leukemia inhibitory factor receptor activity	GO:0004923	25205,	Il6st,	12138,	Il6st,
+++++++oncostatin-M receptor activity	GO:0004924	25205,	Il6st,	12138,	Il6st,
++++++non-G-protein coupled 7TM receptor activity	GO:0004926	25273,	Smo,	44429,	Smo,
++++++G-protein coupled receptor activity	GO:0004930	25273,24175,	Smo,Adra2c,	44429,10297,	Smo,Adra2c,
+++++++amine receptor activity	GO:0008227	306255,	Nisch,	96234,	Nisch,
++++++++adrenoceptor activity	GO:0004935	24175,	Adra2c,	10297,	Adra2c,
+++++++++alpha-adrenergic receptor activity	GO:0004936
++++++++++alpha2-adrenergic receptor activity	GO:0004938	24175,	Adra2c,	10297,	Adra2c,
++++++transmembrane receptor protein kinase activity	GO:0019199
+++++++transmembrane receptor protein tyrosine kinase activity	GO:0004714
++++++++ephrin receptor activity	GO:0005003	312275,	Ephb6,	125930,	Ephb6,
++++++immunoglobulin receptor activity	GO:0019763
+++++++IgG receptor activity	GO:0019770	29558,	Fcgrt,	15845,	Fcgrt,
++++++lipoprotein receptor activity	GO:0030228
+++++++low-density lipoprotein receptor activity	GO:0005041	305880,	Lrp10,	101349,	Lrp10,
+++++inositol-1,4,5-triphosphate receptor activity	GO:0008095	25679,	Itpr3,	11242,	Itpr3,
+++++photoreceptor activity	GO:0009881	170917,	Cry2,	21150,	Cry2,
++++receptor signaling protein activity	GO:0005057
+++++receptor signaling protein serine/threonine kinase activity	GO:0004702
++++++NF-kappaB-inducing kinase activity	GO:0004704	363984,	Ikbke,	18567,	Ikbke,
++++++MAP kinase activity	GO:0004707	50689,	Mapk3,	2592,	Mapk3,
+++++receptor regulator activity	GO:0030545
++++++receptor activator activity	GO:0030546
+++++++thyroid hormone receptor activator activity	GO:0010861
++++++++thyroid hormone receptor coactivator activity	GO:0030375	361801,299607,	Rxrb,Med16,	49295,144449,	Rxrb,Med16,
+biological_process	GO:0008150	500564,361532,305604,294103,303604,259171,312703,113894,293129,299638,309593,309969,24244,295394,308405,360827,116466,295703,	Ldlrap1,Sirt2,Efemp1,Papss2,Map3k3,Dclre1c,Pex5,Sqstm1,Alg8,Sirt6,Gnl1,Ap3b1,Calm3,Dph5,Dmpk,Ulk1,Wnt2b,Serping1,	62309,59887,163265,164424,72680,204346,14316,107103,12688,8108,35325,11685,2892,12336,130535,24509,17219,100285,	Ldlrap1,Sirt2,Efemp1,Papss2,Map3k3,Dclre1c,Pex5,Sqstm1,Alg8,Sirt6,Gnl1,Ap3b1,Calm3,Dph5,Dmpk,Ulk1,Wnt2b,Serping1,
++reproduction	GO:0000003
+++sexual reproduction	GO:0019953
++++gamete generation	GO:0007276
+++++germ cell development	GO:0007281	24185,	Akt1,	11422,	Akt1,
++++++spermatid development	GO:0007286	29524,	Limk2,	11013,	Limk2,
+++++male gamete generation	GO:0048232
++++++spermatogenesis	GO:0007283	60460,29524,	Hspa2,Limk2,	211303,11013,	Hspa2,Limk2,
+++++++spermatid differentiation	GO:0048515
++++++++spermatid development	GO:0007286	29524,	Limk2,	11013,	Limk2,
++++fertilization	GO:0009566
+++++single fertilization	GO:0007338
++++++sperm-egg recognition	GO:0035036
+++++++binding of sperm to zona pellucida	GO:0007339	315222,	Arsa,	23323,	Arsa,
+++reproductive process	GO:0022414
++++reproductive developmental process	GO:0003006
+++++sex differentiation	GO:0007548
++++++development of secondary sexual characteristics	GO:0045136
+++++++development of secondary female sexual characteristics	GO:0046543	25126,	Stat5b,	54486,	Stat5b,
+++++++development of secondary male sexual characteristics	GO:0046544	25126,	Stat5b,	54486,	Stat5b,
++++++development of primary sexual characteristics	GO:0045137
+++++++gonad development	GO:0008406
++++++++female gonad development	GO:0008585
+++++++++luteinization	GO:0001553	25126,	Stat5b,	54486,	Stat5b,
+++++++development of primary female sexual characteristics	GO:0046545
++++++++female gonad development	GO:0008585
+++++++++luteinization	GO:0001553	25126,	Stat5b,	54486,	Stat5b,
++++++female sex differentiation	GO:0046660
+++++++development of secondary female sexual characteristics	GO:0046543	25126,	Stat5b,	54486,	Stat5b,
+++++++development of primary female sexual characteristics	GO:0046545
++++++++female gonad development	GO:0008585
+++++++++luteinization	GO:0001553	25126,	Stat5b,	54486,	Stat5b,
++++++male sex differentiation	GO:0046661
+++++++development of secondary male sexual characteristics	GO:0046544	25126,	Stat5b,	54486,	Stat5b,
+++++reproductive structure development	GO:0048608
++++++gonad development	GO:0008406
+++++++female gonad development	GO:0008585
++++++++luteinization	GO:0001553	25126,	Stat5b,	54486,	Stat5b,
+++++development of secondary sexual characteristics	GO:0045136
++++++development of secondary female sexual characteristics	GO:0046543	25126,	Stat5b,	54486,	Stat5b,
++++++development of secondary male sexual characteristics	GO:0046544	25126,	Stat5b,	54486,	Stat5b,
+++++development of primary sexual characteristics	GO:0045137
++++++gonad development	GO:0008406
+++++++female gonad development	GO:0008585
++++++++luteinization	GO:0001553	25126,	Stat5b,	54486,	Stat5b,
++++++development of primary female sexual characteristics	GO:0046545
+++++++female gonad development	GO:0008585
++++++++luteinization	GO:0001553	25126,	Stat5b,	54486,	Stat5b,
++++gamete generation	GO:0007276
+++++germ cell development	GO:0007281	24185,	Akt1,	11422,	Akt1,
++++++spermatid development	GO:0007286	29524,	Limk2,	11013,	Limk2,
+++++male gamete generation	GO:0048232
++++++spermatogenesis	GO:0007283	60460,29524,	Hspa2,Limk2,	211303,11013,	Hspa2,Limk2,
+++++++spermatid differentiation	GO:0048515
++++++++spermatid development	GO:0007286	29524,	Limk2,	11013,	Limk2,
++++female pregnancy	GO:0007565	25126,25662,	Stat5b,Igfbp2,	54486,6813,	Stat5b,Igfbp2,
++++fertilization	GO:0009566
+++++single fertilization	GO:0007338
++++++sperm-egg recognition	GO:0035036
+++++++binding of sperm to zona pellucida	GO:0007339	315222,	Arsa,	23323,	Arsa,
++++viral reproductive process	GO:0022415
+++++transmission of virus	GO:0019089	25489,	Nedd4,	99540,	Nedd4,
++++reproductive process in a multicellular organism	GO:0048609
+++++lactation	GO:0007595	25126,	Stat5b,	54486,	Stat5b,
+++++ovulation cycle	GO:0042698
++++++ovulation cycle process	GO:0022602
+++++++luteinization	GO:0001553	25126,	Stat5b,	54486,	Stat5b,
+++multicellular organism reproduction	GO:0032504
++++reproductive process in a multicellular organism	GO:0048609
+++++lactation	GO:0007595	25126,	Stat5b,	54486,	Stat5b,
+++++ovulation cycle	GO:0042698
++++++ovulation cycle process	GO:0022602
+++++++luteinization	GO:0001553	25126,	Stat5b,	54486,	Stat5b,
++immune system process	GO:0002376
+++leukocyte homeostasis	GO:0001776
++++lymphocyte homeostasis	GO:0002260
+++++T cell homeostasis	GO:0043029	25126,	Stat5b,	54486,	Stat5b,
++++++activation-induced cell death of T cells	GO:0006924	24185,	Akt1,	11422,	Akt1,
+++immune effector process	GO:0002252
++++leukocyte mediated immunity	GO:0002443
+++++lymphocyte mediated immunity	GO:0002449
++++++B cell mediated immunity	GO:0019724
+++++++immunoglobulin mediated immune response	GO:0016064
++++++++humoral immune response mediated by circulating immunoglobulin	GO:0002455
+++++++++complement activation, classical pathway	GO:0006958	24237,295703,	C6,Serping1,	16145,100285,	C6,Serping1,
++++complement activation	GO:0006956
+++++complement activation, classical pathway	GO:0006958	24237,295703,	C6,Serping1,	16145,100285,	C6,Serping1,
+++activation of immune response	GO:0002253
++++complement activation	GO:0006956
+++++complement activation, classical pathway	GO:0006958	24237,295703,	C6,Serping1,	16145,100285,	C6,Serping1,
+++immune system development	GO:0002520
++++hemopoietic or lymphoid organ development	GO:0048534
+++++hemopoiesis	GO:0030097	58838,	Sh2b3,	11228,	Sh2b3,
++++++leukocyte differentiation	GO:0002521
+++++++lymphocyte differentiation	GO:0030098
++++++++natural killer cell differentiation	GO:0001779	25126,	Stat5b,	54486,	Stat5b,
++++++++B cell differentiation	GO:0030183	84582,259171,	Hdac7a,Dclre1c,	203327,204346,	Hdac7a,Dclre1c,
+++++++++regulation of B cell differentiation	GO:0045577
++++++++++positive regulation of B cell differentiation	GO:0045579	25126,	Stat5b,	54486,	Stat5b,
+++++++++positive regulation of B cell differentiation	GO:0045579	25126,	Stat5b,	54486,	Stat5b,
++++++++T cell differentiation	GO:0030217
+++++++++T cell differentiation in the thymus	GO:0033077	25126,	Stat5b,	54486,	Stat5b,
++++++++++regulation of T cell differentiation in the thymus	GO:0033081	292696,	Clptm1,	8842,	Clptm1,
+++++++++regulation of T cell differentiation	GO:0045580
++++++++++regulation of T cell differentiation in the thymus	GO:0033081	292696,	Clptm1,	8842,	Clptm1,
++++++++++positive regulation of T cell differentiation	GO:0045582
+++++++++++positive regulation of gamma-delta T cell differentiation	GO:0045588	25126,	Stat5b,	54486,	Stat5b,
+++++++++++positive regulation of alpha-beta T cell differentiation	GO:0046638
++++++++++++positive regulation of NK T cell differentiation	GO:0051138	309969,	Ap3b1,	11685,	Ap3b1,
++++++++++regulation of gamma-delta T cell differentiation	GO:0045586
+++++++++++positive regulation of gamma-delta T cell differentiation	GO:0045588	25126,	Stat5b,	54486,	Stat5b,
++++++++++regulation of alpha-beta T cell differentiation	GO:0046637
+++++++++++regulation of NK T cell differentiation	GO:0051136
++++++++++++positive regulation of NK T cell differentiation	GO:0051138	309969,	Ap3b1,	11685,	Ap3b1,
+++++++++++positive regulation of alpha-beta T cell differentiation	GO:0046638
++++++++++++positive regulation of NK T cell differentiation	GO:0051138	309969,	Ap3b1,	11685,	Ap3b1,
+++++++++positive regulation of T cell differentiation	GO:0045582
++++++++++positive regulation of gamma-delta T cell differentiation	GO:0045588	25126,	Stat5b,	54486,	Stat5b,
++++++++++positive regulation of alpha-beta T cell differentiation	GO:0046638
+++++++++++positive regulation of NK T cell differentiation	GO:0051138	309969,	Ap3b1,	11685,	Ap3b1,
+++++++++alpha-beta T cell differentiation	GO:0046632
++++++++++NK T cell differentiation	GO:0001865
+++++++++++regulation of NK T cell differentiation	GO:0051136
++++++++++++positive regulation of NK T cell differentiation	GO:0051138	309969,	Ap3b1,	11685,	Ap3b1,
+++++++++++positive regulation of NK T cell differentiation	GO:0051138	309969,	Ap3b1,	11685,	Ap3b1,
++++++++++regulation of alpha-beta T cell differentiation	GO:0046637
+++++++++++regulation of NK T cell differentiation	GO:0051136
++++++++++++positive regulation of NK T cell differentiation	GO:0051138	309969,	Ap3b1,	11685,	Ap3b1,
+++++++++++positive regulation of alpha-beta T cell differentiation	GO:0046638
++++++++++++positive regulation of NK T cell differentiation	GO:0051138	309969,	Ap3b1,	11685,	Ap3b1,
++++++++++positive regulation of alpha-beta T cell differentiation	GO:0046638
+++++++++++positive regulation of NK T cell differentiation	GO:0051138	309969,	Ap3b1,	11685,	Ap3b1,
+++++++++gamma-delta T cell differentiation	GO:0042492
++++++++++regulation of gamma-delta T cell differentiation	GO:0045586
+++++++++++positive regulation of gamma-delta T cell differentiation	GO:0045588	25126,	Stat5b,	54486,	Stat5b,
++++++++++positive regulation of gamma-delta T cell differentiation	GO:0045588	25126,	Stat5b,	54486,	Stat5b,
++++++++regulation of lymphocyte differentiation	GO:0045619
+++++++++regulation of B cell differentiation	GO:0045577
++++++++++positive regulation of B cell differentiation	GO:0045579	25126,	Stat5b,	54486,	Stat5b,
+++++++++regulation of T cell differentiation	GO:0045580
++++++++++regulation of T cell differentiation in the thymus	GO:0033081	292696,	Clptm1,	8842,	Clptm1,
++++++++++positive regulation of T cell differentiation	GO:0045582
+++++++++++positive regulation of gamma-delta T cell differentiation	GO:0045588	25126,	Stat5b,	54486,	Stat5b,
+++++++++++positive regulation of alpha-beta T cell differentiation	GO:0046638
++++++++++++positive regulation of NK T cell differentiation	GO:0051138	309969,	Ap3b1,	11685,	Ap3b1,
++++++++++regulation of gamma-delta T cell differentiation	GO:0045586
+++++++++++positive regulation of gamma-delta T cell differentiation	GO:0045588	25126,	Stat5b,	54486,	Stat5b,
++++++++++regulation of alpha-beta T cell differentiation	GO:0046637
+++++++++++regulation of NK T cell differentiation	GO:0051136
++++++++++++positive regulation of NK T cell differentiation	GO:0051138	309969,	Ap3b1,	11685,	Ap3b1,
+++++++++++positive regulation of alpha-beta T cell differentiation	GO:0046638
++++++++++++positive regulation of NK T cell differentiation	GO:0051138	309969,	Ap3b1,	11685,	Ap3b1,
+++++++++positive regulation of lymphocyte differentiation	GO:0045621	25126,	Stat5b,	54486,	Stat5b,
++++++++++positive regulation of B cell differentiation	GO:0045579	25126,	Stat5b,	54486,	Stat5b,
++++++++++positive regulation of T cell differentiation	GO:0045582
+++++++++++positive regulation of gamma-delta T cell differentiation	GO:0045588	25126,	Stat5b,	54486,	Stat5b,
+++++++++++positive regulation of alpha-beta T cell differentiation	GO:0046638
++++++++++++positive regulation of NK T cell differentiation	GO:0051138	309969,	Ap3b1,	11685,	Ap3b1,
++++++++positive regulation of lymphocyte differentiation	GO:0045621	25126,	Stat5b,	54486,	Stat5b,
+++++++++positive regulation of B cell differentiation	GO:0045579	25126,	Stat5b,	54486,	Stat5b,
+++++++++positive regulation of T cell differentiation	GO:0045582
++++++++++positive regulation of gamma-delta T cell differentiation	GO:0045588	25126,	Stat5b,	54486,	Stat5b,
++++++++++positive regulation of alpha-beta T cell differentiation	GO:0046638
+++++++++++positive regulation of NK T cell differentiation	GO:0051138	309969,	Ap3b1,	11685,	Ap3b1,
++++++myeloid cell differentiation	GO:0030099
+++++++erythrocyte differentiation	GO:0030218
++++++++regulation of erythrocyte differentiation	GO:0045646
+++++++++negative regulation of erythrocyte differentiation	GO:0045647	309447,25126,	Ldb1,Stat5b,	102427,54486,	Ldb1,Stat5b,
++++++++negative regulation of erythrocyte differentiation	GO:0045647	309447,25126,	Ldb1,Stat5b,	102427,54486,	Ldb1,Stat5b,
+++++++regulation of myeloid cell differentiation	GO:0045637
++++++++negative regulation of myeloid cell differentiation	GO:0045638
+++++++++negative regulation of erythrocyte differentiation	GO:0045647	309447,25126,	Ldb1,Stat5b,	102427,54486,	Ldb1,Stat5b,
++++++++regulation of erythrocyte differentiation	GO:0045646
+++++++++negative regulation of erythrocyte differentiation	GO:0045647	309447,25126,	Ldb1,Stat5b,	102427,54486,	Ldb1,Stat5b,
+++++++negative regulation of myeloid cell differentiation	GO:0045638
++++++++negative regulation of erythrocyte differentiation	GO:0045647	309447,25126,	Ldb1,Stat5b,	102427,54486,	Ldb1,Stat5b,
++++++embryonic hemopoiesis	GO:0035162	58838,	Sh2b3,	11228,	Sh2b3,
+++++mucosal-associated lymphoid tissue development	GO:0048537
++++++Peyer's patch development	GO:0048541	25126,	Stat5b,	54486,	Stat5b,
+++regulation of immune system process	GO:0002682
++++positive regulation of immune system process	GO:0002684
+++++positive regulation of leukocyte activation	GO:0002696
++++++positive regulation of lymphocyte activation	GO:0051251
+++++++positive regulation of lymphocyte proliferation	GO:0050671
++++++++positive regulation of T cell proliferation	GO:0042102	25205,	Il6st,	12138,	Il6st,
+++++++++positive regulation of activated T cell proliferation	GO:0042104	25126,	Stat5b,	54486,	Stat5b,
+++++++positive regulation of T cell activation	GO:0050870
++++++++positive regulation of T cell differentiation	GO:0045582
+++++++++positive regulation of gamma-delta T cell differentiation	GO:0045588	25126,	Stat5b,	54486,	Stat5b,
+++++++++positive regulation of alpha-beta T cell differentiation	GO:0046638
++++++++++positive regulation of NK T cell differentiation	GO:0051138	309969,	Ap3b1,	11685,	Ap3b1,
++++++++positive regulation of alpha-beta T cell activation	GO:0046635
+++++++++positive regulation of alpha-beta T cell differentiation	GO:0046638
++++++++++positive regulation of NK T cell differentiation	GO:0051138	309969,	Ap3b1,	11685,	Ap3b1,
++++++++positive regulation of gamma-delta T cell activation	GO:0046645
+++++++++positive regulation of gamma-delta T cell differentiation	GO:0045588	25126,	Stat5b,	54486,	Stat5b,
++++++++positive regulation of T cell proliferation	GO:0042102	25205,	Il6st,	12138,	Il6st,
+++++++++positive regulation of activated T cell proliferation	GO:0042104	25126,	Stat5b,	54486,	Stat5b,
+++++++positive regulation of B cell activation	GO:0050871
++++++++positive regulation of B cell differentiation	GO:0045579	25126,	Stat5b,	54486,	Stat5b,
+++++++positive regulation of lymphocyte differentiation	GO:0045621	25126,	Stat5b,	54486,	Stat5b,
++++++++positive regulation of B cell differentiation	GO:0045579	25126,	Stat5b,	54486,	Stat5b,
++++++++positive regulation of T cell differentiation	GO:0045582
+++++++++positive regulation of gamma-delta T cell differentiation	GO:0045588	25126,	Stat5b,	54486,	Stat5b,
+++++++++positive regulation of alpha-beta T cell differentiation	GO:0046638
++++++++++positive regulation of NK T cell differentiation	GO:0051138	309969,	Ap3b1,	11685,	Ap3b1,
+++++positive regulation of immune response	GO:0050778
++++++activation of immune response	GO:0002253
+++++++complement activation	GO:0006956
++++++++complement activation, classical pathway	GO:0006958	24237,295703,	C6,Serping1,	16145,100285,	C6,Serping1,
++++regulation of leukocyte activation	GO:0002694
+++++positive regulation of leukocyte activation	GO:0002696
++++++positive regulation of lymphocyte activation	GO:0051251
+++++++positive regulation of lymphocyte proliferation	GO:0050671
++++++++positive regulation of T cell proliferation	GO:0042102	25205,	Il6st,	12138,	Il6st,
+++++++++positive regulation of activated T cell proliferation	GO:0042104	25126,	Stat5b,	54486,	Stat5b,
+++++++positive regulation of T cell activation	GO:0050870
++++++++positive regulation of T cell differentiation	GO:0045582
+++++++++positive regulation of gamma-delta T cell differentiation	GO:0045588	25126,	Stat5b,	54486,	Stat5b,
+++++++++positive regulation of alpha-beta T cell differentiation	GO:0046638
++++++++++positive regulation of NK T cell differentiation	GO:0051138	309969,	Ap3b1,	11685,	Ap3b1,
++++++++positive regulation of alpha-beta T cell activation	GO:0046635
+++++++++positive regulation of alpha-beta T cell differentiation	GO:0046638
++++++++++positive regulation of NK T cell differentiation	GO:0051138	309969,	Ap3b1,	11685,	Ap3b1,
++++++++positive regulation of gamma-delta T cell activation	GO:0046645
+++++++++positive regulation of gamma-delta T cell differentiation	GO:0045588	25126,	Stat5b,	54486,	Stat5b,
++++++++positive regulation of T cell proliferation	GO:0042102	25205,	Il6st,	12138,	Il6st,
+++++++++positive regulation of activated T cell proliferation	GO:0042104	25126,	Stat5b,	54486,	Stat5b,
+++++++positive regulation of B cell activation	GO:0050871
++++++++positive regulation of B cell differentiation	GO:0045579	25126,	Stat5b,	54486,	Stat5b,
+++++++positive regulation of lymphocyte differentiation	GO:0045621	25126,	Stat5b,	54486,	Stat5b,
++++++++positive regulation of B cell differentiation	GO:0045579	25126,	Stat5b,	54486,	Stat5b,
++++++++positive regulation of T cell differentiation	GO:0045582
+++++++++positive regulation of gamma-delta T cell differentiation	GO:0045588	25126,	Stat5b,	54486,	Stat5b,
+++++++++positive regulation of alpha-beta T cell differentiation	GO:0046638
++++++++++positive regulation of NK T cell differentiation	GO:0051138	309969,	Ap3b1,	11685,	Ap3b1,
+++++regulation of lymphocyte activation	GO:0051249
++++++regulation of lymphocyte proliferation	GO:0050670
+++++++positive regulation of lymphocyte proliferation	GO:0050671
++++++++positive regulation of T cell proliferation	GO:0042102	25205,	Il6st,	12138,	Il6st,
+++++++++positive regulation of activated T cell proliferation	GO:0042104	25126,	Stat5b,	54486,	Stat5b,
+++++++regulation of T cell proliferation	GO:0042129
++++++++regulation of activated T cell proliferation	GO:0046006
+++++++++positive regulation of activated T cell proliferation	GO:0042104	25126,	Stat5b,	54486,	Stat5b,
++++++++positive regulation of T cell proliferation	GO:0042102	25205,	Il6st,	12138,	Il6st,
+++++++++positive regulation of activated T cell proliferation	GO:0042104	25126,	Stat5b,	54486,	Stat5b,
++++++regulation of T cell activation	GO:0050863
+++++++regulation of T cell differentiation	GO:0045580
++++++++regulation of T cell differentiation in the thymus	GO:0033081	292696,	Clptm1,	8842,	Clptm1,
++++++++positive regulation of T cell differentiation	GO:0045582
+++++++++positive regulation of gamma-delta T cell differentiation	GO:0045588	25126,	Stat5b,	54486,	Stat5b,
+++++++++positive regulation of alpha-beta T cell differentiation	GO:0046638
++++++++++positive regulation of NK T cell differentiation	GO:0051138	309969,	Ap3b1,	11685,	Ap3b1,
++++++++regulation of gamma-delta T cell differentiation	GO:0045586
+++++++++positive regulation of gamma-delta T cell differentiation	GO:0045588	25126,	Stat5b,	54486,	Stat5b,
++++++++regulation of alpha-beta T cell differentiation	GO:0046637
+++++++++regulation of NK T cell differentiation	GO:0051136
++++++++++positive regulation of NK T cell differentiation	GO:0051138	309969,	Ap3b1,	11685,	Ap3b1,
+++++++++positive regulation of alpha-beta T cell differentiation	GO:0046638
++++++++++positive regulation of NK T cell differentiation	GO:0051138	309969,	Ap3b1,	11685,	Ap3b1,
+++++++positive regulation of T cell activation	GO:0050870
++++++++positive regulation of T cell differentiation	GO:0045582
+++++++++positive regulation of gamma-delta T cell differentiation	GO:0045588	25126,	Stat5b,	54486,	Stat5b,
+++++++++positive regulation of alpha-beta T cell differentiation	GO:0046638
++++++++++positive regulation of NK T cell differentiation	GO:0051138	309969,	Ap3b1,	11685,	Ap3b1,
++++++++positive regulation of alpha-beta T cell activation	GO:0046635
+++++++++positive regulation of alpha-beta T cell differentiation	GO:0046638
++++++++++positive regulation of NK T cell differentiation	GO:0051138	309969,	Ap3b1,	11685,	Ap3b1,
++++++++positive regulation of gamma-delta T cell activation	GO:0046645
+++++++++positive regulation of gamma-delta T cell differentiation	GO:0045588	25126,	Stat5b,	54486,	Stat5b,
++++++++positive regulation of T cell proliferation	GO:0042102	25205,	Il6st,	12138,	Il6st,
+++++++++positive regulation of activated T cell proliferation	GO:0042104	25126,	Stat5b,	54486,	Stat5b,
+++++++regulation of alpha-beta T cell activation	GO:0046634
++++++++positive regulation of alpha-beta T cell activation	GO:0046635
+++++++++positive regulation of alpha-beta T cell differentiation	GO:0046638
++++++++++positive regulation of NK T cell differentiation	GO:0051138	309969,	Ap3b1,	11685,	Ap3b1,
++++++++regulation of alpha-beta T cell differentiation	GO:0046637
+++++++++regulation of NK T cell differentiation	GO:0051136
++++++++++positive regulation of NK T cell differentiation	GO:0051138	309969,	Ap3b1,	11685,	Ap3b1,
+++++++++positive regulation of alpha-beta T cell differentiation	GO:0046638
++++++++++positive regulation of NK T cell differentiation	GO:0051138	309969,	Ap3b1,	11685,	Ap3b1,
+++++++regulation of gamma-delta T cell activation	GO:0046643
++++++++regulation of gamma-delta T cell differentiation	GO:0045586
+++++++++positive regulation of gamma-delta T cell differentiation	GO:0045588	25126,	Stat5b,	54486,	Stat5b,
++++++++positive regulation of gamma-delta T cell activation	GO:0046645
+++++++++positive regulation of gamma-delta T cell differentiation	GO:0045588	25126,	Stat5b,	54486,	Stat5b,
+++++++regulation of T cell proliferation	GO:0042129
++++++++regulation of activated T cell proliferation	GO:0046006
+++++++++positive regulation of activated T cell proliferation	GO:0042104	25126,	Stat5b,	54486,	Stat5b,
++++++++positive regulation of T cell proliferation	GO:0042102	25205,	Il6st,	12138,	Il6st,
+++++++++positive regulation of activated T cell proliferation	GO:0042104	25126,	Stat5b,	54486,	Stat5b,
++++++regulation of B cell activation	GO:0050864
+++++++regulation of B cell differentiation	GO:0045577
++++++++positive regulation of B cell differentiation	GO:0045579	25126,	Stat5b,	54486,	Stat5b,
+++++++positive regulation of B cell activation	GO:0050871
++++++++positive regulation of B cell differentiation	GO:0045579	25126,	Stat5b,	54486,	Stat5b,
++++++regulation of lymphocyte differentiation	GO:0045619
+++++++regulation of B cell differentiation	GO:0045577
++++++++positive regulation of B cell differentiation	GO:0045579	25126,	Stat5b,	54486,	Stat5b,
+++++++regulation of T cell differentiation	GO:0045580
++++++++regulation of T cell differentiation in the thymus	GO:0033081	292696,	Clptm1,	8842,	Clptm1,
++++++++positive regulation of T cell differentiation	GO:0045582
+++++++++positive regulation of gamma-delta T cell differentiation	GO:0045588	25126,	Stat5b,	54486,	Stat5b,
+++++++++positive regulation of alpha-beta T cell differentiation	GO:0046638
++++++++++positive regulation of NK T cell differentiation	GO:0051138	309969,	Ap3b1,	11685,	Ap3b1,
++++++++regulation of gamma-delta T cell differentiation	GO:0045586
+++++++++positive regulation of gamma-delta T cell differentiation	GO:0045588	25126,	Stat5b,	54486,	Stat5b,
++++++++regulation of alpha-beta T cell differentiation	GO:0046637
+++++++++regulation of NK T cell differentiation	GO:0051136
++++++++++positive regulation of NK T cell differentiation	GO:0051138	309969,	Ap3b1,	11685,	Ap3b1,
+++++++++positive regulation of alpha-beta T cell differentiation	GO:0046638
++++++++++positive regulation of NK T cell differentiation	GO:0051138	309969,	Ap3b1,	11685,	Ap3b1,
+++++++positive regulation of lymphocyte differentiation	GO:0045621	25126,	Stat5b,	54486,	Stat5b,
++++++++positive regulation of B cell differentiation	GO:0045579	25126,	Stat5b,	54486,	Stat5b,
++++++++positive regulation of T cell differentiation	GO:0045582
+++++++++positive regulation of gamma-delta T cell differentiation	GO:0045588	25126,	Stat5b,	54486,	Stat5b,
+++++++++positive regulation of alpha-beta T cell differentiation	GO:0046638
++++++++++positive regulation of NK T cell differentiation	GO:0051138	309969,	Ap3b1,	11685,	Ap3b1,
++++++positive regulation of lymphocyte activation	GO:0051251
+++++++positive regulation of lymphocyte proliferation	GO:0050671
++++++++positive regulation of T cell proliferation	GO:0042102	25205,	Il6st,	12138,	Il6st,
+++++++++positive regulation of activated T cell proliferation	GO:0042104	25126,	Stat5b,	54486,	Stat5b,
+++++++positive regulation of T cell activation	GO:0050870
++++++++positive regulation of T cell differentiation	GO:0045582
+++++++++positive regulation of gamma-delta T cell differentiation	GO:0045588	25126,	Stat5b,	54486,	Stat5b,
+++++++++positive regulation of alpha-beta T cell differentiation	GO:0046638
++++++++++positive regulation of NK T cell differentiation	GO:0051138	309969,	Ap3b1,	11685,	Ap3b1,
++++++++positive regulation of alpha-beta T cell activation	GO:0046635
+++++++++positive regulation of alpha-beta T cell differentiation	GO:0046638
++++++++++positive regulation of NK T cell differentiation	GO:0051138	309969,	Ap3b1,	11685,	Ap3b1,
++++++++positive regulation of gamma-delta T cell activation	GO:0046645
+++++++++positive regulation of gamma-delta T cell differentiation	GO:0045588	25126,	Stat5b,	54486,	Stat5b,
++++++++positive regulation of T cell proliferation	GO:0042102	25205,	Il6st,	12138,	Il6st,
+++++++++positive regulation of activated T cell proliferation	GO:0042104	25126,	Stat5b,	54486,	Stat5b,
+++++++positive regulation of B cell activation	GO:0050871
++++++++positive regulation of B cell differentiation	GO:0045579	25126,	Stat5b,	54486,	Stat5b,
+++++++positive regulation of lymphocyte differentiation	GO:0045621	25126,	Stat5b,	54486,	Stat5b,
++++++++positive regulation of B cell differentiation	GO:0045579	25126,	Stat5b,	54486,	Stat5b,
++++++++positive regulation of T cell differentiation	GO:0045582
+++++++++positive regulation of gamma-delta T cell differentiation	GO:0045588	25126,	Stat5b,	54486,	Stat5b,
+++++++++positive regulation of alpha-beta T cell differentiation	GO:0046638
++++++++++positive regulation of NK T cell differentiation	GO:0051138	309969,	Ap3b1,	11685,	Ap3b1,
++++regulation of immune response	GO:0050776
+++++positive regulation of immune response	GO:0050778
++++++activation of immune response	GO:0002253
+++++++complement activation	GO:0006956
++++++++complement activation, classical pathway	GO:0006958	24237,295703,	C6,Serping1,	16145,100285,	C6,Serping1,
++++regulation of myeloid cell differentiation	GO:0045637
+++++negative regulation of myeloid cell differentiation	GO:0045638
++++++negative regulation of erythrocyte differentiation	GO:0045647	309447,25126,	Ldb1,Stat5b,	102427,54486,	Ldb1,Stat5b,
+++++regulation of erythrocyte differentiation	GO:0045646
++++++negative regulation of erythrocyte differentiation	GO:0045647	309447,25126,	Ldb1,Stat5b,	102427,54486,	Ldb1,Stat5b,
+++positive regulation of immune system process	GO:0002684
++++positive regulation of leukocyte activation	GO:0002696
+++++positive regulation of lymphocyte activation	GO:0051251
++++++positive regulation of lymphocyte proliferation	GO:0050671
+++++++positive regulation of T cell proliferation	GO:0042102	25205,	Il6st,	12138,	Il6st,
++++++++positive regulation of activated T cell proliferation	GO:0042104	25126,	Stat5b,	54486,	Stat5b,
++++++positive regulation of T cell activation	GO:0050870
+++++++positive regulation of T cell differentiation	GO:0045582
++++++++positive regulation of gamma-delta T cell differentiation	GO:0045588	25126,	Stat5b,	54486,	Stat5b,
++++++++positive regulation of alpha-beta T cell differentiation	GO:0046638
+++++++++positive regulation of NK T cell differentiation	GO:0051138	309969,	Ap3b1,	11685,	Ap3b1,
+++++++positive regulation of alpha-beta T cell activation	GO:0046635
++++++++positive regulation of alpha-beta T cell differentiation	GO:0046638
+++++++++positive regulation of NK T cell differentiation	GO:0051138	309969,	Ap3b1,	11685,	Ap3b1,
+++++++positive regulation of gamma-delta T cell activation	GO:0046645
++++++++positive regulation of gamma-delta T cell differentiation	GO:0045588	25126,	Stat5b,	54486,	Stat5b,
+++++++positive regulation of T cell proliferation	GO:0042102	25205,	Il6st,	12138,	Il6st,
++++++++positive regulation of activated T cell proliferation	GO:0042104	25126,	Stat5b,	54486,	Stat5b,
++++++positive regulation of B cell activation	GO:0050871
+++++++positive regulation of B cell differentiation	GO:0045579	25126,	Stat5b,	54486,	Stat5b,
++++++positive regulation of lymphocyte differentiation	GO:0045621	25126,	Stat5b,	54486,	Stat5b,
+++++++positive regulation of B cell differentiation	GO:0045579	25126,	Stat5b,	54486,	Stat5b,
+++++++positive regulation of T cell differentiation	GO:0045582
++++++++positive regulation of gamma-delta T cell differentiation	GO:0045588	25126,	Stat5b,	54486,	Stat5b,
++++++++positive regulation of alpha-beta T cell differentiation	GO:0046638
+++++++++positive regulation of NK T cell differentiation	GO:0051138	309969,	Ap3b1,	11685,	Ap3b1,
++++positive regulation of immune response	GO:0050778
+++++activation of immune response	GO:0002253
++++++complement activation	GO:0006956
+++++++complement activation, classical pathway	GO:0006958	24237,295703,	C6,Serping1,	16145,100285,	C6,Serping1,
+++immune response	GO:0006955	259171,25489,	Dclre1c,Nedd4,	204346,99540,	Dclre1c,Nedd4,
++++adaptive immune response	GO:0002250
+++++adaptive immune response based on somatic recombination of immune receptors built from immunoglobulin superfamily domains	GO:0002460
++++++B cell mediated immunity	GO:0019724
+++++++immunoglobulin mediated immune response	GO:0016064
++++++++humoral immune response mediated by circulating immunoglobulin	GO:0002455
+++++++++complement activation, classical pathway	GO:0006958	24237,295703,	C6,Serping1,	16145,100285,	C6,Serping1,
++++immune effector process	GO:0002252
+++++leukocyte mediated immunity	GO:0002443
++++++lymphocyte mediated immunity	GO:0002449
+++++++B cell mediated immunity	GO:0019724
++++++++immunoglobulin mediated immune response	GO:0016064
+++++++++humoral immune response mediated by circulating immunoglobulin	GO:0002455
++++++++++complement activation, classical pathway	GO:0006958	24237,295703,	C6,Serping1,	16145,100285,	C6,Serping1,
+++++complement activation	GO:0006956
++++++complement activation, classical pathway	GO:0006958	24237,295703,	C6,Serping1,	16145,100285,	C6,Serping1,
++++humoral immune response	GO:0006959	29558,	Fcgrt,	15845,	Fcgrt,
+++++humoral immune response mediated by circulating immunoglobulin	GO:0002455
++++++complement activation, classical pathway	GO:0006958	24237,295703,	C6,Serping1,	16145,100285,	C6,Serping1,
+++++complement activation	GO:0006956
++++++complement activation, classical pathway	GO:0006958	24237,295703,	C6,Serping1,	16145,100285,	C6,Serping1,
++++innate immune response	GO:0045087	24237,295703,	C6,Serping1,	16145,100285,	C6,Serping1,
++++regulation of immune response	GO:0050776
+++++positive regulation of immune response	GO:0050778
++++++activation of immune response	GO:0002253
+++++++complement activation	GO:0006956
++++++++complement activation, classical pathway	GO:0006958	24237,295703,	C6,Serping1,	16145,100285,	C6,Serping1,
++++positive regulation of immune response	GO:0050778
+++++activation of immune response	GO:0002253
++++++complement activation	GO:0006956
+++++++complement activation, classical pathway	GO:0006958	24237,295703,	C6,Serping1,	16145,100285,	C6,Serping1,
+++antigen processing and presentation	GO:0019882	309969,29558,	Ap3b1,Fcgrt,	11685,15845,	Ap3b1,Fcgrt,
++++antigen processing and presentation via MHC class Ib	GO:0002475
+++++antigen processing and presentation of lipid antigen via MHC class Ib	GO:0048003
++++++antigen processing and presentation, exogenous lipid antigen via MHC class Ib	GO:0048007	309969,	Ap3b1,	11685,	Ap3b1,
++++antigen processing and presentation of exogenous antigen	GO:0019884
+++++antigen processing and presentation, exogenous lipid antigen via MHC class Ib	GO:0048007	309969,	Ap3b1,	11685,	Ap3b1,
+++leukocyte activation	GO:0045321
++++regulation of leukocyte activation	GO:0002694
+++++positive regulation of leukocyte activation	GO:0002696
++++++positive regulation of lymphocyte activation	GO:0051251
+++++++positive regulation of lymphocyte proliferation	GO:0050671
++++++++positive regulation of T cell proliferation	GO:0042102	25205,	Il6st,	12138,	Il6st,
+++++++++positive regulation of activated T cell proliferation	GO:0042104	25126,	Stat5b,	54486,	Stat5b,
+++++++positive regulation of T cell activation	GO:0050870
++++++++positive regulation of T cell differentiation	GO:0045582
+++++++++positive regulation of gamma-delta T cell differentiation	GO:0045588	25126,	Stat5b,	54486,	Stat5b,
+++++++++positive regulation of alpha-beta T cell differentiation	GO:0046638
++++++++++positive regulation of NK T cell differentiation	GO:0051138	309969,	Ap3b1,	11685,	Ap3b1,
++++++++positive regulation of alpha-beta T cell activation	GO:0046635
+++++++++positive regulation of alpha-beta T cell differentiation	GO:0046638
++++++++++positive regulation of NK T cell differentiation	GO:0051138	309969,	Ap3b1,	11685,	Ap3b1,
++++++++positive regulation of gamma-delta T cell activation	GO:0046645
+++++++++positive regulation of gamma-delta T cell differentiation	GO:0045588	25126,	Stat5b,	54486,	Stat5b,
++++++++positive regulation of T cell proliferation	GO:0042102	25205,	Il6st,	12138,	Il6st,
+++++++++positive regulation of activated T cell proliferation	GO:0042104	25126,	Stat5b,	54486,	Stat5b,
+++++++positive regulation of B cell activation	GO:0050871
++++++++positive regulation of B cell differentiation	GO:0045579	25126,	Stat5b,	54486,	Stat5b,
+++++++positive regulation of lymphocyte differentiation	GO:0045621	25126,	Stat5b,	54486,	Stat5b,
++++++++positive regulation of B cell differentiation	GO:0045579	25126,	Stat5b,	54486,	Stat5b,
++++++++positive regulation of T cell differentiation	GO:0045582
+++++++++positive regulation of gamma-delta T cell differentiation	GO:0045588	25126,	Stat5b,	54486,	Stat5b,
+++++++++positive regulation of alpha-beta T cell differentiation	GO:0046638
++++++++++positive regulation of NK T cell differentiation	GO:0051138	309969,	Ap3b1,	11685,	Ap3b1,
+++++regulation of lymphocyte activation	GO:0051249
++++++regulation of lymphocyte proliferation	GO:0050670
+++++++positive regulation of lymphocyte proliferation	GO:0050671
++++++++positive regulation of T cell proliferation	GO:0042102	25205,	Il6st,	12138,	Il6st,
+++++++++positive regulation of activated T cell proliferation	GO:0042104	25126,	Stat5b,	54486,	Stat5b,
+++++++regulation of T cell proliferation	GO:0042129
++++++++regulation of activated T cell proliferation	GO:0046006
+++++++++positive regulation of activated T cell proliferation	GO:0042104	25126,	Stat5b,	54486,	Stat5b,
++++++++positive regulation of T cell proliferation	GO:0042102	25205,	Il6st,	12138,	Il6st,
+++++++++positive regulation of activated T cell proliferation	GO:0042104	25126,	Stat5b,	54486,	Stat5b,
++++++regulation of T cell activation	GO:0050863
+++++++regulation of T cell differentiation	GO:0045580
++++++++regulation of T cell differentiation in the thymus	GO:0033081	292696,	Clptm1,	8842,	Clptm1,
++++++++positive regulation of T cell differentiation	GO:0045582
+++++++++positive regulation of gamma-delta T cell differentiation	GO:0045588	25126,	Stat5b,	54486,	Stat5b,
+++++++++positive regulation of alpha-beta T cell differentiation	GO:0046638
++++++++++positive regulation of NK T cell differentiation	GO:0051138	309969,	Ap3b1,	11685,	Ap3b1,
++++++++regulation of gamma-delta T cell differentiation	GO:0045586
+++++++++positive regulation of gamma-delta T cell differentiation	GO:0045588	25126,	Stat5b,	54486,	Stat5b,
++++++++regulation of alpha-beta T cell differentiation	GO:0046637
+++++++++regulation of NK T cell differentiation	GO:0051136
++++++++++positive regulation of NK T cell differentiation	GO:0051138	309969,	Ap3b1,	11685,	Ap3b1,
+++++++++positive regulation of alpha-beta T cell differentiation	GO:0046638
++++++++++positive regulation of NK T cell differentiation	GO:0051138	309969,	Ap3b1,	11685,	Ap3b1,
+++++++positive regulation of T cell activation	GO:0050870
++++++++positive regulation of T cell differentiation	GO:0045582
+++++++++positive regulation of gamma-delta T cell differentiation	GO:0045588	25126,	Stat5b,	54486,	Stat5b,
+++++++++positive regulation of alpha-beta T cell differentiation	GO:0046638
++++++++++positive regulation of NK T cell differentiation	GO:0051138	309969,	Ap3b1,	11685,	Ap3b1,
++++++++positive regulation of alpha-beta T cell activation	GO:0046635
+++++++++positive regulation of alpha-beta T cell differentiation	GO:0046638
++++++++++positive regulation of NK T cell differentiation	GO:0051138	309969,	Ap3b1,	11685,	Ap3b1,
++++++++positive regulation of gamma-delta T cell activation	GO:0046645
+++++++++positive regulation of gamma-delta T cell differentiation	GO:0045588	25126,	Stat5b,	54486,	Stat5b,
++++++++positive regulation of T cell proliferation	GO:0042102	25205,	Il6st,	12138,	Il6st,
+++++++++positive regulation of activated T cell proliferation	GO:0042104	25126,	Stat5b,	54486,	Stat5b,
+++++++regulation of alpha-beta T cell activation	GO:0046634
++++++++positive regulation of alpha-beta T cell activation	GO:0046635
+++++++++positive regulation of alpha-beta T cell differentiation	GO:0046638
++++++++++positive regulation of NK T cell differentiation	GO:0051138	309969,	Ap3b1,	11685,	Ap3b1,
++++++++regulation of alpha-beta T cell differentiation	GO:0046637
+++++++++regulation of NK T cell differentiation	GO:0051136
++++++++++positive regulation of NK T cell differentiation	GO:0051138	309969,	Ap3b1,	11685,	Ap3b1,
+++++++++positive regulation of alpha-beta T cell differentiation	GO:0046638
++++++++++positive regulation of NK T cell differentiation	GO:0051138	309969,	Ap3b1,	11685,	Ap3b1,
+++++++regulation of gamma-delta T cell activation	GO:0046643
++++++++regulation of gamma-delta T cell differentiation	GO:0045586
+++++++++positive regulation of gamma-delta T cell differentiation	GO:0045588	25126,	Stat5b,	54486,	Stat5b,
++++++++positive regulation of gamma-delta T cell activation	GO:0046645
+++++++++positive regulation of gamma-delta T cell differentiation	GO:0045588	25126,	Stat5b,	54486,	Stat5b,
+++++++regulation of T cell proliferation	GO:0042129
++++++++regulation of activated T cell proliferation	GO:0046006
+++++++++positive regulation of activated T cell proliferation	GO:0042104	25126,	Stat5b,	54486,	Stat5b,
++++++++positive regulation of T cell proliferation	GO:0042102	25205,	Il6st,	12138,	Il6st,
+++++++++positive regulation of activated T cell proliferation	GO:0042104	25126,	Stat5b,	54486,	Stat5b,
++++++regulation of B cell activation	GO:0050864
+++++++regulation of B cell differentiation	GO:0045577
++++++++positive regulation of B cell differentiation	GO:0045579	25126,	Stat5b,	54486,	Stat5b,
+++++++positive regulation of B cell activation	GO:0050871
++++++++positive regulation of B cell differentiation	GO:0045579	25126,	Stat5b,	54486,	Stat5b,
++++++regulation of lymphocyte differentiation	GO:0045619
+++++++regulation of B cell differentiation	GO:0045577
++++++++positive regulation of B cell differentiation	GO:0045579	25126,	Stat5b,	54486,	Stat5b,
+++++++regulation of T cell differentiation	GO:0045580
++++++++regulation of T cell differentiation in the thymus	GO:0033081	292696,	Clptm1,	8842,	Clptm1,
++++++++positive regulation of T cell differentiation	GO:0045582
+++++++++positive regulation of gamma-delta T cell differentiation	GO:0045588	25126,	Stat5b,	54486,	Stat5b,
+++++++++positive regulation of alpha-beta T cell differentiation	GO:0046638
++++++++++positive regulation of NK T cell differentiation	GO:0051138	309969,	Ap3b1,	11685,	Ap3b1,
++++++++regulation of gamma-delta T cell differentiation	GO:0045586
+++++++++positive regulation of gamma-delta T cell differentiation	GO:0045588	25126,	Stat5b,	54486,	Stat5b,
++++++++regulation of alpha-beta T cell differentiation	GO:0046637
+++++++++regulation of NK T cell differentiation	GO:0051136
++++++++++positive regulation of NK T cell differentiation	GO:0051138	309969,	Ap3b1,	11685,	Ap3b1,
+++++++++positive regulation of alpha-beta T cell differentiation	GO:0046638
++++++++++positive regulation of NK T cell differentiation	GO:0051138	309969,	Ap3b1,	11685,	Ap3b1,
+++++++positive regulation of lymphocyte differentiation	GO:0045621	25126,	Stat5b,	54486,	Stat5b,
++++++++positive regulation of B cell differentiation	GO:0045579	25126,	Stat5b,	54486,	Stat5b,
++++++++positive regulation of T cell differentiation	GO:0045582
+++++++++positive regulation of gamma-delta T cell differentiation	GO:0045588	25126,	Stat5b,	54486,	Stat5b,
+++++++++positive regulation of alpha-beta T cell differentiation	GO:0046638
++++++++++positive regulation of NK T cell differentiation	GO:0051138	309969,	Ap3b1,	11685,	Ap3b1,
++++++positive regulation of lymphocyte activation	GO:0051251
+++++++positive regulation of lymphocyte proliferation	GO:0050671
++++++++positive regulation of T cell proliferation	GO:0042102	25205,	Il6st,	12138,	Il6st,
+++++++++positive regulation of activated T cell proliferation	GO:0042104	25126,	Stat5b,	54486,	Stat5b,
+++++++positive regulation of T cell activation	GO:0050870
++++++++positive regulation of T cell differentiation	GO:0045582
+++++++++positive regulation of gamma-delta T cell differentiation	GO:0045588	25126,	Stat5b,	54486,	Stat5b,
+++++++++positive regulation of alpha-beta T cell differentiation	GO:0046638
++++++++++positive regulation of NK T cell differentiation	GO:0051138	309969,	Ap3b1,	11685,	Ap3b1,
++++++++positive regulation of alpha-beta T cell activation	GO:0046635
+++++++++positive regulation of alpha-beta T cell differentiation	GO:0046638
++++++++++positive regulation of NK T cell differentiation	GO:0051138	309969,	Ap3b1,	11685,	Ap3b1,
++++++++positive regulation of gamma-delta T cell activation	GO:0046645
+++++++++positive regulation of gamma-delta T cell differentiation	GO:0045588	25126,	Stat5b,	54486,	Stat5b,
++++++++positive regulation of T cell proliferation	GO:0042102	25205,	Il6st,	12138,	Il6st,
+++++++++positive regulation of activated T cell proliferation	GO:0042104	25126,	Stat5b,	54486,	Stat5b,
+++++++positive regulation of B cell activation	GO:0050871
++++++++positive regulation of B cell differentiation	GO:0045579	25126,	Stat5b,	54486,	Stat5b,
+++++++positive regulation of lymphocyte differentiation	GO:0045621	25126,	Stat5b,	54486,	Stat5b,
++++++++positive regulation of B cell differentiation	GO:0045579	25126,	Stat5b,	54486,	Stat5b,
++++++++positive regulation of T cell differentiation	GO:0045582
+++++++++positive regulation of gamma-delta T cell differentiation	GO:0045588	25126,	Stat5b,	54486,	Stat5b,
+++++++++positive regulation of alpha-beta T cell differentiation	GO:0046638
++++++++++positive regulation of NK T cell differentiation	GO:0051138	309969,	Ap3b1,	11685,	Ap3b1,
++++positive regulation of leukocyte activation	GO:0002696
+++++positive regulation of lymphocyte activation	GO:0051251
++++++positive regulation of lymphocyte proliferation	GO:0050671
+++++++positive regulation of T cell proliferation	GO:0042102	25205,	Il6st,	12138,	Il6st,
++++++++positive regulation of activated T cell proliferation	GO:0042104	25126,	Stat5b,	54486,	Stat5b,
++++++positive regulation of T cell activation	GO:0050870
+++++++positive regulation of T cell differentiation	GO:0045582
++++++++positive regulation of gamma-delta T cell differentiation	GO:0045588	25126,	Stat5b,	54486,	Stat5b,
++++++++positive regulation of alpha-beta T cell differentiation	GO:0046638
+++++++++positive regulation of NK T cell differentiation	GO:0051138	309969,	Ap3b1,	11685,	Ap3b1,
+++++++positive regulation of alpha-beta T cell activation	GO:0046635
++++++++positive regulation of alpha-beta T cell differentiation	GO:0046638
+++++++++positive regulation of NK T cell differentiation	GO:0051138	309969,	Ap3b1,	11685,	Ap3b1,
+++++++positive regulation of gamma-delta T cell activation	GO:0046645
++++++++positive regulation of gamma-delta T cell differentiation	GO:0045588	25126,	Stat5b,	54486,	Stat5b,
+++++++positive regulation of T cell proliferation	GO:0042102	25205,	Il6st,	12138,	Il6st,
++++++++positive regulation of activated T cell proliferation	GO:0042104	25126,	Stat5b,	54486,	Stat5b,
++++++positive regulation of B cell activation	GO:0050871
+++++++positive regulation of B cell differentiation	GO:0045579	25126,	Stat5b,	54486,	Stat5b,
++++++positive regulation of lymphocyte differentiation	GO:0045621	25126,	Stat5b,	54486,	Stat5b,
+++++++positive regulation of B cell differentiation	GO:0045579	25126,	Stat5b,	54486,	Stat5b,
+++++++positive regulation of T cell differentiation	GO:0045582
++++++++positive regulation of gamma-delta T cell differentiation	GO:0045588	25126,	Stat5b,	54486,	Stat5b,
++++++++positive regulation of alpha-beta T cell differentiation	GO:0046638
+++++++++positive regulation of NK T cell differentiation	GO:0051138	309969,	Ap3b1,	11685,	Ap3b1,
++++lymphocyte activation	GO:0046649
+++++lymphocyte differentiation	GO:0030098
++++++natural killer cell differentiation	GO:0001779	25126,	Stat5b,	54486,	Stat5b,
++++++B cell differentiation	GO:0030183	84582,259171,	Hdac7a,Dclre1c,	203327,204346,	Hdac7a,Dclre1c,
+++++++regulation of B cell differentiation	GO:0045577
++++++++positive regulation of B cell differentiation	GO:0045579	25126,	Stat5b,	54486,	Stat5b,
+++++++positive regulation of B cell differentiation	GO:0045579	25126,	Stat5b,	54486,	Stat5b,
++++++T cell differentiation	GO:0030217
+++++++T cell differentiation in the thymus	GO:0033077	25126,	Stat5b,	54486,	Stat5b,
++++++++regulation of T cell differentiation in the thymus	GO:0033081	292696,	Clptm1,	8842,	Clptm1,
+++++++regulation of T cell differentiation	GO:0045580
++++++++regulation of T cell differentiation in the thymus	GO:0033081	292696,	Clptm1,	8842,	Clptm1,
++++++++positive regulation of T cell differentiation	GO:0045582
+++++++++positive regulation of gamma-delta T cell differentiation	GO:0045588	25126,	Stat5b,	54486,	Stat5b,
+++++++++positive regulation of alpha-beta T cell differentiation	GO:0046638
++++++++++positive regulation of NK T cell differentiation	GO:0051138	309969,	Ap3b1,	11685,	Ap3b1,
++++++++regulation of gamma-delta T cell differentiation	GO:0045586
+++++++++positive regulation of gamma-delta T cell differentiation	GO:0045588	25126,	Stat5b,	54486,	Stat5b,
++++++++regulation of alpha-beta T cell differentiation	GO:0046637
+++++++++regulation of NK T cell differentiation	GO:0051136
++++++++++positive regulation of NK T cell differentiation	GO:0051138	309969,	Ap3b1,	11685,	Ap3b1,
+++++++++positive regulation of alpha-beta T cell differentiation	GO:0046638
++++++++++positive regulation of NK T cell differentiation	GO:0051138	309969,	Ap3b1,	11685,	Ap3b1,
+++++++positive regulation of T cell differentiation	GO:0045582
++++++++positive regulation of gamma-delta T cell differentiation	GO:0045588	25126,	Stat5b,	54486,	Stat5b,
++++++++positive regulation of alpha-beta T cell differentiation	GO:0046638
+++++++++positive regulation of NK T cell differentiation	GO:0051138	309969,	Ap3b1,	11685,	Ap3b1,
+++++++alpha-beta T cell differentiation	GO:0046632
++++++++NK T cell differentiation	GO:0001865
+++++++++regulation of NK T cell differentiation	GO:0051136
++++++++++positive regulation of NK T cell differentiation	GO:0051138	309969,	Ap3b1,	11685,	Ap3b1,
+++++++++positive regulation of NK T cell differentiation	GO:0051138	309969,	Ap3b1,	11685,	Ap3b1,
++++++++regulation of alpha-beta T cell differentiation	GO:0046637
+++++++++regulation of NK T cell differentiation	GO:0051136
++++++++++positive regulation of NK T cell differentiation	GO:0051138	309969,	Ap3b1,	11685,	Ap3b1,
+++++++++positive regulation of alpha-beta T cell differentiation	GO:0046638
++++++++++positive regulation of NK T cell differentiation	GO:0051138	309969,	Ap3b1,	11685,	Ap3b1,
++++++++positive regulation of alpha-beta T cell differentiation	GO:0046638
+++++++++positive regulation of NK T cell differentiation	GO:0051138	309969,	Ap3b1,	11685,	Ap3b1,
+++++++gamma-delta T cell differentiation	GO:0042492
++++++++regulation of gamma-delta T cell differentiation	GO:0045586
+++++++++positive regulation of gamma-delta T cell differentiation	GO:0045588	25126,	Stat5b,	54486,	Stat5b,
++++++++positive regulation of gamma-delta T cell differentiation	GO:0045588	25126,	Stat5b,	54486,	Stat5b,
++++++regulation of lymphocyte differentiation	GO:0045619
+++++++regulation of B cell differentiation	GO:0045577
++++++++positive regulation of B cell differentiation	GO:0045579	25126,	Stat5b,	54486,	Stat5b,
+++++++regulation of T cell differentiation	GO:0045580
++++++++regulation of T cell differentiation in the thymus	GO:0033081	292696,	Clptm1,	8842,	Clptm1,
++++++++positive regulation of T cell differentiation	GO:0045582
+++++++++positive regulation of gamma-delta T cell differentiation	GO:0045588	25126,	Stat5b,	54486,	Stat5b,
+++++++++positive regulation of alpha-beta T cell differentiation	GO:0046638
++++++++++positive regulation of NK T cell differentiation	GO:0051138	309969,	Ap3b1,	11685,	Ap3b1,
++++++++regulation of gamma-delta T cell differentiation	GO:0045586
+++++++++positive regulation of gamma-delta T cell differentiation	GO:0045588	25126,	Stat5b,	54486,	Stat5b,
++++++++regulation of alpha-beta T cell differentiation	GO:0046637
+++++++++regulation of NK T cell differentiation	GO:0051136
++++++++++positive regulation of NK T cell differentiation	GO:0051138	309969,	Ap3b1,	11685,	Ap3b1,
+++++++++positive regulation of alpha-beta T cell differentiation	GO:0046638
++++++++++positive regulation of NK T cell differentiation	GO:0051138	309969,	Ap3b1,	11685,	Ap3b1,
+++++++positive regulation of lymphocyte differentiation	GO:0045621	25126,	Stat5b,	54486,	Stat5b,
++++++++positive regulation of B cell differentiation	GO:0045579	25126,	Stat5b,	54486,	Stat5b,
++++++++positive regulation of T cell differentiation	GO:0045582
+++++++++positive regulation of gamma-delta T cell differentiation	GO:0045588	25126,	Stat5b,	54486,	Stat5b,
+++++++++positive regulation of alpha-beta T cell differentiation	GO:0046638
++++++++++positive regulation of NK T cell differentiation	GO:0051138	309969,	Ap3b1,	11685,	Ap3b1,
++++++positive regulation of lymphocyte differentiation	GO:0045621	25126,	Stat5b,	54486,	Stat5b,
+++++++positive regulation of B cell differentiation	GO:0045579	25126,	Stat5b,	54486,	Stat5b,
+++++++positive regulation of T cell differentiation	GO:0045582
++++++++positive regulation of gamma-delta T cell differentiation	GO:0045588	25126,	Stat5b,	54486,	Stat5b,
++++++++positive regulation of alpha-beta T cell differentiation	GO:0046638
+++++++++positive regulation of NK T cell differentiation	GO:0051138	309969,	Ap3b1,	11685,	Ap3b1,
+++++natural killer cell activation	GO:0030101
++++++natural killer cell differentiation	GO:0001779	25126,	Stat5b,	54486,	Stat5b,
+++++regulation of lymphocyte activation	GO:0051249
++++++regulation of lymphocyte proliferation	GO:0050670
+++++++positive regulation of lymphocyte proliferation	GO:0050671
++++++++positive regulation of T cell proliferation	GO:0042102	25205,	Il6st,	12138,	Il6st,
+++++++++positive regulation of activated T cell proliferation	GO:0042104	25126,	Stat5b,	54486,	Stat5b,
+++++++regulation of T cell proliferation	GO:0042129
++++++++regulation of activated T cell proliferation	GO:0046006
+++++++++positive regulation of activated T cell proliferation	GO:0042104	25126,	Stat5b,	54486,	Stat5b,
++++++++positive regulation of T cell proliferation	GO:0042102	25205,	Il6st,	12138,	Il6st,
+++++++++positive regulation of activated T cell proliferation	GO:0042104	25126,	Stat5b,	54486,	Stat5b,
++++++regulation of T cell activation	GO:0050863
+++++++regulation of T cell differentiation	GO:0045580
++++++++regulation of T cell differentiation in the thymus	GO:0033081	292696,	Clptm1,	8842,	Clptm1,
++++++++positive regulation of T cell differentiation	GO:0045582
+++++++++positive regulation of gamma-delta T cell differentiation	GO:0045588	25126,	Stat5b,	54486,	Stat5b,
+++++++++positive regulation of alpha-beta T cell differentiation	GO:0046638
++++++++++positive regulation of NK T cell differentiation	GO:0051138	309969,	Ap3b1,	11685,	Ap3b1,
++++++++regulation of gamma-delta T cell differentiation	GO:0045586
+++++++++positive regulation of gamma-delta T cell differentiation	GO:0045588	25126,	Stat5b,	54486,	Stat5b,
++++++++regulation of alpha-beta T cell differentiation	GO:0046637
+++++++++regulation of NK T cell differentiation	GO:0051136
++++++++++positive regulation of NK T cell differentiation	GO:0051138	309969,	Ap3b1,	11685,	Ap3b1,
+++++++++positive regulation of alpha-beta T cell differentiation	GO:0046638
++++++++++positive regulation of NK T cell differentiation	GO:0051138	309969,	Ap3b1,	11685,	Ap3b1,
+++++++positive regulation of T cell activation	GO:0050870
++++++++positive regulation of T cell differentiation	GO:0045582
+++++++++positive regulation of gamma-delta T cell differentiation	GO:0045588	25126,	Stat5b,	54486,	Stat5b,
+++++++++positive regulation of alpha-beta T cell differentiation	GO:0046638
++++++++++positive regulation of NK T cell differentiation	GO:0051138	309969,	Ap3b1,	11685,	Ap3b1,
++++++++positive regulation of alpha-beta T cell activation	GO:0046635
+++++++++positive regulation of alpha-beta T cell differentiation	GO:0046638
++++++++++positive regulation of NK T cell differentiation	GO:0051138	309969,	Ap3b1,	11685,	Ap3b1,
++++++++positive regulation of gamma-delta T cell activation	GO:0046645
+++++++++positive regulation of gamma-delta T cell differentiation	GO:0045588	25126,	Stat5b,	54486,	Stat5b,
++++++++positive regulation of T cell proliferation	GO:0042102	25205,	Il6st,	12138,	Il6st,
+++++++++positive regulation of activated T cell proliferation	GO:0042104	25126,	Stat5b,	54486,	Stat5b,
+++++++regulation of alpha-beta T cell activation	GO:0046634
++++++++positive regulation of alpha-beta T cell activation	GO:0046635
+++++++++positive regulation of alpha-beta T cell differentiation	GO:0046638
++++++++++positive regulation of NK T cell differentiation	GO:0051138	309969,	Ap3b1,	11685,	Ap3b1,
++++++++regulation of alpha-beta T cell differentiation	GO:0046637
+++++++++regulation of NK T cell differentiation	GO:0051136
++++++++++positive regulation of NK T cell differentiation	GO:0051138	309969,	Ap3b1,	11685,	Ap3b1,
+++++++++positive regulation of alpha-beta T cell differentiation	GO:0046638
++++++++++positive regulation of NK T cell differentiation	GO:0051138	309969,	Ap3b1,	11685,	Ap3b1,
+++++++regulation of gamma-delta T cell activation	GO:0046643
++++++++regulation of gamma-delta T cell differentiation	GO:0045586
+++++++++positive regulation of gamma-delta T cell differentiation	GO:0045588	25126,	Stat5b,	54486,	Stat5b,
++++++++positive regulation of gamma-delta T cell activation	GO:0046645
+++++++++positive regulation of gamma-delta T cell differentiation	GO:0045588	25126,	Stat5b,	54486,	Stat5b,
+++++++regulation of T cell proliferation	GO:0042129
++++++++regulation of activated T cell proliferation	GO:0046006
+++++++++positive regulation of activated T cell proliferation	GO:0042104	25126,	Stat5b,	54486,	Stat5b,
++++++++positive regulation of T cell proliferation	GO:0042102	25205,	Il6st,	12138,	Il6st,
+++++++++positive regulation of activated T cell proliferation	GO:0042104	25126,	Stat5b,	54486,	Stat5b,
++++++regulation of B cell activation	GO:0050864
+++++++regulation of B cell differentiation	GO:0045577
++++++++positive regulation of B cell differentiation	GO:0045579	25126,	Stat5b,	54486,	Stat5b,
+++++++positive regulation of B cell activation	GO:0050871
++++++++positive regulation of B cell differentiation	GO:0045579	25126,	Stat5b,	54486,	Stat5b,
++++++regulation of lymphocyte differentiation	GO:0045619
+++++++regulation of B cell differentiation	GO:0045577
++++++++positive regulation of B cell differentiation	GO:0045579	25126,	Stat5b,	54486,	Stat5b,
+++++++regulation of T cell differentiation	GO:0045580
++++++++regulation of T cell differentiation in the thymus	GO:0033081	292696,	Clptm1,	8842,	Clptm1,
++++++++positive regulation of T cell differentiation	GO:0045582
+++++++++positive regulation of gamma-delta T cell differentiation	GO:0045588	25126,	Stat5b,	54486,	Stat5b,
+++++++++positive regulation of alpha-beta T cell differentiation	GO:0046638
++++++++++positive regulation of NK T cell differentiation	GO:0051138	309969,	Ap3b1,	11685,	Ap3b1,
++++++++regulation of gamma-delta T cell differentiation	GO:0045586
+++++++++positive regulation of gamma-delta T cell differentiation	GO:0045588	25126,	Stat5b,	54486,	Stat5b,
++++++++regulation of alpha-beta T cell differentiation	GO:0046637
+++++++++regulation of NK T cell differentiation	GO:0051136
++++++++++positive regulation of NK T cell differentiation	GO:0051138	309969,	Ap3b1,	11685,	Ap3b1,
+++++++++positive regulation of alpha-beta T cell differentiation	GO:0046638
++++++++++positive regulation of NK T cell differentiation	GO:0051138	309969,	Ap3b1,	11685,	Ap3b1,
+++++++positive regulation of lymphocyte differentiation	GO:0045621	25126,	Stat5b,	54486,	Stat5b,
++++++++positive regulation of B cell differentiation	GO:0045579	25126,	Stat5b,	54486,	Stat5b,
++++++++positive regulation of T cell differentiation	GO:0045582
+++++++++positive regulation of gamma-delta T cell differentiation	GO:0045588	25126,	Stat5b,	54486,	Stat5b,
+++++++++positive regulation of alpha-beta T cell differentiation	GO:0046638
++++++++++positive regulation of NK T cell differentiation	GO:0051138	309969,	Ap3b1,	11685,	Ap3b1,
++++++positive regulation of lymphocyte activation	GO:0051251
+++++++positive regulation of lymphocyte proliferation	GO:0050671
++++++++positive regulation of T cell proliferation	GO:0042102	25205,	Il6st,	12138,	Il6st,
+++++++++positive regulation of activated T cell proliferation	GO:0042104	25126,	Stat5b,	54486,	Stat5b,
+++++++positive regulation of T cell activation	GO:0050870
++++++++positive regulation of T cell differentiation	GO:0045582
+++++++++positive regulation of gamma-delta T cell differentiation	GO:0045588	25126,	Stat5b,	54486,	Stat5b,
+++++++++positive regulation of alpha-beta T cell differentiation	GO:0046638
++++++++++positive regulation of NK T cell differentiation	GO:0051138	309969,	Ap3b1,	11685,	Ap3b1,
++++++++positive regulation of alpha-beta T cell activation	GO:0046635
+++++++++positive regulation of alpha-beta T cell differentiation	GO:0046638
++++++++++positive regulation of NK T cell differentiation	GO:0051138	309969,	Ap3b1,	11685,	Ap3b1,
++++++++positive regulation of gamma-delta T cell activation	GO:0046645
+++++++++positive regulation of gamma-delta T cell differentiation	GO:0045588	25126,	Stat5b,	54486,	Stat5b,
++++++++positive regulation of T cell proliferation	GO:0042102	25205,	Il6st,	12138,	Il6st,
+++++++++positive regulation of activated T cell proliferation	GO:0042104	25126,	Stat5b,	54486,	Stat5b,
+++++++positive regulation of B cell activation	GO:0050871
++++++++positive regulation of B cell differentiation	GO:0045579	25126,	Stat5b,	54486,	Stat5b,
+++++++positive regulation of lymphocyte differentiation	GO:0045621	25126,	Stat5b,	54486,	Stat5b,
++++++++positive regulation of B cell differentiation	GO:0045579	25126,	Stat5b,	54486,	Stat5b,
++++++++positive regulation of T cell differentiation	GO:0045582
+++++++++positive regulation of gamma-delta T cell differentiation	GO:0045588	25126,	Stat5b,	54486,	Stat5b,
+++++++++positive regulation of alpha-beta T cell differentiation	GO:0046638
++++++++++positive regulation of NK T cell differentiation	GO:0051138	309969,	Ap3b1,	11685,	Ap3b1,
+++++positive regulation of lymphocyte activation	GO:0051251
++++++positive regulation of lymphocyte proliferation	GO:0050671
+++++++positive regulation of T cell proliferation	GO:0042102	25205,	Il6st,	12138,	Il6st,
++++++++positive regulation of activated T cell proliferation	GO:0042104	25126,	Stat5b,	54486,	Stat5b,
++++++positive regulation of T cell activation	GO:0050870
+++++++positive regulation of T cell differentiation	GO:0045582
++++++++positive regulation of gamma-delta T cell differentiation	GO:0045588	25126,	Stat5b,	54486,	Stat5b,
++++++++positive regulation of alpha-beta T cell differentiation	GO:0046638
+++++++++positive regulation of NK T cell differentiation	GO:0051138	309969,	Ap3b1,	11685,	Ap3b1,
+++++++positive regulation of alpha-beta T cell activation	GO:0046635
++++++++positive regulation of alpha-beta T cell differentiation	GO:0046638
+++++++++positive regulation of NK T cell differentiation	GO:0051138	309969,	Ap3b1,	11685,	Ap3b1,
+++++++positive regulation of gamma-delta T cell activation	GO:0046645
++++++++positive regulation of gamma-delta T cell differentiation	GO:0045588	25126,	Stat5b,	54486,	Stat5b,
+++++++positive regulation of T cell proliferation	GO:0042102	25205,	Il6st,	12138,	Il6st,
++++++++positive regulation of activated T cell proliferation	GO:0042104	25126,	Stat5b,	54486,	Stat5b,
++++++positive regulation of B cell activation	GO:0050871
+++++++positive regulation of B cell differentiation	GO:0045579	25126,	Stat5b,	54486,	Stat5b,
++++++positive regulation of lymphocyte differentiation	GO:0045621	25126,	Stat5b,	54486,	Stat5b,
+++++++positive regulation of B cell differentiation	GO:0045579	25126,	Stat5b,	54486,	Stat5b,
+++++++positive regulation of T cell differentiation	GO:0045582
++++++++positive regulation of gamma-delta T cell differentiation	GO:0045588	25126,	Stat5b,	54486,	Stat5b,
++++++++positive regulation of alpha-beta T cell differentiation	GO:0046638
+++++++++positive regulation of NK T cell differentiation	GO:0051138	309969,	Ap3b1,	11685,	Ap3b1,
+++++lymphocyte proliferation	GO:0046651
++++++regulation of lymphocyte proliferation	GO:0050670
+++++++positive regulation of lymphocyte proliferation	GO:0050671
++++++++positive regulation of T cell proliferation	GO:0042102	25205,	Il6st,	12138,	Il6st,
+++++++++positive regulation of activated T cell proliferation	GO:0042104	25126,	Stat5b,	54486,	Stat5b,
+++++++regulation of T cell proliferation	GO:0042129
++++++++regulation of activated T cell proliferation	GO:0046006
+++++++++positive regulation of activated T cell proliferation	GO:0042104	25126,	Stat5b,	54486,	Stat5b,
++++++++positive regulation of T cell proliferation	GO:0042102	25205,	Il6st,	12138,	Il6st,
+++++++++positive regulation of activated T cell proliferation	GO:0042104	25126,	Stat5b,	54486,	Stat5b,
++++++positive regulation of lymphocyte proliferation	GO:0050671
+++++++positive regulation of T cell proliferation	GO:0042102	25205,	Il6st,	12138,	Il6st,
++++++++positive regulation of activated T cell proliferation	GO:0042104	25126,	Stat5b,	54486,	Stat5b,
++++++T cell proliferation	GO:0042098
+++++++activated T cell proliferation	GO:0050798
++++++++regulation of activated T cell proliferation	GO:0046006
+++++++++positive regulation of activated T cell proliferation	GO:0042104	25126,	Stat5b,	54486,	Stat5b,
++++++++positive regulation of activated T cell proliferation	GO:0042104	25126,	Stat5b,	54486,	Stat5b,
+++++++positive regulation of T cell proliferation	GO:0042102	25205,	Il6st,	12138,	Il6st,
++++++++positive regulation of activated T cell proliferation	GO:0042104	25126,	Stat5b,	54486,	Stat5b,
+++++++regulation of T cell proliferation	GO:0042129
++++++++regulation of activated T cell proliferation	GO:0046006
+++++++++positive regulation of activated T cell proliferation	GO:0042104	25126,	Stat5b,	54486,	Stat5b,
++++++++positive regulation of T cell proliferation	GO:0042102	25205,	Il6st,	12138,	Il6st,
+++++++++positive regulation of activated T cell proliferation	GO:0042104	25126,	Stat5b,	54486,	Stat5b,
+++++T cell activation	GO:0042110	288264,	Ifnar1,	105738,	Ifnar1,
++++++T cell differentiation	GO:0030217
+++++++T cell differentiation in the thymus	GO:0033077	25126,	Stat5b,	54486,	Stat5b,
++++++++regulation of T cell differentiation in the thymus	GO:0033081	292696,	Clptm1,	8842,	Clptm1,
+++++++regulation of T cell differentiation	GO:0045580
++++++++regulation of T cell differentiation in the thymus	GO:0033081	292696,	Clptm1,	8842,	Clptm1,
++++++++positive regulation of T cell differentiation	GO:0045582
+++++++++positive regulation of gamma-delta T cell differentiation	GO:0045588	25126,	Stat5b,	54486,	Stat5b,
+++++++++positive regulation of alpha-beta T cell differentiation	GO:0046638
++++++++++positive regulation of NK T cell differentiation	GO:0051138	309969,	Ap3b1,	11685,	Ap3b1,
++++++++regulation of gamma-delta T cell differentiation	GO:0045586
+++++++++positive regulation of gamma-delta T cell differentiation	GO:0045588	25126,	Stat5b,	54486,	Stat5b,
++++++++regulation of alpha-beta T cell differentiation	GO:0046637
+++++++++regulation of NK T cell differentiation	GO:0051136
++++++++++positive regulation of NK T cell differentiation	GO:0051138	309969,	Ap3b1,	11685,	Ap3b1,
+++++++++positive regulation of alpha-beta T cell differentiation	GO:0046638
++++++++++positive regulation of NK T cell differentiation	GO:0051138	309969,	Ap3b1,	11685,	Ap3b1,
+++++++positive regulation of T cell differentiation	GO:0045582
++++++++positive regulation of gamma-delta T cell differentiation	GO:0045588	25126,	Stat5b,	54486,	Stat5b,
++++++++positive regulation of alpha-beta T cell differentiation	GO:0046638
+++++++++positive regulation of NK T cell differentiation	GO:0051138	309969,	Ap3b1,	11685,	Ap3b1,
+++++++alpha-beta T cell differentiation	GO:0046632
++++++++NK T cell differentiation	GO:0001865
+++++++++regulation of NK T cell differentiation	GO:0051136
++++++++++positive regulation of NK T cell differentiation	GO:0051138	309969,	Ap3b1,	11685,	Ap3b1,
+++++++++positive regulation of NK T cell differentiation	GO:0051138	309969,	Ap3b1,	11685,	Ap3b1,
++++++++regulation of alpha-beta T cell differentiation	GO:0046637
+++++++++regulation of NK T cell differentiation	GO:0051136
++++++++++positive regulation of NK T cell differentiation	GO:0051138	309969,	Ap3b1,	11685,	Ap3b1,
+++++++++positive regulation of alpha-beta T cell differentiation	GO:0046638
++++++++++positive regulation of NK T cell differentiation	GO:0051138	309969,	Ap3b1,	11685,	Ap3b1,
++++++++positive regulation of alpha-beta T cell differentiation	GO:0046638
+++++++++positive regulation of NK T cell differentiation	GO:0051138	309969,	Ap3b1,	11685,	Ap3b1,
+++++++gamma-delta T cell differentiation	GO:0042492
++++++++regulation of gamma-delta T cell differentiation	GO:0045586
+++++++++positive regulation of gamma-delta T cell differentiation	GO:0045588	25126,	Stat5b,	54486,	Stat5b,
++++++++positive regulation of gamma-delta T cell differentiation	GO:0045588	25126,	Stat5b,	54486,	Stat5b,
++++++regulation of T cell activation	GO:0050863
+++++++regulation of T cell differentiation	GO:0045580
++++++++regulation of T cell differentiation in the thymus	GO:0033081	292696,	Clptm1,	8842,	Clptm1,
++++++++positive regulation of T cell differentiation	GO:0045582
+++++++++positive regulation of gamma-delta T cell differentiation	GO:0045588	25126,	Stat5b,	54486,	Stat5b,
+++++++++positive regulation of alpha-beta T cell differentiation	GO:0046638
++++++++++positive regulation of NK T cell differentiation	GO:0051138	309969,	Ap3b1,	11685,	Ap3b1,
++++++++regulation of gamma-delta T cell differentiation	GO:0045586
+++++++++positive regulation of gamma-delta T cell differentiation	GO:0045588	25126,	Stat5b,	54486,	Stat5b,
++++++++regulation of alpha-beta T cell differentiation	GO:0046637
+++++++++regulation of NK T cell differentiation	GO:0051136
++++++++++positive regulation of NK T cell differentiation	GO:0051138	309969,	Ap3b1,	11685,	Ap3b1,
+++++++++positive regulation of alpha-beta T cell differentiation	GO:0046638
++++++++++positive regulation of NK T cell differentiation	GO:0051138	309969,	Ap3b1,	11685,	Ap3b1,
+++++++positive regulation of T cell activation	GO:0050870
++++++++positive regulation of T cell differentiation	GO:0045582
+++++++++positive regulation of gamma-delta T cell differentiation	GO:0045588	25126,	Stat5b,	54486,	Stat5b,
+++++++++positive regulation of alpha-beta T cell differentiation	GO:0046638
++++++++++positive regulation of NK T cell differentiation	GO:0051138	309969,	Ap3b1,	11685,	Ap3b1,
++++++++positive regulation of alpha-beta T cell activation	GO:0046635
+++++++++positive regulation of alpha-beta T cell differentiation	GO:0046638
++++++++++positive regulation of NK T cell differentiation	GO:0051138	309969,	Ap3b1,	11685,	Ap3b1,
++++++++positive regulation of gamma-delta T cell activation	GO:0046645
+++++++++positive regulation of gamma-delta T cell differentiation	GO:0045588	25126,	Stat5b,	54486,	Stat5b,
++++++++positive regulation of T cell proliferation	GO:0042102	25205,	Il6st,	12138,	Il6st,
+++++++++positive regulation of activated T cell proliferation	GO:0042104	25126,	Stat5b,	54486,	Stat5b,
+++++++regulation of alpha-beta T cell activation	GO:0046634
++++++++positive regulation of alpha-beta T cell activation	GO:0046635
+++++++++positive regulation of alpha-beta T cell differentiation	GO:0046638
++++++++++positive regulation of NK T cell differentiation	GO:0051138	309969,	Ap3b1,	11685,	Ap3b1,
++++++++regulation of alpha-beta T cell differentiation	GO:0046637
+++++++++regulation of NK T cell differentiation	GO:0051136
++++++++++positive regulation of NK T cell differentiation	GO:0051138	309969,	Ap3b1,	11685,	Ap3b1,
+++++++++positive regulation of alpha-beta T cell differentiation	GO:0046638
++++++++++positive regulation of NK T cell differentiation	GO:0051138	309969,	Ap3b1,	11685,	Ap3b1,
+++++++regulation of gamma-delta T cell activation	GO:0046643
++++++++regulation of gamma-delta T cell differentiation	GO:0045586
+++++++++positive regulation of gamma-delta T cell differentiation	GO:0045588	25126,	Stat5b,	54486,	Stat5b,
++++++++positive regulation of gamma-delta T cell activation	GO:0046645
+++++++++positive regulation of gamma-delta T cell differentiation	GO:0045588	25126,	Stat5b,	54486,	Stat5b,
+++++++regulation of T cell proliferation	GO:0042129
++++++++regulation of activated T cell proliferation	GO:0046006
+++++++++positive regulation of activated T cell proliferation	GO:0042104	25126,	Stat5b,	54486,	Stat5b,
++++++++positive regulation of T cell proliferation	GO:0042102	25205,	Il6st,	12138,	Il6st,
+++++++++positive regulation of activated T cell proliferation	GO:0042104	25126,	Stat5b,	54486,	Stat5b,
++++++positive regulation of T cell activation	GO:0050870
+++++++positive regulation of T cell differentiation	GO:0045582
++++++++positive regulation of gamma-delta T cell differentiation	GO:0045588	25126,	Stat5b,	54486,	Stat5b,
++++++++positive regulation of alpha-beta T cell differentiation	GO:0046638
+++++++++positive regulation of NK T cell differentiation	GO:0051138	309969,	Ap3b1,	11685,	Ap3b1,
+++++++positive regulation of alpha-beta T cell activation	GO:0046635
++++++++positive regulation of alpha-beta T cell differentiation	GO:0046638
+++++++++positive regulation of NK T cell differentiation	GO:0051138	309969,	Ap3b1,	11685,	Ap3b1,
+++++++positive regulation of gamma-delta T cell activation	GO:0046645
++++++++positive regulation of gamma-delta T cell differentiation	GO:0045588	25126,	Stat5b,	54486,	Stat5b,
+++++++positive regulation of T cell proliferation	GO:0042102	25205,	Il6st,	12138,	Il6st,
++++++++positive regulation of activated T cell proliferation	GO:0042104	25126,	Stat5b,	54486,	Stat5b,
++++++gamma-delta T cell activation	GO:0046629
+++++++regulation of gamma-delta T cell activation	GO:0046643
++++++++regulation of gamma-delta T cell differentiation	GO:0045586
+++++++++positive regulation of gamma-delta T cell differentiation	GO:0045588	25126,	Stat5b,	54486,	Stat5b,
++++++++positive regulation of gamma-delta T cell activation	GO:0046645
+++++++++positive regulation of gamma-delta T cell differentiation	GO:0045588	25126,	Stat5b,	54486,	Stat5b,
+++++++positive regulation of gamma-delta T cell activation	GO:0046645
++++++++positive regulation of gamma-delta T cell differentiation	GO:0045588	25126,	Stat5b,	54486,	Stat5b,
+++++++gamma-delta T cell differentiation	GO:0042492
++++++++regulation of gamma-delta T cell differentiation	GO:0045586
+++++++++positive regulation of gamma-delta T cell differentiation	GO:0045588	25126,	Stat5b,	54486,	Stat5b,
++++++++positive regulation of gamma-delta T cell differentiation	GO:0045588	25126,	Stat5b,	54486,	Stat5b,
++++++alpha-beta T cell activation	GO:0046631
+++++++alpha-beta T cell differentiation	GO:0046632
++++++++NK T cell differentiation	GO:0001865
+++++++++regulation of NK T cell differentiation	GO:0051136
++++++++++positive regulation of NK T cell differentiation	GO:0051138	309969,	Ap3b1,	11685,	Ap3b1,
+++++++++positive regulation of NK T cell differentiation	GO:0051138	309969,	Ap3b1,	11685,	Ap3b1,
++++++++regulation of alpha-beta T cell differentiation	GO:0046637
+++++++++regulation of NK T cell differentiation	GO:0051136
++++++++++positive regulation of NK T cell differentiation	GO:0051138	309969,	Ap3b1,	11685,	Ap3b1,
+++++++++positive regulation of alpha-beta T cell differentiation	GO:0046638
++++++++++positive regulation of NK T cell differentiation	GO:0051138	309969,	Ap3b1,	11685,	Ap3b1,
++++++++positive regulation of alpha-beta T cell differentiation	GO:0046638
+++++++++positive regulation of NK T cell differentiation	GO:0051138	309969,	Ap3b1,	11685,	Ap3b1,
+++++++regulation of alpha-beta T cell activation	GO:0046634
++++++++positive regulation of alpha-beta T cell activation	GO:0046635
+++++++++positive regulation of alpha-beta T cell differentiation	GO:0046638
++++++++++positive regulation of NK T cell differentiation	GO:0051138	309969,	Ap3b1,	11685,	Ap3b1,
++++++++regulation of alpha-beta T cell differentiation	GO:0046637
+++++++++regulation of NK T cell differentiation	GO:0051136
++++++++++positive regulation of NK T cell differentiation	GO:0051138	309969,	Ap3b1,	11685,	Ap3b1,
+++++++++positive regulation of alpha-beta T cell differentiation	GO:0046638
++++++++++positive regulation of NK T cell differentiation	GO:0051138	309969,	Ap3b1,	11685,	Ap3b1,
+++++++positive regulation of alpha-beta T cell activation	GO:0046635
++++++++positive regulation of alpha-beta T cell differentiation	GO:0046638
+++++++++positive regulation of NK T cell differentiation	GO:0051138	309969,	Ap3b1,	11685,	Ap3b1,
++++++T cell proliferation	GO:0042098
+++++++activated T cell proliferation	GO:0050798
++++++++regulation of activated T cell proliferation	GO:0046006
+++++++++positive regulation of activated T cell proliferation	GO:0042104	25126,	Stat5b,	54486,	Stat5b,
++++++++positive regulation of activated T cell proliferation	GO:0042104	25126,	Stat5b,	54486,	Stat5b,
+++++++positive regulation of T cell proliferation	GO:0042102	25205,	Il6st,	12138,	Il6st,
++++++++positive regulation of activated T cell proliferation	GO:0042104	25126,	Stat5b,	54486,	Stat5b,
+++++++regulation of T cell proliferation	GO:0042129
++++++++regulation of activated T cell proliferation	GO:0046006
+++++++++positive regulation of activated T cell proliferation	GO:0042104	25126,	Stat5b,	54486,	Stat5b,
++++++++positive regulation of T cell proliferation	GO:0042102	25205,	Il6st,	12138,	Il6st,
+++++++++positive regulation of activated T cell proliferation	GO:0042104	25126,	Stat5b,	54486,	Stat5b,
+++++B cell activation	GO:0042113
++++++B cell differentiation	GO:0030183	84582,259171,	Hdac7a,Dclre1c,	203327,204346,	Hdac7a,Dclre1c,
+++++++regulation of B cell differentiation	GO:0045577
++++++++positive regulation of B cell differentiation	GO:0045579	25126,	Stat5b,	54486,	Stat5b,
+++++++positive regulation of B cell differentiation	GO:0045579	25126,	Stat5b,	54486,	Stat5b,
++++++regulation of B cell activation	GO:0050864
+++++++regulation of B cell differentiation	GO:0045577
++++++++positive regulation of B cell differentiation	GO:0045579	25126,	Stat5b,	54486,	Stat5b,
+++++++positive regulation of B cell activation	GO:0050871
++++++++positive regulation of B cell differentiation	GO:0045579	25126,	Stat5b,	54486,	Stat5b,
++++++positive regulation of B cell activation	GO:0050871
+++++++positive regulation of B cell differentiation	GO:0045579	25126,	Stat5b,	54486,	Stat5b,
++metabolic process	GO:0008152	314432,317456,299825,367562,679692,24310,94340,295394,315222,	Uba1,LOC317456,Gns,Gaa,Lpgat1,Ace,Acsl5,Dph5,Arsa,	11800,50555,65392,162368,,10149,105862,12336,23323,	Uba1,LOC317456,Gns,Gaa,Lpgat1,Ace,Acsl5,Dph5,Arsa,
+++nitrogen compound metabolic process	GO:0006807
++++regulation of nitrogen compound metabolic process	GO:0051171
+++++regulation of nitric oxide biosynthetic process	GO:0045428
++++++positive regulation of nitric oxide biosynthetic process	GO:0045429	24185,	Akt1,	11422,	Akt1,
+++++positive regulation of nitrogen compound metabolic process	GO:0051173
++++++positive regulation of nitric oxide biosynthetic process	GO:0045429	24185,	Akt1,	11422,	Akt1,
++++positive regulation of nitrogen compound metabolic process	GO:0051173
+++++positive regulation of nitric oxide biosynthetic process	GO:0045429	24185,	Akt1,	11422,	Akt1,
++++cellular nitrogen compound metabolic process	GO:0034641
+++++cellular amine metabolic process	GO:0009308
++++++allantoin metabolic process	GO:0000255	25126,	Stat5b,	54486,	Stat5b,
++++++amino acid metabolic process	GO:0006520	24399,59085,	Glud1,Asl,	55106,64591,	Glud1,Asl,
+++++++amino acid biosynthetic process	GO:0008652	59085,	Asl,	64591,	Asl,
++++++++glutamine family amino acid biosynthetic process	GO:0009084
+++++++++arginine biosynthetic process	GO:0006526	59085,	Asl,	64591,	Asl,
++++++++++arginine biosynthetic process via ornithine	GO:0042450	59085,	Asl,	64591,	Asl,
+++++++amino acid catabolic process	GO:0009063
++++++++glutamine family amino acid catabolic process	GO:0009065
+++++++++glutamate catabolic process	GO:0006538	24399,	Glud1,	55106,	Glud1,
++++++++histidine family amino acid catabolic process	GO:0009077
+++++++++histidine catabolic process	GO:0006548	310810,	Frrs1,	162616,	Frrs1,
+++++++glutamine family amino acid metabolic process	GO:0009064
++++++++arginine metabolic process	GO:0006525
+++++++++arginine biosynthetic process	GO:0006526	59085,	Asl,	64591,	Asl,
++++++++++arginine biosynthetic process via ornithine	GO:0042450	59085,	Asl,	64591,	Asl,
++++++++glutamate metabolic process	GO:0006536
+++++++++glutamate catabolic process	GO:0006538	24399,	Glud1,	55106,	Glud1,
+++++++++ammonia assimilation cycle	GO:0019676	59085,	Asl,	64591,	Asl,
++++++++glutamine metabolic process	GO:0006541
+++++++++ammonia assimilation cycle	GO:0019676	59085,	Asl,	64591,	Asl,
++++++++glutamine family amino acid catabolic process	GO:0009065
+++++++++glutamate catabolic process	GO:0006538	24399,	Glud1,	55106,	Glud1,
++++++++glutamine family amino acid biosynthetic process	GO:0009084
+++++++++arginine biosynthetic process	GO:0006526	59085,	Asl,	64591,	Asl,
++++++++++arginine biosynthetic process via ornithine	GO:0042450	59085,	Asl,	64591,	Asl,
+++++++histidine family amino acid metabolic process	GO:0009075
++++++++histidine metabolic process	GO:0006547
+++++++++histidine catabolic process	GO:0006548	310810,	Frrs1,	162616,	Frrs1,
++++++++histidine family amino acid catabolic process	GO:0009077
+++++++++histidine catabolic process	GO:0006548	310810,	Frrs1,	162616,	Frrs1,
+++++++branched chain family amino acid metabolic process	GO:0009081
++++++++isoleucine metabolic process	GO:0006549	25126,	Stat5b,	54486,	Stat5b,
++++++++valine metabolic process	GO:0006573	25126,	Stat5b,	54486,	Stat5b,
+++++++nonprotein amino acid metabolic process	GO:0019794
++++++++argininosuccinate metabolic process	GO:0000053	59085,	Asl,	64591,	Asl,
++++++++ornithine metabolic process	GO:0006591
+++++++++arginine biosynthetic process via ornithine	GO:0042450	59085,	Asl,	64591,	Asl,
+++++++amino acid activation	GO:0043038
++++++++tRNA aminoacylation	GO:0043039
+++++++++tRNA aminoacylation for protein translation	GO:0006418
++++++++++glutamyl-tRNA aminoacylation	GO:0006424	290868,	Qars,	98697,	Qars,
++++++++++glutaminyl-tRNA aminoacylation	GO:0006425	290868,	Qars,	98697,	Qars,
++++++biogenic amine metabolic process	GO:0006576
+++++++thyroid hormone metabolic process	GO:0042403	64305,	Sult1b1,	1183,	Sult1b1,
++++++creatine metabolic process	GO:0006600	25126,	Stat5b,	54486,	Stat5b,
++++++aminoglycan metabolic process	GO:0006022
+++++++aminoglycan catabolic process	GO:0006026
++++++++glycosaminoglycan catabolic process	GO:0006027
+++++++++keratan sulfate catabolic process	GO:0042340	299825,	Gns,	65392,	Gns,
+++++++glycosaminoglycan metabolic process	GO:0030203	299825,	Gns,	65392,	Gns,
++++++++glycosaminoglycan catabolic process	GO:0006027
+++++++++keratan sulfate catabolic process	GO:0042340	299825,	Gns,	65392,	Gns,
++++++++keratan sulfate metabolic process	GO:0042339
+++++++++keratan sulfate catabolic process	GO:0042340	299825,	Gns,	65392,	Gns,
++++++amine biosynthetic process	GO:0009309
+++++++amino acid biosynthetic process	GO:0008652	59085,	Asl,	64591,	Asl,
++++++++glutamine family amino acid biosynthetic process	GO:0009084
+++++++++arginine biosynthetic process	GO:0006526	59085,	Asl,	64591,	Asl,
++++++++++arginine biosynthetic process via ornithine	GO:0042450	59085,	Asl,	64591,	Asl,
++++++amine catabolic process	GO:0009310
+++++++amino acid catabolic process	GO:0009063
++++++++glutamine family amino acid catabolic process	GO:0009065
+++++++++glutamate catabolic process	GO:0006538	24399,	Glud1,	55106,	Glud1,
++++++++histidine family amino acid catabolic process	GO:0009077
+++++++++histidine catabolic process	GO:0006548	310810,	Frrs1,	162616,	Frrs1,
++++++creatinine metabolic process	GO:0046449	25126,	Stat5b,	54486,	Stat5b,
+++++cellular amide metabolic process	GO:0043603
++++++urea metabolic process	GO:0019627
+++++++urea cycle	GO:0000050	59085,	Asl,	64591,	Asl,
+++++nitrogen compound catabolic process	GO:0044270
++++++amine catabolic process	GO:0009310
+++++++amino acid catabolic process	GO:0009063
++++++++glutamine family amino acid catabolic process	GO:0009065
+++++++++glutamate catabolic process	GO:0006538	24399,	Glud1,	55106,	Glud1,
++++++++histidine family amino acid catabolic process	GO:0009077
+++++++++histidine catabolic process	GO:0006548	310810,	Frrs1,	162616,	Frrs1,
+++++nitrogen compound biosynthetic process	GO:0044271
++++++nitric oxide biosynthetic process	GO:0006809
+++++++regulation of nitric oxide biosynthetic process	GO:0045428
++++++++positive regulation of nitric oxide biosynthetic process	GO:0045429	24185,	Akt1,	11422,	Akt1,
+++++++positive regulation of nitric oxide biosynthetic process	GO:0045429	24185,	Akt1,	11422,	Akt1,
++++++amine biosynthetic process	GO:0009309
+++++++amino acid biosynthetic process	GO:0008652	59085,	Asl,	64591,	Asl,
++++++++glutamine family amino acid biosynthetic process	GO:0009084
+++++++++arginine biosynthetic process	GO:0006526	59085,	Asl,	64591,	Asl,
++++++++++arginine biosynthetic process via ornithine	GO:0042450	59085,	Asl,	64591,	Asl,
++++nitric oxide metabolic process	GO:0046209
+++++nitric oxide biosynthetic process	GO:0006809
++++++regulation of nitric oxide biosynthetic process	GO:0045428
+++++++positive regulation of nitric oxide biosynthetic process	GO:0045429	24185,	Akt1,	11422,	Akt1,
++++++positive regulation of nitric oxide biosynthetic process	GO:0045429	24185,	Akt1,	11422,	Akt1,
+++catabolic process	GO:0009056
++++macromolecule catabolic process	GO:0009057
+++++receptor catabolic process	GO:0032801	25489,	Nedd4,	99540,	Nedd4,
+++++cellular macromolecule catabolic process	GO:0044265
++++++glycoprotein catabolic process	GO:0006516
+++++++elastin catabolic process	GO:0060309
++++++++regulation of elastin catabolic process	GO:0060310
+++++++++negative regulation of elastin catabolic process	GO:0060311	25307,	Cst3,	106351,	Cst3,
++++++++negative regulation of elastin catabolic process	GO:0060311	25307,	Cst3,	106351,	Cst3,
++++++modification-dependent macromolecule catabolic process	GO:0043632
+++++++modification-dependent protein catabolic process	GO:0019941	314432,25489,	Uba1,Nedd4,	11800,99540,	Uba1,Nedd4,
++++++++ubiquitin-dependent protein catabolic process	GO:0006511	25573,306257,	Ube2i,Bap1,	2274,3382,	Ube2i,Bap1,
+++++++++protein ubiquitination during ubiquitin-dependent protein catabolic process	GO:0042787	25489,	Nedd4,	99540,	Nedd4,
+++++++++proteasomal ubiquitin-dependent protein catabolic process	GO:0043161	25573,	Ube2i,	2274,	Ube2i,
++++++++++regulation of proteasomal ubiquitin-dependent protein catabolic process	GO:0032434
+++++++++++positive regulation of proteasomal ubiquitin-dependent protein catabolic process	GO:0032436	24185,	Akt1,	11422,	Akt1,
++++++++++positive regulation of proteasomal ubiquitin-dependent protein catabolic process	GO:0032436	24185,	Akt1,	11422,	Akt1,
++++++cellular carbohydrate catabolic process	GO:0044275
+++++++aminoglycan catabolic process	GO:0006026
++++++++glycosaminoglycan catabolic process	GO:0006027
+++++++++keratan sulfate catabolic process	GO:0042340	299825,	Gns,	65392,	Gns,
+++++++alditol catabolic process	GO:0019405
++++++++hexitol catabolic process	GO:0019407
+++++++++sorbitol catabolic process	GO:0006062	24788,	Sord,	11334,	Sord,
++++++++pentitol catabolic process	GO:0019527
+++++++++L-xylitol catabolic process	GO:0051160	24788,	Sord,	11334,	Sord,
++++++cellular biopolymer catabolic process	GO:0034962
+++++++cellular protein catabolic process	GO:0044257
++++++++proteolysis involved in cellular protein catabolic process	GO:0051603
+++++++++proteasomal protein catabolic process	GO:0010498
++++++++++proteasomal ubiquitin-dependent protein catabolic process	GO:0043161	25573,	Ube2i,	2274,	Ube2i,
+++++++++++regulation of proteasomal ubiquitin-dependent protein catabolic process	GO:0032434
++++++++++++positive regulation of proteasomal ubiquitin-dependent protein catabolic process	GO:0032436	24185,	Akt1,	11422,	Akt1,
+++++++++++positive regulation of proteasomal ubiquitin-dependent protein catabolic process	GO:0032436	24185,	Akt1,	11422,	Akt1,
+++++++++modification-dependent protein catabolic process	GO:0019941	314432,25489,	Uba1,Nedd4,	11800,99540,	Uba1,Nedd4,
++++++++++ubiquitin-dependent protein catabolic process	GO:0006511	25573,306257,	Ube2i,Bap1,	2274,3382,	Ube2i,Bap1,
+++++++++++protein ubiquitination during ubiquitin-dependent protein catabolic process	GO:0042787	25489,	Nedd4,	99540,	Nedd4,
+++++++++++proteasomal ubiquitin-dependent protein catabolic process	GO:0043161	25573,	Ube2i,	2274,	Ube2i,
++++++++++++regulation of proteasomal ubiquitin-dependent protein catabolic process	GO:0032434
+++++++++++++positive regulation of proteasomal ubiquitin-dependent protein catabolic process	GO:0032436	24185,	Akt1,	11422,	Akt1,
++++++++++++positive regulation of proteasomal ubiquitin-dependent protein catabolic process	GO:0032436	24185,	Akt1,	11422,	Akt1,
+++++biopolymer catabolic process	GO:0043285
++++++polysaccharide catabolic process	GO:0000272
+++++++glucan catabolic process	GO:0009251
++++++++glycogen catabolic process	GO:0005980	367562,	Gaa,	162368,	Gaa,
++++++protein catabolic process	GO:0030163	24185,	Akt1,	11422,	Akt1,
+++++++cellular protein catabolic process	GO:0044257
++++++++proteolysis involved in cellular protein catabolic process	GO:0051603
+++++++++proteasomal protein catabolic process	GO:0010498
++++++++++proteasomal ubiquitin-dependent protein catabolic process	GO:0043161	25573,	Ube2i,	2274,	Ube2i,
+++++++++++regulation of proteasomal ubiquitin-dependent protein catabolic process	GO:0032434
++++++++++++positive regulation of proteasomal ubiquitin-dependent protein catabolic process	GO:0032436	24185,	Akt1,	11422,	Akt1,
+++++++++++positive regulation of proteasomal ubiquitin-dependent protein catabolic process	GO:0032436	24185,	Akt1,	11422,	Akt1,
+++++++++modification-dependent protein catabolic process	GO:0019941	314432,25489,	Uba1,Nedd4,	11800,99540,	Uba1,Nedd4,
++++++++++ubiquitin-dependent protein catabolic process	GO:0006511	25573,306257,	Ube2i,Bap1,	2274,3382,	Ube2i,Bap1,
+++++++++++protein ubiquitination during ubiquitin-dependent protein catabolic process	GO:0042787	25489,	Nedd4,	99540,	Nedd4,
+++++++++++proteasomal ubiquitin-dependent protein catabolic process	GO:0043161	25573,	Ube2i,	2274,	Ube2i,
++++++++++++regulation of proteasomal ubiquitin-dependent protein catabolic process	GO:0032434
+++++++++++++positive regulation of proteasomal ubiquitin-dependent protein catabolic process	GO:0032436	24185,	Akt1,	11422,	Akt1,
++++++++++++positive regulation of proteasomal ubiquitin-dependent protein catabolic process	GO:0032436	24185,	Akt1,	11422,	Akt1,
+++++++positive regulation of protein catabolic process	GO:0045732	25489,308457,	Nedd4,Egln2,	99540,43384,	Nedd4,Egln2,
++++++++positive regulation of proteasomal ubiquitin-dependent protein catabolic process	GO:0032436	24185,	Akt1,	11422,	Akt1,
+++++++regulation of protein catabolic process	GO:0042176
++++++++regulation of proteasomal ubiquitin-dependent protein catabolic process	GO:0032434
+++++++++positive regulation of proteasomal ubiquitin-dependent protein catabolic process	GO:0032436	24185,	Akt1,	11422,	Akt1,
++++++++positive regulation of protein catabolic process	GO:0045732	25489,308457,	Nedd4,Egln2,	99540,43384,	Nedd4,Egln2,
+++++++++positive regulation of proteasomal ubiquitin-dependent protein catabolic process	GO:0032436	24185,	Akt1,	11422,	Akt1,
++++++cellular biopolymer catabolic process	GO:0034962
+++++++cellular protein catabolic process	GO:0044257
++++++++proteolysis involved in cellular protein catabolic process	GO:0051603
+++++++++proteasomal protein catabolic process	GO:0010498
++++++++++proteasomal ubiquitin-dependent protein catabolic process	GO:0043161	25573,	Ube2i,	2274,	Ube2i,
+++++++++++regulation of proteasomal ubiquitin-dependent protein catabolic process	GO:0032434
++++++++++++positive regulation of proteasomal ubiquitin-dependent protein catabolic process	GO:0032436	24185,	Akt1,	11422,	Akt1,
+++++++++++positive regulation of proteasomal ubiquitin-dependent protein catabolic process	GO:0032436	24185,	Akt1,	11422,	Akt1,
+++++++++modification-dependent protein catabolic process	GO:0019941	314432,25489,	Uba1,Nedd4,	11800,99540,	Uba1,Nedd4,
++++++++++ubiquitin-dependent protein catabolic process	GO:0006511	25573,306257,	Ube2i,Bap1,	2274,3382,	Ube2i,Bap1,
+++++++++++protein ubiquitination during ubiquitin-dependent protein catabolic process	GO:0042787	25489,	Nedd4,	99540,	Nedd4,
+++++++++++proteasomal ubiquitin-dependent protein catabolic process	GO:0043161	25573,	Ube2i,	2274,	Ube2i,
++++++++++++regulation of proteasomal ubiquitin-dependent protein catabolic process	GO:0032434
+++++++++++++positive regulation of proteasomal ubiquitin-dependent protein catabolic process	GO:0032436	24185,	Akt1,	11422,	Akt1,
++++++++++++positive regulation of proteasomal ubiquitin-dependent protein catabolic process	GO:0032436	24185,	Akt1,	11422,	Akt1,
++++regulation of catabolic process	GO:0009894
+++++negative regulation of catabolic process	GO:0009895
++++++negative regulation of cellular catabolic process	GO:0031330
+++++++negative regulation of fatty acid beta-oxidation	GO:0031999	24185,	Akt1,	11422,	Akt1,
+++++++negative regulation of elastin catabolic process	GO:0060311	25307,	Cst3,	106351,	Cst3,
++++++negative regulation of lipid catabolic process	GO:0050995
+++++++negative regulation of fatty acid beta-oxidation	GO:0031999	24185,	Akt1,	11422,	Akt1,
+++++positive regulation of catabolic process	GO:0009896
++++++positive regulation of cellular catabolic process	GO:0031331
+++++++positive regulation of fatty acid beta-oxidation	GO:0032000	25233,	Akt2,	87066,	Akt2,
+++++++positive regulation of proteasomal ubiquitin-dependent protein catabolic process	GO:0032436	24185,	Akt1,	11422,	Akt1,
++++++positive regulation of lipid catabolic process	GO:0050996
+++++++positive regulation of fatty acid beta-oxidation	GO:0032000	25233,	Akt2,	87066,	Akt2,
++++++positive regulation of protein catabolic process	GO:0045732	25489,308457,	Nedd4,Egln2,	99540,43384,	Nedd4,Egln2,
+++++++positive regulation of proteasomal ubiquitin-dependent protein catabolic process	GO:0032436	24185,	Akt1,	11422,	Akt1,
+++++regulation of cellular catabolic process	GO:0031329
++++++regulation of autophagy	GO:0010506	360827,	Ulk1,	24509,	Ulk1,
++++++negative regulation of cellular catabolic process	GO:0031330
+++++++negative regulation of fatty acid beta-oxidation	GO:0031999	24185,	Akt1,	11422,	Akt1,
+++++++negative regulation of elastin catabolic process	GO:0060311	25307,	Cst3,	106351,	Cst3,
++++++positive regulation of cellular catabolic process	GO:0031331
+++++++positive regulation of fatty acid beta-oxidation	GO:0032000	25233,	Akt2,	87066,	Akt2,
+++++++positive regulation of proteasomal ubiquitin-dependent protein catabolic process	GO:0032436	24185,	Akt1,	11422,	Akt1,
++++++regulation of fatty acid beta-oxidation	GO:0031998
+++++++negative regulation of fatty acid beta-oxidation	GO:0031999	24185,	Akt1,	11422,	Akt1,
+++++++positive regulation of fatty acid beta-oxidation	GO:0032000	25233,	Akt2,	87066,	Akt2,
++++++regulation of proteasomal ubiquitin-dependent protein catabolic process	GO:0032434
+++++++positive regulation of proteasomal ubiquitin-dependent protein catabolic process	GO:0032436	24185,	Akt1,	11422,	Akt1,
++++++regulation of elastin catabolic process	GO:0060310
+++++++negative regulation of elastin catabolic process	GO:0060311	25307,	Cst3,	106351,	Cst3,
+++++regulation of lipid catabolic process	GO:0050994
++++++regulation of fatty acid beta-oxidation	GO:0031998
+++++++negative regulation of fatty acid beta-oxidation	GO:0031999	24185,	Akt1,	11422,	Akt1,
+++++++positive regulation of fatty acid beta-oxidation	GO:0032000	25233,	Akt2,	87066,	Akt2,
++++++negative regulation of lipid catabolic process	GO:0050995
+++++++negative regulation of fatty acid beta-oxidation	GO:0031999	24185,	Akt1,	11422,	Akt1,
++++++positive regulation of lipid catabolic process	GO:0050996
+++++++positive regulation of fatty acid beta-oxidation	GO:0032000	25233,	Akt2,	87066,	Akt2,
+++++regulation of protein catabolic process	GO:0042176
++++++regulation of proteasomal ubiquitin-dependent protein catabolic process	GO:0032434
+++++++positive regulation of proteasomal ubiquitin-dependent protein catabolic process	GO:0032436	24185,	Akt1,	11422,	Akt1,
++++++positive regulation of protein catabolic process	GO:0045732	25489,308457,	Nedd4,Egln2,	99540,43384,	Nedd4,Egln2,
+++++++positive regulation of proteasomal ubiquitin-dependent protein catabolic process	GO:0032436	24185,	Akt1,	11422,	Akt1,
++++negative regulation of catabolic process	GO:0009895
+++++negative regulation of cellular catabolic process	GO:0031330
++++++negative regulation of fatty acid beta-oxidation	GO:0031999	24185,	Akt1,	11422,	Akt1,
++++++negative regulation of elastin catabolic process	GO:0060311	25307,	Cst3,	106351,	Cst3,
+++++negative regulation of lipid catabolic process	GO:0050995
++++++negative regulation of fatty acid beta-oxidation	GO:0031999	24185,	Akt1,	11422,	Akt1,
++++positive regulation of catabolic process	GO:0009896
+++++positive regulation of cellular catabolic process	GO:0031331
++++++positive regulation of fatty acid beta-oxidation	GO:0032000	25233,	Akt2,	87066,	Akt2,
++++++positive regulation of proteasomal ubiquitin-dependent protein catabolic process	GO:0032436	24185,	Akt1,	11422,	Akt1,
+++++positive regulation of lipid catabolic process	GO:0050996
++++++positive regulation of fatty acid beta-oxidation	GO:0032000	25233,	Akt2,	87066,	Akt2,
+++++positive regulation of protein catabolic process	GO:0045732	25489,308457,	Nedd4,Egln2,	99540,43384,	Nedd4,Egln2,
++++++positive regulation of proteasomal ubiquitin-dependent protein catabolic process	GO:0032436	24185,	Akt1,	11422,	Akt1,
++++lipid catabolic process	GO:0016042	29692,	Pla2g2a,	11346,	Pla2g2a,
+++++cellular lipid catabolic process	GO:0044242
++++++steroid catabolic process	GO:0006706
+++++++sterol catabolic process	GO:0016127
++++++++cholesterol catabolic process	GO:0006707	25073,	Scarb1,	88169,	Scarb1,
++++++fatty acid catabolic process	GO:0009062
+++++++fatty acid beta-oxidation	GO:0006635	312703,	Pex5,	14316,	Pex5,
++++++++regulation of fatty acid beta-oxidation	GO:0031998
+++++++++negative regulation of fatty acid beta-oxidation	GO:0031999	24185,	Akt1,	11422,	Akt1,
+++++++++positive regulation of fatty acid beta-oxidation	GO:0032000	25233,	Akt2,	87066,	Akt2,
++++++++negative regulation of fatty acid beta-oxidation	GO:0031999	24185,	Akt1,	11422,	Akt1,
++++++++positive regulation of fatty acid beta-oxidation	GO:0032000	25233,	Akt2,	87066,	Akt2,
+++++regulation of lipid catabolic process	GO:0050994
++++++regulation of fatty acid beta-oxidation	GO:0031998
+++++++negative regulation of fatty acid beta-oxidation	GO:0031999	24185,	Akt1,	11422,	Akt1,
+++++++positive regulation of fatty acid beta-oxidation	GO:0032000	25233,	Akt2,	87066,	Akt2,
++++++negative regulation of lipid catabolic process	GO:0050995
+++++++negative regulation of fatty acid beta-oxidation	GO:0031999	24185,	Akt1,	11422,	Akt1,
++++++positive regulation of lipid catabolic process	GO:0050996
+++++++positive regulation of fatty acid beta-oxidation	GO:0032000	25233,	Akt2,	87066,	Akt2,
+++++negative regulation of lipid catabolic process	GO:0050995
++++++negative regulation of fatty acid beta-oxidation	GO:0031999	24185,	Akt1,	11422,	Akt1,
+++++positive regulation of lipid catabolic process	GO:0050996
++++++positive regulation of fatty acid beta-oxidation	GO:0032000	25233,	Akt2,	87066,	Akt2,
++++carbohydrate catabolic process	GO:0016052
+++++cellular carbohydrate catabolic process	GO:0044275
++++++aminoglycan catabolic process	GO:0006026
+++++++glycosaminoglycan catabolic process	GO:0006027
++++++++keratan sulfate catabolic process	GO:0042340	299825,	Gns,	65392,	Gns,
++++++alditol catabolic process	GO:0019405
+++++++hexitol catabolic process	GO:0019407
++++++++sorbitol catabolic process	GO:0006062	24788,	Sord,	11334,	Sord,
+++++++pentitol catabolic process	GO:0019527
++++++++L-xylitol catabolic process	GO:0051160	24788,	Sord,	11334,	Sord,
++++cellular catabolic process	GO:0044248
+++++autophagy	GO:0006914	315222,	Arsa,	23323,	Arsa,
++++++regulation of autophagy	GO:0010506	360827,	Ulk1,	24509,	Ulk1,
+++++organic acid catabolic process	GO:0016054
++++++carboxylic acid catabolic process	GO:0046395
+++++++fatty acid catabolic process	GO:0009062
++++++++fatty acid beta-oxidation	GO:0006635	312703,	Pex5,	14316,	Pex5,
+++++++++regulation of fatty acid beta-oxidation	GO:0031998
++++++++++negative regulation of fatty acid beta-oxidation	GO:0031999	24185,	Akt1,	11422,	Akt1,
++++++++++positive regulation of fatty acid beta-oxidation	GO:0032000	25233,	Akt2,	87066,	Akt2,
+++++++++negative regulation of fatty acid beta-oxidation	GO:0031999	24185,	Akt1,	11422,	Akt1,
+++++++++positive regulation of fatty acid beta-oxidation	GO:0032000	25233,	Akt2,	87066,	Akt2,
+++++regulation of cellular catabolic process	GO:0031329
++++++regulation of autophagy	GO:0010506	360827,	Ulk1,	24509,	Ulk1,
++++++negative regulation of cellular catabolic process	GO:0031330
+++++++negative regulation of fatty acid beta-oxidation	GO:0031999	24185,	Akt1,	11422,	Akt1,
+++++++negative regulation of elastin catabolic process	GO:0060311	25307,	Cst3,	106351,	Cst3,
++++++positive regulation of cellular catabolic process	GO:0031331
+++++++positive regulation of fatty acid beta-oxidation	GO:0032000	25233,	Akt2,	87066,	Akt2,
+++++++positive regulation of proteasomal ubiquitin-dependent protein catabolic process	GO:0032436	24185,	Akt1,	11422,	Akt1,
++++++regulation of fatty acid beta-oxidation	GO:0031998
+++++++negative regulation of fatty acid beta-oxidation	GO:0031999	24185,	Akt1,	11422,	Akt1,
+++++++positive regulation of fatty acid beta-oxidation	GO:0032000	25233,	Akt2,	87066,	Akt2,
++++++regulation of proteasomal ubiquitin-dependent protein catabolic process	GO:0032434
[truncated: 55,687 more rows]
