# Supplementary material for: Modulation of Gene Expression by 3-Iodothyronamine: Genetic Evidence for a Lipolytic Pattern
Source: PLoS One. 2014 Nov 7;9(11):e106923. doi: 10.1371/journal.pone.0106923 (PMC4224367; doi:10.1371/journal.pone.0106923)
Supplement: Table S2 — Liver tissue Uni-mRNA and GO results. (XLS) [file pone.0106923.s002.xls]

## Sheet: Liver_DE_uni-probes
Pos	Row	Col	Start	Sequence	ProbeUID	ControlType	ProbeName	GeneName	SystematicName	Description	Status	logFC	AveExpr	t	P.Value	adj.P.Val	B	EC_rno	gID_rno	gID_hsa	probesetID_hsa	GeneSymbol_hsa	DE_limma_NA_bg_bgsub	DE_limma_bgsub	DE_limma_sam_anova_nobgsub
3967	52	61	0	TTTCTGTCAGAGAAGAAAGTATTTTTGACTCAGAGTTTTTCAAAACCTGACCTTATTCGC	3935	0	A_44_P458088	Svil	NM_001108416	ref|Rattus norvegicus supervillin (Svil), mRNA [NM_001108416]	gene	-0.712707	7.1431	-16.9823	8.19e-08	0.00199943	6.65351	NA	361256	6840	A_23_P35349	SVIL	x	x
18932	233	61	0	CTTGGCATCCTTTGTGAAATGCAGGACTTGGGTGATCTTGGTCTCAAAGAGGCGGAAGGC	18213	0	A_44_P305694	AI412156	AI412156	gb|AI412156 EST240450 Normalized rat kidney, Bento Soares Rattus sp. cDNA clone RKIEG83 3' end, mRNA sequence [AI412156]	gene	0.746443	7.91295	15.5558	1.68e-07	0.00205138	6.96167	NA	24233	c(721, 720)	NA	NA	x	x	x
4312	56	81	0	CTGTAGGGACCTTGGTAGTACACGCCGTTCAGGTTTGCAGAGTGACACCTGTTAAACCAC	4286	0	A_44_P339110	AI059063	AI059063	gb|AI059063 UI-R-C1-ks-e-10-0-UI.s1 UI-R-C1 Rattus norvegicus cDNA clone UI-R-C1-ks-e-10-0-UI 3', mRNA sequence [AI059063]	gene	0.599545	6.84749	13.1164	6.71e-07	0.00452796	6.03361	NA	246186	2267	A_23_P20484	FGL1	x
23089	284	8	0	TGAAGTTTTACAGTCTGTGAAGCTTACTGGATAGGGAGAGAACAGCTTTTATGTACTGAC	21995	0	A_44_P214873	Arntl	NM_024362	ref|Rattus norvegicus aryl hydrocarbon receptor nuclear translocator-like (Arntl), mRNA [NM_024362]	gene	-2.0144	9.56057	-12.126	1.26e-06	0.00616878	5.27108	NA	29657	406	A_23_P162037	ARNTL	x
26982	331	19	0	AACAGAAGTCTGCATATTGGTTAAGATACAGCCTATGTATCTTCATACAACGATCCAGAA	25728	0	A_44_P519620	Litaf	NM_001105735	ref|Rattus norvegicus lipopolysaccharide-induced TNF factor (Litaf), mRNA [NM_001105735]	gene	-0.478316	12.919	-11.5994	1.8e-06	0.00628461	5.30239	NA	65161	9516	A_23_P3532	LITAF	x		x
27864	341	79	0	GGTAGAGAACACAGATGAAACCTACTGCATCGACAATGAGGCTCTGTATGACATCTGCTT	26611	0	A_44_P187167	Tubb2b	NM_001013886	ref|Rattus norvegicus tubulin, beta 2b (Tubb2b), mRNA [NM_001013886]	gene	-0.765229	8.38513	-11.6453	1.75e-06	0.00628461	5.32658	NA	291081	347733	A_24_P314477	TUBB2B	x		x
10670	133	74	0	AAAGGAGCCAGTTACCTGCTGATGGGTCAGGTGGAAGAGAACAGAGGCCCCATCCTTCCT	10406	0	A_42_P843394	Pcolce	NM_019237	ref|Rattus norvegicus procollagen C-endopeptidase enhancer (Pcolce), mRNA [NM_019237]	gene	0.879765	10.5622	10.5511	3.82e-06	0.01012	4.70921	NA	29569	5118	A_23_P251499	PCOLCE	x
40396	493	27	0	GACGAGCAGATGCTGGCCATCCAGAACAAGAACAGCAGCTACTTTGTGGAGTGGATTCCC	38321	0	A_44_P468746	Tubb6	NM_001025675	ref|Rattus norvegicus tubulin, beta 6 (Tubb6), mRNA [NM_001025675]	gene	-0.91305	8.7574	-10.4428	4.14e-06	0.01012	4.64325	NA	307351	84617	c(\A_23_P254271\", \"A_24_P313756\")"	TUBB6	x		x
17306	214	11	0	AATTCCGCTGACGGTCTGACTGCAGTGGCTGCGGCTCCTGATCCCTAGACCCTTGATATT	16551	0	A_44_P147285	A_44_P147285	A_44_P147285	Unknown	gene	-1.06813	10.8832	-10.0703	5.51e-06	0.0108771	4.40913	NA	NA	NA	NA	NA	x		x
24315	298	80	0	CCCTGTTTCTGTAACACCCTGAGCTGGACTGTTTATCTTTAGCCGGGAGAACATGTATTT	1266	0	A_44_P914438	Cdkn1a	NM_080782	ref|Rattus norvegicus cyclin-dependent kinase inhibitor 1A (Cdkn1a), mRNA [NM_080782]	gene	-1.86588	9.13824	-9.68713	7.47e-06	0.0108771	4.15616	NA	114851	1026	c(\A_23_P59210\", \"A_24_P89457\")"	CDKN1A	x		x
23554	289	62	0	TATACAGGAATTGGCACATCAGGCCATTTGTGAATTTCAAGAGACTTTGAATCTGAGGCC	22559	0	A_44_P236197	Ifit1	NM_020096	ref|Rattus norvegicus interferon-induced protein with tetratricopeptide repeats 1 (Ifit1), mRNA [NM_020096]	gene	-0.435678	6.02861	-9.60089	8.01e-06	0.0108771	3.59634	NA	56824	439996	NA	IFIT1L	x	x
14644	181	81	0	AGGCTGCTTTTGTGGAACTTGTTCTGGAGGCGTGGCCCTGCAGCAAGGGAACCTTTTCAC	14171	0	A_42_P820829	Oaf	NM_001014090	ref|Rattus norvegicus OAF homolog (Drosophila) (Oaf), mRNA [NM_001014090]	gene	0.4071	14.546	9.86164	6.49e-06	0.0108771	4.18215	NA	315594	220323	c(\A_24_P391586\", \"A_23_P310590\")"	OAF	x
38408	469	33	0	ACCCTTGATGCTCCTCCAGGATCGATTGGAATATCAAAACACAGTCTGTGTGGGAGAATT	36457	0	A_42_P800771	RGD1563825	XM_240367	gb|PREDICTED: Rattus norvegicus similar to ENSANGP00000020885 (predicted) (RGD1563825_predicted), mRNA [XM_240367]	gene	-1.06665	11.4842	-9.9176	6.21e-06	0.0108771	4.30986	NA	306366	NA	NA	NA	x		x
18870	232	82	0	TAGTAGAGAAGACAAAGCCACTGGAAAGACTGCTGTGGAAACTACTTCAGGTGCTTTGGA	18096	0	A_44_P312333	Zfml	NM_001107868	ref|Rattus norvegicus zinc finger, matrin-like (Zfml), mRNA [NM_001107868]	gene	-0.346372	6.99566	-9.3547	9.8e-06	0.0108771	3.76317	NA	312491	27332	NA	ZNF638	x	x
30726	376	42	0	TTTAAAGTTGGCGATGAAAAGTCTTTTTACGAACTGAATATTGGAGAATATTCTGGCACC	29213	0	A_44_P500882	Fgl1	NM_172010	ref|Rattus norvegicus fibrinogen-like 1 (Fgl1), mRNA [NM_172010]	gene	1.20322	13.8889	9.17213	1.14e-05	0.0111506	3.67307	NA	246186	2267	A_23_P20484	FGL1	x	x	x
27138	333	12	0	GGACGAGATGGAGTTCACCGAAGCTGAGAGCAACATGAATGACCTCGTCTCTGAGTATCA	25866	0	A_44_P172814	Tubb5	NM_173102	ref|Rattus norvegicus tubulin, beta 5 (Tubb5), mRNA [NM_173102]	gene	-0.587423	12.6752	-9.06048	1.25e-05	0.0117858	3.71374	NA	29214	203068	c(\A_23_P81912\", \"A_23_P387057\", \"A_32_P78528\")"	TUBB	x
39818	486	33	0	GTCAACTGTGTCAGCATAGGTACTTCTTAAGTTGACATGCCATTATTTAGGATGCCTCTT	37694	0	A_44_P481892	RGD1309079	NM_001134472	ref|Rattus norvegicus similar to Ab2-095 (RGD1309079), mRNA [NM_001134472]	gene	-0.67138	9.06962	-8.88798	1.45e-05	0.0126909	3.52604	NA	315891	205428	c(\A_23_P144134\", \"A_24_P371399\")"	C3orf58	x
14027	174	32	0	TGCTCTCTGAGGAAGGTAAGAGAAACACCAGCTGTTCAGACATCCGCACGTGACAGGTGC	13467	0	A_44_P381420	AI169092	AI169092	gb|AI169092 EST214923 Normalized rat kidney, Bento Soares Rattus sp. cDNA clone RKIBM96 3' end, mRNA sequence [AI169092]	gene	1.03567	7.66008	8.66425	1.77e-05	0.0149017	3.41426	NA	25357	7069	c(\A_23_P105212\", \"A_23_P363954\")"	NA	x
2401	33	54	0	GGTTCAAGTGAAGCACAAGGATTAAGTTGGAAAAGCTGTAAATTGCATGTGCATATTTGT	2465	0	A_43_P16715	Sertad2	NM_001024903	ref|Rattus norvegicus SERTA domain containing 2 (Sertad2), mRNA [NM_001024903]	gene	0.358392	8.58564	8.494	2.06e-05	0.0162237	3.24811	NA	498423	9792	c(\A_24_P294124\", \"A_23_P56949\")"	SERTAD2	x
12624	157	43	0	TTACAATTTCTGACATGGAGTACCGTGATAAACTAGTTGCTGTTGAATCGTCTGTTAAGT	12225	0	A_44_P746247	A_44_P746247	A_44_P746247	Unknown	gene	0.453886	9.77971	8.33912	2.37e-05	0.0170179	3.15627	NA	NA	NA	NA	NA	x
20529	253	8	0	AGTTTAGATGAACTGAGCAAGAGGGGACTGGATGACGACCTGAGAGAACTGCTGAAGGAG	19676	0	A_44_P274762	Cpped1	NM_001013963	ref|Rattus norvegicus calcineurin-like phosphoesterase domain containing 1 (Cpped1), mRNA [NM_001013963]	gene	-0.360308	9.62883	-8.36183	2.32e-05	0.0170179	3.14409	3,1,-,-	302890	55313	c(\A_24_P634530\", \"A_23_P77401\")"	CPPED1	x
38506	470	49	0	CATTCGACCCACATGGAAAACCAGGTCATGTGCAAGGAGTACTACCTGGGGTTTAACCCG	36486	0	A_44_P137911	ENSRNOT00000013260	ENSRNOT00000013260	gb|PREDICTED: Rattus norvegicus similar to RIKEN cDNA D930015E06, transcript variant 3 (LOC679811), mRNA [XM_001054550]	gene	0.458581	9.57453	8.35785	2.33e-05	0.0170179	3.17145	NA	NA	NA	NA	NA	x
32800	401	54	0	GTTACTGATTGTACAATAGCGCTTTTATATGGAAGACTGTACAGCTTTATGGACAAATGT	31241	0	A_44_P398142	Btg2	NM_017259	ref|Rattus norvegicus B-cell translocation gene 2 (Btg2), mRNA [NM_017259]	gene	-0.564724	9.61597	-8.16616	2.78e-05	0.0188427	3.01433	NA	29619	7832	A_23_P62901	BTG2	x
12746	158	82	0	GACATTTAATCTGCACTTTAACTCTCACGTAATGGACGTAATGGACGTGGTTCGAGGTCC	12303	0	A_44_P854689	Ldlrap1	NM_001109271	ref|Rattus norvegicus low density lipoprotein receptor adaptor protein 1 (Ldlrap1), mRNA [NM_001109271]	gene	0.31436	8.48461	8.19619	2.7e-05	0.0188427	3.03921	NA	500564	26911	NA	LDLRAP1	x
30303	371	29	0	AAAGCCCTTGAGCTGAGCGCTTCCTATTCCCACCTGGTCATGGCTGTGTTGTCATTTTGT	28875	0	A_44_P699332	A_44_P699332	A_44_P699332	Unknown	gene	0.262381	9.60416	7.99977	3.24e-05	0.0202887	2.87457	NA	NA	NA	NA	NA	x		x
23151	284	71	0	GAAATGTTTGCACTTTGGTCACAATGCTTCTACTGCTTGGTGCAACGTTACGCTGTCTTA	22113	0	A_43_P15357	Bhlhe41	AF009329	gb|Rattus norvegicus enhancer-of-split and hairy-related protein 1 (SHARP-1) mRNA, complete cds. [AF009329]	gene	0.742356	6.90115	8.02627	3.16e-05	0.0202887	2.89704	NA	117095	79365	A_23_P139500	BHLHE41	x
19376	239	10	0	AGAACAATGAAGCAGCCAAGAGGTCGAGAGACGCAAGAAGACTCAAGGAGAACCAGATAT	18592	0	A_44_P280898	Dbp	NM_012543	ref|Rattus norvegicus D site of albumin promoter (albumin D-box) binding protein (Dbp), mRNA [NM_012543]	gene	2.86442	10.9282	8.02881	3.16e-05	0.0202887	2.89919	NA	24309	1628	c(\A_23_P130761\", \"A_23_P130753\")"	DBP	x
16346	202	43	0	CCAGGGAGGCAGAGATGTTGCTCACCGGTGGATTTGGACTGGACAAGAACCCCCAAAGAT	15680	0	A_44_P155816	Eef2k	NM_012947	ref|Rattus norvegicus eukaryotic elongation factor-2 kinase (Eef2k), mRNA [NM_012947]	gene	0.587644	10.302	7.95631	3.38e-05	0.0202887	2.83754	2,7,11,20	25435	29904	c(\A_24_P125067\", \"A_23_P140792\")"	EEF2K	x
29122	357	8	0	CCTCCACCCGAGCCCGCGTCAACGACCTCCGCGCCCGCCACTGGAGCTCGGCGGCCAGGC	27748	0	A_44_P837263	ENSRNOT00000038196	ENSRNOT00000038196	Unknown	gene	0.502045	14.4628	7.9485	3.41e-05	0.0202887	2.73279	NA	NA	NA	NA	NA		x
41053	501	24	0	CCTGCTTGTTTGCTTTTAACAGCTCAGATGTCTTTTCTACATATTAGAAGACCACAACAC	38937	0	A_44_P148071	Gk	NM_024381	ref|Rattus norvegicus glycerol kinase (Gk), mRNA [NM_024381]	gene	-0.434941	10.986	-7.91295	3.52e-05	0.0204852	2.80038	2.7.1.30	79223	2710	c(\A_32_P172848\", \"A_23_P96556\", \"A_24_P100387\", \"A_24_P100382\")"	GK	x	x
29485	361	42	0	TGCAGCTTTTGTCACAAATACCTTAATGAATCCTATTTGGATGGTTAAAACGAGGATGCA	28117	0	A_44_P321510	LOC691431	NM_001127574	ref|Rattus norvegicus similar to mitochondrial carrier protein MGC4399 (LOC691431), nuclear gene encoding mitochondrial protein, mRNA [NM_001127574]	gene	0.293887	7.73647	7.81409	3.87e-05	0.0210132	2.71482	NA	691431	84275	NA	SLC25A33	x
6607	84	59	0	GAAGGAGAAAACTAAAACTAAAGCGTAGGGCCAAGTCTCTCGAGCTTCTCAGCCTGAAAA	6462	0	A_44_P110091	RGD1562699	NM_001106141	ref|Rattus norvegicus RGD1562699 (RGD1562699), mRNA [NM_001106141]	gene	0.488956	9.09374	7.82613	3.83e-05	0.0210132	2.7253	NA	291558	NA	NA	NA	x
2787	38	27	0	ACGGAGGTTGCTGAGCTTCGCAAGGAGGTGGGCAAGTGCAAGACCATCGTGTCCAAGTAT	2733	0	A_43_P15280	Tef	NM_019194	ref|Rattus norvegicus thyrotrophic embryonic factor (Tef), mRNA [NM_019194]	gene	0.762581	7.35574	7.8596	3.71e-05	0.0210132	2.75435	NA	29362	7008	c(\A_24_P151582\", \"A_23_P91757\", \"A_24_P922300\")"	TEF	x
40986	500	40	0	CAACGGTTTCTGAGAAAAATTTCTCTGAGTTTTTTAATCTCCACAGAACTACCAAGTCCA	38816	0	A_44_P214846	Mx2	NM_134350	ref|Rattus norvegicus myxovirus (influenza virus) resistance 2 (Mx2), mRNA [NM_134350]	gene	-0.646179	7.03459	-7.7401	4.16e-05	0.0220754	2.48469	NA	286918	4599	A_23_P17663	MX1
19641	242	30	0	GAAGGACCGTGGAGGGGCATTATCTGGGCATCCTACAGGTTGCTAAGGACCTGGCAAAGT	18780	0	A_44_P852017	Gpr146	NM_001109062	ref|Rattus norvegicus G protein-coupled receptor 146 (Gpr146), mRNA [NM_001109062]	gene	0.76449	10.5965	7.70437	4.3e-05	0.022367	2.61849	NA	498153	115330	NA	GPR146	x
41857	511	47	0	CAGCTCATTCCAGGTATCTGGAGAACAGGAGAAATACAAGCTGACCTTGGGGCAGTTTCT	39717	0	A_42_P780932	Fcn1	NM_031348	ref|Rattus norvegicus ficolin (collagen/fibrinogen domain containing) 1 (Fcn1), mRNA [NM_031348]	gene	0.388867	10.0575	7.55269	4.99e-05	0.0248854	2.44305	NA	83517	NA	NA	NA
25669	315	31	0	GCATCATTCCCAAAGGAATTATCTGCTTGGTCAGCATCTACGGGACCCACTACAACCCCT	24515	0	A_44_P272327	Cyp4f39	ENSRNOT00000007548	gb|PREDICTED: Rattus norvegicus similar to RIKEN cDNA 4732474A20 gene (predicted) (RGD1308796_predicted), mRNA [XM_234837]	gene	-0.28791	6.58499	-7.51475	5.18e-05	0.0253191	2.44856	NA	NA	NA	NA	NA	x
36846	450	42	0	CACGTTCTCTGGATTTATCATTTATGCTGACTGATAATGCAGACGCTGAGCTTGCTGTTC	34914	0	A_44_P1004450	C1ql3	NM_001109403	ref|Rattus norvegicus complement component 1, q subcomponent-like 3 (C1ql3), mRNA [NM_001109403]	gene	0.612537	6.66829	7.46101	5.47e-05	0.0256786	2.39959	NA	680404	389941	A_23_P1186	C1QL3
17	1	28	0	GACTTGTTCTGAGTTTGAGGACTATTCTGCTACACTGGCTGTCCCAATTAAAGATCCTAT	35	0	A_43_P12354	U35244	U35244	gb|Rat vacuolar protein sorting homolog r-vps33a mRNA, complete cds. [U35244]	gene	0.253688	9.32081	7.46871	5.42e-05	0.0256786	2.40663	NA	65081	65082	A_23_P36408	VPS33A	x
9301	117	27	0	AGGAGCTTCAGAACAAGGTGCAGCATCTGGAGGAACAGAATCTGTCCCTTCTAGATCAGC	9061	0	A_44_P119442	ENSRNOT00000022132	ENSRNOT00000022132	ens|cAMP responsive element binding protein 3 [Source:RefSeq peptide;Acc:NP_001013110] [ENSRNOT00000022132]	gene	-0.438939	10.3174	-7.41033	5.75e-05	0.02601	2.18281	NA	NA	NA	NA	NA
2710	37	34	0	ACCATTTACGGGATTCCTAAGAACCATAATATGGACCTAAACTTTGCTAATGATCTTTCC	2745	0	A_42_P747450	TC593256	TC593256	gb|AW143334 EST293630 Normalized rat brain, Bento Soares Rattus sp. cDNA clone RGIBK77 5' end, mRNA sequence [AW143334]	gene	-0.622363	9.5078	-7.41224	5.74e-05	0.02601	2.35484	NA	NA	NA	NA	NA	x
34771	425	33	0	GATGGTGGTTACTTCTCAGGAGAACTCTACCTTGATGAGAGCAAGCAAATCTATAAGGAG	33058	0	A_44_P100870	RGD1308251	NM_001108697	ref|Rattus norvegicus similar to RIKEN cDNA 2810405K02 (RGD1308251), mRNA [NM_001108697]	gene	0.4991	9.91609	7.38299	5.91e-05	0.0262461	2.32784	NA	362676	127281	NA	C1orf93	x
2534	35	20	0	TTTTCCATGTGAAGAAATATCACCTTTGGACCCAATAAAATTCATAACAGGGTAAACCTC	2561	0	A_44_P881475	AA874941	AA874941	gb|AA874941 UI-R-E0-ci-d-06-0-UI.s1 UI-R-E0 Rattus norvegicus cDNA clone UI-R-E0-ci-d-06-0-UI 3' similar to gi [AA874941]	gene	-0.676537	12.4927	-7.08511	8e-05	0.0322105	2.02629	NA	298199	123	A_23_P134953	PLIN2
27764	340	61	0	CTCTCATTAGTCAAAAACTGTCCCCTATCTATAATCTCATTCCTTTGACAATGAAAGATG	26424	0	A_44_P274130	C9	NM_057146	ref|Rattus norvegicus complement component 9 (C9), mRNA [NM_057146]	gene	0.70112	14.994	7.10387	7.85e-05	0.0322105	1.68152	NA	117512	735	A_32_P203917	C9
12060	150	59	0	TGAATCCTCCACCATCGATAGCCATTTATAGGGTTTTAGACATTTGGGGGTCAAATATTG	11631	0	A_44_P1006954	DV718735	DV718735	gb|RVL9360 Wackym-Soares normalized rat vestibular cDNA library Rattus norvegicus cDNA 5', mRNA sequence [DV718735]	gene	0.625415	8.18864	7.1169	7.75e-05	0.0322105	2.05458	NA	NA	NA	NA	NA
39148	478	31	0	CAGCATGTGTTGCTAAGTATAAACGTTGAGAACATTTTCAACTTTGAATAAAAACTTCTT	37071	0	A_44_P976576	LOC679811	XM_001054550	gb|PREDICTED: Rattus norvegicus similar to RIKEN cDNA D930015E06, transcript variant 3 (LOC679811), mRNA [XM_001054550]	gene	0.502058	7.9015	7.08266	8.03e-05	0.0322105	2.04437	NA	679811	23240	c(\A_23_P257250\", \"A_24_P102434\")"	KIAA0922
27734	340	29	0	CCAAATTCAGAACGTGAGTGATTAAAACTTGTAAGGCCACATCTCTAGTACTAGGATGAT	26366	0	A_44_P874677	RGD1359349	NM_001007738	ref|Rattus norvegicus similar to hypothetical protein MGC34760 (RGD1359349), mRNA [NM_001007738]	gene	-0.413743	6.5565	-7.03924	8.39e-05	0.0322105	2.00241	NA	361744	169693	A_24_P132633	C9orf71	x
2919	39	78	0	TAGAGGACGAGTCCGAAAGTTGACTGAAAAAGCAAAGGCTAATTTAATTGGTTGGTAACT	2995	0	A_42_P830713	RGD1564964	NM_001134564	ref|Rattus norvegicus similar to WD repeat domain 11 protein (RGD1564964), mRNA [NM_001134564]	gene	0.2609	8.18286	7.06642	8.16e-05	0.0322105	2.0287	NA	315843	55023	NA	PHIP	x
3475	46	59	0	TGAAGAAGAGGGTGCCAAAATGTGAGGTTCCCACAAAGTTGTTAAGTTACCTGGATTTAC	3448	0	A_44_P789324	TC591547	TC591547	tc|Q69IT6_ORYSA (Q69IT6) Splicing coactivator subunit-like protein, partial (9%) [TC591547]	gene	-0.479486	10.6272	-7.08241	8.03e-05	0.0322105	2.04413	NA	NA	NA	NA	NA
39233	479	32	0	TACCCACCTGACCCAGAAAGCACAGGAGGTGACGCAGAAATACCAGGAAATGACGGGGCA	37222	0	A_43_P11520	Thrsp	NM_012703	ref|Rattus norvegicus thyroid hormone responsive (Thrsp), mRNA [NM_012703]	gene	1.24783	13.3739	7.05695	8.24e-05	0.0322105	2.01955	NA	25357	7069	c(\A_23_P105212\", \"A_23_P363954\")"	NA	x
22769	280	16	0	CAGGAGCCGAGGTATTTTCAGGCCTGGGTTTGCTGCAAGAACTAGACCTGTCTGGCTCCA	21705	0	A_44_P438346	Tsku	NM_001009965	ref|Rattus norvegicus tsukushin (Tsku), mRNA [NM_001009965]	gene	-0.98242	8.96088	-7.03413	8.44e-05	0.0322105	1.99745	NA	308843	25987	A_23_P162142	TSKU	x
40335	492	50	0	GACATGGTCAGTGTGAAGAGATTCCAGAAAACACTACACGTGGAAGAAGTTGTTCCGAGT	38203	0	A_42_P475759	Gars	ENSRNOT00000014780	ens|Glycyl-tRNA synthetase Fragment (EC 6.1.1.14)(Glycine--tRNA ligase)(GlyRS) [Source:UniProtKB/Swiss-Prot;Acc:Q5I0G4] [ENSRNOT00000014780]	gene	-0.274942	10.3534	-6.95478	9.17e-05	0.0344555	1.92005	NA	297113	2617	NA	GARS
16998	210	34	0	GGGGAAGGAATTGGTTATATAACGCAAGGGTAGAACATTTGATTAGTACACACAAGGTCC	16285	0	A_44_P854287	A_44_P854287	A_44_P854287	Unknown	gene	-0.470977	7.74239	-6.93873	9.32e-05	0.03451	1.9043	NA	NA	NA	NA	NA
11546	144	42	0	GGGAAGAAAAGCAAAGATTCAAAGTAAGCATGATAATAGTTGGTTTACCAGTGTTCCTTC	11131	0	A_44_P1003567	TC604461	TC604461	Unknown	gene	0.2769	9.34295	6.92049	9.51e-05	0.0346534	1.88634	NA	NA	NA	NA	NA
27711	340	5	0	AGAACGGCCATGTTCTTTTCTACTTGAAAAACGTTCCCAAGGCAACAACCAGCTTCACCT	26320	0	A_43_P21849	RGD1565709	ENSRNOT00000009557	gb|PREDICTED: Rattus norvegicus similar to ovostatin-2 (predicted) (RGD1565709_predicted), mRNA [XM_342764]	gene	0.506152	6.73116	6.84238	0.000103235	0.0370825	1.80896	NA	362442	144203	NA	OVOS2
4652	61	9	0	ATCCATTTCTTTGGAAATGAGACCAGTCTTGGTGGGAATGACTTTGAGATCTATGCTGAT	4621	0	A_44_P575750	A_44_P575750	A_44_P575750	Unknown	gene	0.260327	8.08363	6.76002	0.000112708	0.038266	1.62252	NA	NA	NA	NA	NA
7963	101	21	0	TTCTTTAAGTGTACCTGTATTATCTGCGTGCTTCTTTAAGTGTACCTGTACTGTCTGCGT	7797	0	A_44_P778944	A_44_P778944	A_44_P778944	Unknown	gene	-0.427049	7.33916	-6.7317	0.000116184	0.038266	1.67411	NA	NA	NA	NA	NA
39333	480	48	0	CCTTTACAAATGAGCAGATCAAGGAATGGTTTTATTTACCTCTTCCCAAGTTTTTATTGC	37255	0	A_44_P854254	A_44_P854254	A_44_P854254	Unknown	gene	-0.486554	10.7587	-6.71549	0.000118226	0.038266	1.68147	NA	NA	NA	NA	NA	x
7731	98	39	0	GAACCATCCTTCCTTTAGACGTCATGTAAACTGATCTTGGGACTTTTATAAAATTTTCCA	7517	0	A_44_P730568	DV726317	DV726317	gb|RVL18615 Wackym-Soares normalized rat vestibular cDNA library Rattus norvegicus cDNA 5', mRNA sequence [DV726317]	gene	-0.399557	11.0582	-6.77049	0.000111452	0.038266	1.737	NA	NA	NA	NA	NA
14736	183	7	0	TGATCTGTATGATGGACTTTGTCTATGGGGACCAATTCGATTTCTGCCGTGCATGCACAT	14191	0	A_43_P20970	ENSRNOT00000063848	ENSRNOT00000063848	gb|Rattus norvegicus cDNA clone IMAGE:7322479, containing frame-shift errors. [BC088292]	gene	-0.477809	9.25636	-6.72533	0.000116982	0.038266	1.69143	NA	NA	NA	NA	NA
41622	508	37	0	AAGGGTTTCCTCAGGGTAGTTATCTGGGGGAGAGTCAAAAGATCTATCTTTTCTTGTCTG	39408	0	A_42_P792817	Me1	NM_012600	ref|Rattus norvegicus malic enzyme 1, NADP(+)-dependent, cytosolic (Me1), mRNA [NM_012600]	gene	-0.637976	11.8594	-6.78492	0.000109747	0.038266	1.7515	1.1.1.40	24552	4199	c(\A_24_P342377\", \"A_23_P422026\", \"A_23_P8196\")"	ME1	x
13977	173	67	0	TTTGATAGCTCATTTATTTACTGATAGTTTAGAGCTGTATGTGAGATATCCAGTACAGGG	13532	0	A_44_P545426	Slc16a1	ENSRNOT00000027234	ens|Monocarboxylate transporter 1 (MCT 1)(Solute carrier family 16 member 1) [Source:UniProtKB/Swiss-Prot;Acc:P53987] [ENSRNOT00000027234]	gene	-0.277723	11.0105	-6.73397	0.000115901	0.038266	1.70017	NA	25027	6566	A_23_P126825	SLC16A1
18340	226	48	0	CTTCAGGTCCATGATGCTACTGGCTCTAGGGCCCAAAGCTTGGCCCAAGCTCTCTCAGTT	17564	0	A_44_P325285	Tymp	NM_001012122	ref|Rattus norvegicus thymidine phosphorylase (Tymp), mRNA [NM_001012122]	gene	-0.404564	12.1557	-6.70894	0.000119062	0.038266	1.64674	2.4.2.4	315219	1890	c(\A_23_P91802\", \"A_24_P402261\")"	TYMP
8738	110	49	0	TGAACTCGTGGGATTGCATAACTGTGTGTACGAGCAAGCGTCATCATGGTTTCATTCACT	8476	0	A_44_P478319	ENSRNOT00000017550	ENSRNOT00000017550	gb|PREDICTED: Rattus norvegicus similar to ring finger protein 127 (predicted) (RGD1565451_predicted), mRNA [XM_233279]	gene	-0.660119	7.46749	-6.67808	0.000123092	0.038697	1.64344	NA	298322	79836	NA	LONRF3
9867	124	15	0	AAGAAATCCAAAGGACTGGCCAATATGTTCAGTGTCTTCACCAAAGGGAAGAAGAAAAAA	9506	0	A_42_P673011	Tnfaip2	NM_001137633	ref|Rattus norvegicus tumor necrosis factor, alpha-induced protein 2 (Tnfaip2), mRNA [NM_001137633]	gene	0.404902	7.11659	6.67448	0.000123572	0.038697	1.63977	NA	299339	7127	NA	TNFAIP2
34218	418	65	0	GCCCAAAGAGCCAGGGATTAGGAATTAAGATCATGCACAAAAGTTTCCTACAGATTCCTG	32492	0	A_44_P733362	BC088292	BC088292	gb|Rattus norvegicus cDNA clone IMAGE:7322479, containing frame-shift errors. [BC088292]	gene	-0.408063	8.97256	-6.65997	0.000125525	0.0388112	1.62497	NA	NA	NA	NA	NA
28506	349	55	0	TTTTTTAGAGGAGTTTATAATCACCTTGTAACACAACAATAAACATCCTCCTTTCCACCC	27206	0	A_44_P899002	TC595980	TC595980	tc|Q67T27_SYMTH (Q67T27) RNA polymerase ECF-type sigma factor, partial (5%) [TC595980]	gene	-1.11154	7.81501	-6.63036	0.00012962	0.0395762	1.59466	NA	NA	NA	NA	NA
29291	359	15	0	CCTGCGCCCAATGATGACAAAGAATGTGGGGTCACCGAAGAACCCTTCTGCGCCCTCTTT	27912	0	A_44_P451026	Adra1b	NM_016991	ref|Rattus norvegicus adrenergic, alpha-1B-, receptor (Adra1b), mRNA [NM_016991]	gene	0.436359	7.99121	6.58794	0.000135744	0.0399277	1.54061	NA	24173	147	c(\A_23_P33326\", \"A_23_P21929\")"	NA
18017	222	59	0	ACCGACCCGACAATGATGAGAGCTGTAATAGCTCCGAGGATGAGTCGAAGTGGGTAGAGG	17273	0	A_44_P341075	Enpp2	NM_057104	ref|Rattus norvegicus ectonucleotide pyrophosphatase/phosphodiesterase 2 (Enpp2), mRNA [NM_057104]	gene	0.472678	12.3396	6.58043	0.000136861	0.0399277	1.53209	3.1.4.39	84050	5168	A_23_P94338	ENPP2
40751	497	50	0	CTAAATTTTGTTCAATTTTATAAATTATATCAGGCAGCTGGGAGCTAACCATGAGCACAG	38679	0	A_42_P585995	RGD1308116	XM_227081	gb|PREDICTED: Rattus norvegicus similar to hypothetical protein MGC42105 (predicted) (RGD1308116_predicted), mRNA [XM_227081]	gene	-1.19091	8.08704	-6.57863	0.00013713	0.0399277	1.54142	NA	310376	167359	NA	MGC42105
18297	226	5	0	GTGCGCCCCTCCCCGGGCCGTGCCCACAGTCCCAGCCGGCCCCTCGTGATGGTGATGACC	17483	0	A_44_P855808	A_44_P855808	A_44_P855808	Unknown	gene	0.448689	12.2935	6.53488	0.000143855	0.0409971	1.47611	NA	NA	NA	NA	NA
1487	22	9	0	CCCTGCTTTGAGTCTACATTTGGAAAAGTATAAATGACTAAAATTAGGGGATTTGACTGG	1436	0	A_44_P987040	Insig2	ENSRNOT00000003391	ens|Insulin-induced gene 2 protein (INSIG-2) [Source:UniProtKB/Swiss-Prot;Acc:Q80UA9] [ENSRNOT00000003391]	gene	-0.948937	10.0374	-6.52126	0.000146022	0.0409971	1.48192	NA	288985	51141	c(\A_24_P944458\", \"A_23_P102454\")"	INSIG2
9826	123	58	0	ATGGGCGCCGCGAGGCGTCCAGTGCGGTAACGCGACCGATCCCGGAGAAGCCGGCGGGAG	9586	0	A_44_P186336	Rab15	M83679	gb|Sprague-Dawley (clone LRB9) RAB15 mRNA, complete cds. [M83679]	gene	0.542244	15.0735	6.53043	0.000144559	0.0409971	1.37231	NA	299156	NA	NA	NA
20965	258	33	0	CCATAGTGAATGCTGAGACAAATGAACTAAGCATCATAAAGGGTCAGCTCTCTAAAGTAG	20026	0	A_44_P537250	ENSRNOT00000003369	ENSRNOT00000003369	ens|Putative uncharacterized protein Fragment [Source:UniProtKB/TrEMBL;Acc:B5DFM1] [ENSRNOT00000003369]	gene	0.388415	8.95331	6.49194	0.00015081	0.0414334	1.45134	NA	287622	NA	NA	NA	x
12595	157	12	0	TTCCCTGGAGAAAAAGTTGCTCTGTGTATATCTCCTGGAAATAAGACATAGTATTTCTCC	12168	0	A_44_P340852	Rap1a	NM_001005765	ref|Rattus norvegicus RAP1A, member of RAS oncogene family (Rap1a), mRNA [NM_001005765]	gene	-0.244688	11.0607	-6.49098	0.000150969	0.0414334	1.44031	NA	295347	5906	A_23_P51754	RAP1A
38010	464	48	0	GACACTGCCGCAGGCCGACTTTAAGGCCCCTCCGAGCACTTGGACTCGAACTCTGCCGGG	36015	0	A_44_P115932	Zfp36l2	NM_001036626	ref|Rattus norvegicus zinc finger protein 36, C3H type-like 2 (Zfp36l2), mRNA [NM_001036626]	gene	0.425947	9.61799	6.47545	0.000153578	0.0416812	1.43408	NA	298765	678	A_23_P101960	ZFP36L2	x
7923	100	64	0	AAATCTTACAGAAAGTGGAGGATGGCTCTCTACCCACAGCCCTTCTTCGATCATCTTACA	7722	0	A_44_P119435	Creb3	NM_001013092	ref|Rattus norvegicus cAMP responsive element binding protein 3 (Creb3), mRNA [NM_001013092]	gene	-0.289649	11.5088	-6.43501	0.000160606	0.0417037	1.37328	NA	298400	10488	A_23_P423389	CREB3
17688	218	62	0	CTAAGAGGTCACTCTTAAGAGTTGATGATGAATTAAATGGCAAATCCATGTGCATTAAGA	16964	0	A_42_P795269	Hspc159	NM_001134730	ref|Rattus norvegicus galectin-related protein (Hspc159), mRNA [NM_001134730]	gene	-0.638444	9.49577	-6.43547	0.000160525	0.0417037	1.39207	NA	360983	29094	c(\A_23_P430818\", \"A_23_P210330\")"	HSPC159
11780	147	26	0	TGGCAACATCCAGCAGTACACTTACAAACAGGAGCCCGTGAGGAAGTGCACAGGGAGGCA	11412	0	A_43_P14460	Prg4	NM_001105962	ref|Rattus norvegicus proteoglycan 4, (megakaryocyte stimulating factor, articular superficial zone protein, camptodactyly, arthropathy, coxa vara, pericarditis syndrome) (Prg4), mRNA [NM_001105962]	gene	0.746447	10.9171	6.41757	0.000163745	0.0417037	1.3732	NA	289104	10216	NA	PRG4
16899	209	16	0	CACTCTGTGTGATTACATTTATGAGCTAGCAACCACTTTCACAGAGTTCTATGACAGCTG	16250	0	A_44_P531511	Rars	NM_001105777	ref|Rattus norvegicus arginyl-tRNA synthetase (Rars), mRNA [NM_001105777]	gene	-0.237689	11.5677	-6.43626	0.000160384	0.0417037	1.3051	6.1.1.19	287191	5917	NA	RARS
38332	468	41	0	CTGGGGCTATGATGGATTCATTTTATGTGTCCTCCTAGGACCTGTTTTCCCGTATGGCAG	36313	0	A_44_P118688	Slc25a10	NM_133418	ref|Rattus norvegicus solute carrier family 25 (mitochondrial carrier; dicarboxylate transporter), member 10 (Slc25a10), nuclear gene encoding mitochondrial protein, mRNA [NM_133418]	gene	0.526279	11.8829	6.45551	0.000157	0.0417037	1.41316	NA	170943	1468	A_23_P146830	SLC25A10
38579	471	39	0	ATCAAAGCTCAAAGGCTTGCTAGAGCAGTGGAAGGACGAAATGGAAGGCAAGAACTAACT	36619	0	A_44_P914911	TC581573	TC581573	Unknown	gene	0.266613	9.31831	6.40995	0.000165139	0.0417037	1.36514	NA	641386	9907	c(\A_23_P134637\", \"A_32_P441305\")"	NA
19404	239	40	0	AGGGATTGTGTGCATACCTTGCACTCCAGGGACACGTGGCTGAAGCAAGCAAGAGTGGTG	18644	0	A_44_P433865	Xpc	NM_001107874	ref|Rattus norvegicus xeroderma pigmentosum, complementation group C (Xpc), mRNA [NM_001107874]	gene	-0.471227	8.184	-6.40737	0.000165613	0.0417037	1.36242	NA	312560	7508	NA	XPC
16152	200	15	0	GAGGAATATTACGTGTCCAGAATCGTCATCCCTAGCAAACACCACAATACAGACGGAGAT	15471	0	A_44_P379940	ENSRNOT00000046286	ENSRNOT00000046286	gb|PREDICTED: Rattus norvegicus similar to epidermis-specific serine protease-like (LOC365835), mRNA [XR_005757]	gene	-0.36373	5.99601	-6.38047	0.000170649	0.0418307	1.12526	NA	NA	NA	NA	NA
30515	373	78	0	TTTTATACTGCTTCTTCAGATGAGGAATCTTCTTTTATTCCTGACATAGAAGAAGGTCTG	29119	0	A_44_P314045	LOC302085	XM_217530	gb|PREDICTED: Rattus norvegicus similar to proteoglycan 4 (LOC302085), mRNA [XM_217530]	gene	-0.523623	6.60404	-6.36862	0.000172921	0.0418307	1.32133	NA	302085	NA	NA	NA
25407	312	18	0	GAGGTTCAGTTGGTGACACTGCAGAGGCCTGTGAACAGTGTCCAGCAGAAGACACCAGTT	24181	0	A_44_P196198	Per3	NM_023978	ref|Rattus norvegicus period homolog 3 (Drosophila) (Per3), mRNA [NM_023978]	gene	0.659135	6.42341	6.36839	0.000172967	0.0418307	1.32108	NA	78962	8863	c(\A_24_P230948\", \"A_23_P201461\", \"A_24_P291231\")"	PER3
4678	61	36	0	TTTGTCACATGAAAAGAAGAGGAACAAGTATTACCTGGTGTATATACTCATCTCTCTGGC	4672	0	A_42_P694105	ENSRNOT00000034448	ENSRNOT00000034448	gb|PREDICTED: Rattus norvegicus hypothetical LOC361153 (LOC361153), mRNA [XM_341438]	gene	0.405877	8.16804	6.34409	0.000177733	0.0420049	1.29519	NA	361153	25854	c(\A_23_P416965\", \"A_32_P130915\")"	FAM149a
28805	353	26	0	GCGATGGCCCTTTACAAGAAGATCCTGAAGTACAAGATGTTAGACGAGAGGGAGATGCCG	27462	0	A_44_P269709	Rab20	NM_001109535	ref|Rattus norvegicus RAB20, member RAS oncogene family (Rab20), mRNA [NM_001109535]	gene	0.394509	8.45075	6.33851	0.000178847	0.0420049	1.28924	NA	689377	55647	NA	RAB20
31184	382	9	0	GCTGAATGCAAAGAGAAGAGCTTGAGGCCACAGCATCCAGGACCCATCCCTGCACCTGAA	29616	0	A_44_P204894	Tspan4	NM_001013070	ref|Rattus norvegicus tetraspanin 4 (Tspan4), mRNA [NM_001013070]	gene	0.33731	10.9969	6.33995	0.000178557	0.0420049	1.29079	NA	293627	7106	c(\A_23_P316741\", \"A_23_P60856\")"	TSPAN4
12685	158	20	0	ACCAACCTTCAAGTGCCATTGTAACCTTCATCACCAAAGTTCTACTGGGCCAGAGAGAAT	12183	0	A_44_P361380	A_44_P361380	A_44_P361380	Unknown	gene	0.518407	9.4519	6.22305	0.000203716	0.0436489	1.16499	NA	NA	NA	NA	NA
42932	526	19	0	TACCTTGTTAACAACACGCCTCTCAACTGGCTGATGCTTGATTTCTCTGCTTTTGACTCG	40632	0	A_44_P330971	Adfp	NM_001007144	gb|Rattus norvegicus adipose differentiation-related protein (ADRP), mRNA [XM_216438]	gene	-0.713105	11.6583	-6.28693	0.000189519	0.0436489	1.22691	NA	298199	123	NA	PLIN2
18647	230	26	0	ATAAAATGGAACGGTTGTAAAGGTGATATCACTTTGTATCATTTGGCAGAATCACCACAT	17834	0	A_44_P488234	BI303289	BI303289	gb|BI303289 UI-R-DQ0-ciz-n-19-0-UI.s1 UI-R-DQ0 Rattus norvegicus cDNA clone UI-R-DQ0-ciz-n-19-0-UI 3', mRNA sequence [BI303289]	gene	0.224406	6.75252	6.2451	0.000198687	0.0436489	1.18888	NA	81714	NA	NA	NA
20726	255	43	0	CTTATAGCATTTGGGGACCAGGGGATAACTTCCCCTTCCTGAGATATCCCTCAGCTGCTT	19894	0	A_44_P851720	CR754090	CR754090	gb|CR754090 Rattus norvegicus muscle Sprague-Dawley Rattus norvegicus cDNA clone GP0AAA3ZD07, mRNA sequence [CR754090]	gene	0.522887	7.2822	6.24746	0.000198157	0.0436489	1.19143	NA	NA	NA	NA	NA
9327	117	53	0	ACCTTTTGCTCTGATTACAGGTGCTATTTTTTAGAAGGCAGATGACATTCAGGCTTTTTA	9108	0	A_44_P287958	Dnmt3b	NM_001003959	ref|Rattus norvegicus DNA methyltransferase 3B (Dnmt3b), mRNA [NM_001003959]	gene	-0.432732	8.73288	-6.27225	0.000192683	0.0436489	1.21818	2.1.1.37	444985	1789	A_23_P28953	DNMT3B
39922	487	53	0	ATTTTCAGTCCAACCAAAATCTCTTGTACGGCTAAGCTTAGAAGCAGTCATTTGCTTTAA	37891	0	A_44_P436431	Klhdc2	NM_001034133	ref|Rattus norvegicus kelch domain containing 2 (Klhdc2), mRNA [NM_001034133]	gene	-0.219453	11.5963	-6.25409	0.000196677	0.0436489	1.19859	NA	299113	23588	A_24_P116242	KLHDC2
27334	335	44	0	GAATGAGAAACGACTAGTGCAGATGATGTGTTGTGAGGACACATATAACCTTGCCCATGT	26078	0	A_44_P196824	Serpinb9	NM_001007732	ref|Rattus norvegicus serine (or cysteine) peptidase inhibitor, clade B, member 9 (Serpinb9), mRNA [NM_001007732]	gene	-0.404193	7.09439	-6.25991	0.000195388	0.0436489	1.20487	NA	361241	5272	c(\A_23_P30687\", \"A_24_P295010\", \"A_32_P38323\")"	SERPINB9
19752	243	57	0	AAGGGGCCTTCGTTGTGAAGGAGCACATGGTATAGATTTTACACTCCAATAAAGCGTAAG	18992	0	A_43_P11082	TC594998	TC594998	tc|Q8U5W7_AGRT5 (Q8U5W7) AGR_pAT_154p, partial (5%) [TC594998]	gene	0.387453	9.9227	6.28269	0.000190427	0.0436489	1.22942	NA	NA	NA	NA	NA	x
15621	193	68	0	ACGGGGACGTGTTTCTTCATCAGGATCTTGTATAATGACTAACATGGTTTAAATGCAACT	15090	0	A_42_P499158	Vcam1	NM_012889	ref|Rattus norvegicus vascular cell adhesion molecule 1 (Vcam1), mRNA [NM_012889]	gene	0.374064	10.0624	6.23844	0.000200193	0.0436489	1.18167	NA	25361	7412	A_23_P34345	VCAM1
1498	22	20	0	GCCTAGCACGGCTGCCGCCCCGGCCCCGCGGCTCGCGGACTGCAGCGGCGCTCGGCCCCG	1457	0	A_44_P923195	Wdfy3	NM_001170551	ref|Rattus norvegicus WD repeat and FYVE domain containing 3 (Wdfy3), mRNA [NM_001170551]	gene	0.314908	13.5742	6.21474	0.000205648	0.0436796	1.10816	NA	305164	23001	c(\A_23_P345820\", \"A_24_P83379\", \"A_32_P10396\")"	WDFY3
30393	372	36	0	TTCCTTCCTGTACAGTATTTTCTAACTTTCCAGTTTATAAGAAGAGTACTCTTTCTCGTG	28890	0	A_44_P178479	Utp18	NM_001135039	ref|Rattus norvegicus UTP18, small subunit (SSU) processome component, homolog (yeast) (Utp18), mRNA [NM_001135039]	gene	-0.260165	8.77938	-6.20372	0.000208238	0.0438486	1.144	NA	303456	51096	NA	UTP18
16738	207	19	0	AAGGACCATCAAGGAAAGATGAAACTAAAGTGGATGGGGTGAGCACCACCAAAGGCCAGA	969	0	A_44_P1033541	Eif4b	NM_001008324	ref|Rattus norvegicus eukaryotic translation initiation factor 4B (Eif4b), mRNA [NM_001008324]	gene	0.316634	10.5675	6.16405	0.000217871	0.0454847	1.09432	NA	300253	1975	c(\A_24_P93251\", \"A_23_P60286\", \"A_24_P218970\", \"A_23_P162679\", \"A_32_P34186\")"	EIF4B
17477	216	16	0	TTCACAGTACTGAGTGCACTGCTTAGAACTGAAGCTCCTCAGAGGACAGCTTTAAAGATG	16718	0	A_42_P772356	Dhx15	ENSRNOT00000005126	gb|PREDICTED: Rattus norvegicus DEAH (Asp-Glu-Ala-His) box polypeptide 15 (predicted) (Dhx15_predicted), mRNA [XM_214053]	gene	-0.215996	11.8981	-6.14234	0.000223347	0.0457679	1.07696	NA	289693	1665	NA	DHX15
36576	447	19	0	TCTGTTTATATATACATGGCCCCACCCTCACTCCCAGATAGACAAATTTCTTGCTCTTTT	34714	0	A_44_P200960	Olr776	NM_001000608	ref|Rattus norvegicus olfactory receptor 776 (Olr776), mRNA [NM_001000608]	gene	1.30217	9.8548	6.12925	0.000226722	0.0457679	1.0624	NA	404797	NA	NA	NA
34890	426	71	0	CCCAGCTTAAAGGAGTCACAACAGCTTGTCTCATTGTCAACTGAAGAATTAATAAACTGC	33129	0	A_44_P655753	TC604469	TC604469	Unknown	gene	0.505381	7.68667	6.14826	0.000221838	0.0457679	1.08345	NA	NA	NA	NA	NA
12353	154	20	0	GAAGATAAACAATGCCCAGGATATCCTCCTCTACAAGGTCAACAAGTATGTCAACTTGGT	11868	0	A_42_P543877	Tlcd1	NM_001013858	ref|Rattus norvegicus TLC domain containing 1 (Tlcd1), mRNA [NM_001013858]	gene	0.460842	7.42657	6.1336	0.000225593	0.0457679	1.06737	NA	287472	116238	A_23_P420417	TLCD1
38886	475	15	0	ACCTAACCAGGACTTTTGTATTCCATTTCACAGGCACAATAAAGAAAAGCCTTTTTGTCT	36886	0	A_42_P511375	Abhd14a	NM_001009670	ref|Rattus norvegicus abhydrolase domain containing 14A (Abhd14a), mRNA [NM_001009670]	gene	0.258987	9.68063	6.11042	0.000231674	0.0463361	1.04188	NA	300982	25864	A_23_P69267	ABHD14A
1494	22	16	0	TGACCTCTGTGTTTTATAATACACAGCCAATCATGCAAGCTAAACAGTAGTTATCCATTT	1450	0	A_44_P942228	AW143031	AW143031	gb|AW143031 EST293326 Normalized rat kidney, Bento Soares Rattus sp. cDNA clone RGIBC05 5' end, mRNA sequence [AW143031]	gene	-0.23532	6.02225	-6.07696	0.000240771	0.0463361	1.00493	NA	NA	NA	NA	NA
10755	134	77	0	ACCAGCAAGGGACCCCTCCAATGAGCTGGAAGATCTGCGATACCGGTGGATGCTCTACAA	10412	0	A_44_P311988	RGD1304563	NM_001106762	ref|Rattus norvegicus similar to RIKEN cDNA 4831426I19 (RGD1304563), mRNA [NM_001106762]	gene	0.369277	6.80417	6.08011	0.000239897	0.0463361	1.00842	NA	299356	161176	NA	C14orf49
13832	172	4	0	CTACCTGCAGCCTATTTAGGGTAGGGGGAAGTCTTTTAAACAGTCAGGTTTACAGCTCTT	13255	0	A_44_P668704	TC585807	TC585807	Unknown	gene	0.29468	10.3017	6.08421	0.000238768	0.0463361	1.01295	NA	NA	NA	NA	NA
35538	434	64	0	GCCGGAACGAACTCATCGCCCGTTACATCAAGCTGAGGACAGGGAAGACCAGAACTCGAA	33722	0	A_44_P384353	Tead2	NM_001107512	ref|Rattus norvegicus TEA domain family member 2 (Tead2), mRNA [NM_001107512]	gene	0.365454	6.68038	6.10118	0.000234149	0.0463361	1.03169	NA	308582	8463	NA	TEAD2
10174	127	79	0	TTCCCGCTCAGTTGCACTACAAACACTGACCAAATATGCAAGCGAAGAGCTTTGTTCGTT	9936	0	A_44_P372215	Tmem110	NM_198774	ref|Rattus norvegicus transmembrane protein 110 (Tmem110), mRNA [NM_198774]	gene	0.209649	9.79103	6.07643	0.000240919	0.0463361	1.00434	NA	361110	375346	A_24_P255082	TMEM110
15228	189	2	0	AAGCAGAGTCTGTCAGGAGAGTCTCCACTCTTGCCTCAGATGCCGTGCTCTTAGCTCCCA	14656	0	A_44_P363882	ENSRNOT00000042166	ENSRNOT00000042166	ens|LOC360570 protein Fragment [Source:UniProtKB/TrEMBL;Acc:Q3B8R3] [ENSRNOT00000042166]	gene	0.363977	8.84214	6.06744	0.000243429	0.0464531	0.994396	NA	360570	399687	NA	MYO18A
20290	250	18	0	TGGACATCAAGACATGAAGGTCTGCGCCACTTGTCACCCACCCAGATAGGTACGGGGCAT	19386	0	A_44_P1042696	RGD1564450	NM_001106377	ref|Rattus norvegicus RGD1564450 (RGD1564450), mRNA [NM_001106377]	gene	0.25129	8.84131	6.00374	0.000262071	0.0492411	0.923507	NA	294291	NA	NA	NA
20160	248	55	0	CAACATGACTTCAGTTCCCAGATCTTCTCGTTGGGCCACTGTCCCAGTCAGGACTGGCTG	19295	0	A_44_P140026	Tle2	NM_001039013	ref|Rattus norvegicus transducin-like enhancer of split 2 (E(sp1) homolog, Drosophila) (Tle2), mRNA [NM_001039013]	gene	0.260307	10.2787	6.00797	0.000260787	0.0492411	0.928229	NA	299636	7089	A_23_P153676	TLE2

## Sheet: GO_results
Function+name	GO ID	Locus ID	Gene	UniGene cluster ID	Input IDs
Gene_Ontology	GO:0003673
++molecular_function	GO:0003674	79223,500564,361110,312560,315219,298199,	Gk,Ldlrap1,Tmem110,Xpc,Tymp,Adfp,	153497,62309,203413,22820,219088,101967,	Gk,Ldlrap1,Tmem110,Xpc,Tymp,Adfp,
++++catalytic+activity	GO:0003824
++++++oxidoreductase+activity	GO:0016491	24552	Me1,	3519	Me1,
++++++++monooxygenase+activity	GO:0004497	299566	Cyp4f39,	214133	Cyp4f39,
++++++++oxidoreductase+activity,+acting+on+CH-OH+group+of+donors	GO:0016614
++++++++++malate+dehydrogenase+activity	GO:0016615
++++++++++++malic+enzyme+activity	GO:0004470	24552	Me1,	3519	Me1,
++++++++++++++malate+dehydrogenase+(oxaloacetate-decarboxylating)+(NADP+)+activity	GO:0004473	24552	Me1,	3519	Me1,
++++++++++oxidoreductase+activity,+acting+on+the+CH-OH+group+of+donors,+NAD+or+NADP+as+acceptor	GO:0016616
++++++++++++malate+dehydrogenase+(oxaloacetate-decarboxylating)+(NADP+)+activity	GO:0004473	24552	Me1,	3519	Me1,
++++++transferase+activity	GO:0016740	79223,444985,25435,	Gk,Dnmt3b,Eef2k,	153497,117353,10958,	Gk,Dnmt3b,Eef2k,
++++++++transferase+activity,+transferring+one-carbon+groups	GO:0016741
++++++++++methyltransferase+activity	GO:0008168	444985	Dnmt3b,	117353	Dnmt3b,
++++++++++++S-adenosylmethionine-dependent+methyltransferase+activity	GO:0008757
++++++++++++++DNA+(cytosine-5-)-methyltransferase+activity	GO:0003886
++++++++++++++++DNA+(cytosine-5-)-methyltransferase+activity,+acting+on+CpG+substrates	GO:0051718	444985	Dnmt3b,	117353	Dnmt3b,
++++++++++++DNA-methyltransferase+activity	GO:0009008
++++++++++++++DNA+(cytosine-5-)-methyltransferase+activity	GO:0003886
++++++++++++++++DNA+(cytosine-5-)-methyltransferase+activity,+acting+on+CpG+substrates	GO:0051718	444985	Dnmt3b,	117353	Dnmt3b,
++++++++transferase+activity,+transferring+glycosyl+groups	GO:0016757
++++++++++UDP-glycosyltransferase+activity	GO:0008194
++++++++++++UDP-galactosyltransferase+activity	GO:0035250
++++++++++++++beta-N-acetylglucosaminylglycopeptide+beta-1,4-galactosyltransferase+activity	GO:0003831	305164	Wdfy3,	57981	Wdfy3,
++++++++++transferase+activity,+transferring+hexosyl+groups	GO:0016758
++++++++++++galactosyltransferase+activity	GO:0008378
++++++++++++++UDP-galactosyltransferase+activity	GO:0035250
++++++++++++++++beta-N-acetylglucosaminylglycopeptide+beta-1,4-galactosyltransferase+activity	GO:0003831	305164	Wdfy3,	57981	Wdfy3,
++++++++++transferase+activity,+transferring+pentosyl+groups	GO:0016763
++++++++++++thymidine+phosphorylase+activity	GO:0009032	315219	Tymp,	219088	Tymp,
++++++++transferase+activity,+transferring+phosphorus-containing+groups	GO:0016772
++++++++++kinase+activity	GO:0016301	114851,25435,	Cdkn1a,Eef2k,	10089,10958,	Cdkn1a,Eef2k,
++++++++++++glycerol+kinase+activity	GO:0004370	79223	Gk,	153497	Gk,
++++++++++++protein+kinase+activity	GO:0004672	299636	Tle2,	38683	Tle2,
++++++++++++++protein+serine/threonine+kinase+activity	GO:0004674	25435,310376,	Eef2k,RGD1308116,	10958,19745,	Eef2k,RGD1308116,
++++++++++++++++calmodulin-dependent+protein+kinase+activity	GO:0004683
++++++++++++++++++elongation+factor-2+kinase+activity	GO:0004686	25435	Eef2k,	10958	Eef2k,
++++++++++phosphotransferase+activity,+alcohol+group+as+acceptor	GO:0016773
++++++++++++glycerol+kinase+activity	GO:0004370	79223	Gk,	153497	Gk,
++++++++++++protein+kinase+activity	GO:0004672	299636	Tle2,	38683	Tle2,
++++++++++++++protein+serine/threonine+kinase+activity	GO:0004674	25435,310376,	Eef2k,RGD1308116,	10958,19745,	Eef2k,RGD1308116,
++++++++++++++++calmodulin-dependent+protein+kinase+activity	GO:0004683
++++++++++++++++++elongation+factor-2+kinase+activity	GO:0004686	25435	Eef2k,	10958	Eef2k,
++++++hydrolase+activity	GO:0016787	300982	Abhd14a,	41351	Abhd14a,
++++++++hydrolase+activity,+acting+on+glycosyl+bonds	GO:0016798
++++++++++hydrolase+activity,+hydrolyzing+O-glycosyl+compounds	GO:0004553	362442	RGD1565709,	77935	RGD1565709,
++++++++hydrolase+activity,+acting+on+acid+anhydrides	GO:0016817
++++++++++hydrolase+activity,+acting+on+acid+anhydrides,+in+phosphorus-containing+anhydrides	GO:0016818
++++++++++++pyrophosphatase+activity	GO:0016462
++++++++++++++nucleoside-triphosphatase+activity	GO:0017111
++++++++++++++++GTPase+activity	GO:0003924	291081,295347,286918,307351,	Tubb2b,Rap1a,Mx2,Tubb6,	37849,106321,10374,98430,	Tubb2b,Rap1a,Mx2,Tubb6,
++++++ligase+activity	GO:0016874	287191,297113,	Rars,Gars,	18711,3338,	Rars,Gars,
++++++++ligase+activity,+forming+carbon-oxygen+bonds	GO:0016875
++++++++++ligase+activity,+forming+aminoacyl-tRNA+and+related+compounds	GO:0016876
++++++++++++aminoacyl-tRNA+ligase+activity	GO:0004812
++++++++++++++arginine-tRNA+ligase+activity	GO:0004814	287191	Rars,	18711	Rars,
++++++++++++++glycine-tRNA+ligase+activity	GO:0004820	297113	Gars,	3338	Gars,
++++structural+molecule+activity	GO:0005198	291081,307351,	Tubb2b,Tubb6,	37849,98430,	Tubb2b,Tubb6,
++++++structural+constituent+of+cytoskeleton	GO:0005200	29214	Tubb5,	2458	Tubb5,
++++++protein+complex+scaffold	GO:0032947
++++++++receptor+signaling+complex+scaffold+activity	GO:0030159	500564	Ldlrap1,	62309	Ldlrap1,
++++transporter+activity	GO:0005215
++++++transmembrane+transporter+activity	GO:0022857
++++++++active+transmembrane+transporter+activity	GO:0022804
++++++++++secondary+active+transmembrane+transporter+activity	GO:0015291	170943	Slc25a10,	3631	Slc25a10,
++++++++++++symporter+activity	GO:0015293	25027	Slc16a1,	6085	Slc16a1,
++++++++++++antiporter+activity	GO:0015297	170943	Slc25a10,	3631	Slc25a10,
++++++++++++secondary+active+monocarboxylate+transmembrane+transporter+activity	GO:0015355	25027	Slc16a1,	6085	Slc16a1,
++++++++substrate-specific+transmembrane+transporter+activity	GO:0022891
++++++++++organic+acid+transmembrane+transporter+activity	GO:0005342
++++++++++++carboxylic+acid+transmembrane+transporter+activity	GO:0046943
++++++++++++++dicarboxylic+acid+transmembrane+transporter+activity	GO:0005310
++++++++++++++++malate+transmembrane+transporter+activity	GO:0015140	170943	Slc25a10,	3631	Slc25a10,
++++++++++++++++succinate+transmembrane+transporter+activity	GO:0015141	170943	Slc25a10,	3631	Slc25a10,
++++++++++++++monocarboxylic+acid+transmembrane+transporter+activity	GO:0008028
++++++++++++++++secondary+active+monocarboxylate+transmembrane+transporter+activity	GO:0015355	25027	Slc16a1,	6085	Slc16a1,
++++++++++ion+transmembrane+transporter+activity	GO:0015075
++++++++++++anion+transmembrane+transporter+activity	GO:0008509
++++++++++++++inorganic+anion+transmembrane+transporter+activity	GO:0015103
++++++++++++++++phosphate+transmembrane+transporter+activity	GO:0015114	170943	Slc25a10,	3631	Slc25a10,
++++++++++++++++sulfate+transmembrane+transporter+activity	GO:0015116	170943	Slc25a10,	3631	Slc25a10,
++++++++++++++++thiosulfate+transmembrane+transporter+activity	GO:0015117	170943	Slc25a10,	3631	Slc25a10,
++++++substrate-specific+transporter+activity	GO:0022892
++++++++substrate-specific+transmembrane+transporter+activity	GO:0022891
++++++++++organic+acid+transmembrane+transporter+activity	GO:0005342
++++++++++++carboxylic+acid+transmembrane+transporter+activity	GO:0046943
++++++++++++++dicarboxylic+acid+transmembrane+transporter+activity	GO:0005310
++++++++++++++++malate+transmembrane+transporter+activity	GO:0015140	170943	Slc25a10,	3631	Slc25a10,
++++++++++++++++succinate+transmembrane+transporter+activity	GO:0015141	170943	Slc25a10,	3631	Slc25a10,
++++++++++++++monocarboxylic+acid+transmembrane+transporter+activity	GO:0008028
++++++++++++++++secondary+active+monocarboxylate+transmembrane+transporter+activity	GO:0015355	25027	Slc16a1,	6085	Slc16a1,
++++++++++ion+transmembrane+transporter+activity	GO:0015075
++++++++++++anion+transmembrane+transporter+activity	GO:0008509
++++++++++++++inorganic+anion+transmembrane+transporter+activity	GO:0015103
++++++++++++++++phosphate+transmembrane+transporter+activity	GO:0015114	170943	Slc25a10,	3631	Slc25a10,
++++++++++++++++sulfate+transmembrane+transporter+activity	GO:0015116	170943	Slc25a10,	3631	Slc25a10,
++++++++++++++++thiosulfate+transmembrane+transporter+activity	GO:0015117	170943	Slc25a10,	3631	Slc25a10,
++++binding	GO:0005488	170943,305164,24552,56824,691431,	Slc25a10,Wdfy3,Me1,Ifit1,LOC691431,	3631,57981,3519,48677,8763,	Slc25a10,Wdfy3,Me1,Ifit1,LOC691431,
++++++nucleotide+binding	GO:0000166	291081,79223,287191,297113,295347,299156,286918,307351,25435,300253,	Tubb2b,Gk,Rars,Gars,Rap1a,Rab15,Mx2,Tubb6,Eef2k,Eif4b,	37849,153497,18711,3338,106321,24234,10374,98430,10958,95954,	Tubb2b,Gk,Rars,Gars,Rap1a,Rab15,Mx2,Tubb6,Eef2k,Eif4b,
++++++++purine+nucleotide+binding	GO:0017076
++++++++++guanyl+nucleotide+binding	GO:0019001
++++++++++++guanyl+ribonucleotide+binding	GO:0032561
++++++++++++++GTP+binding	GO:0005525	291081,295347,299156,286918,307351,	Tubb2b,Rap1a,Rab15,Mx2,Tubb6,	37849,106321,24234,10374,98430,	Tubb2b,Rap1a,Rab15,Mx2,Tubb6,
++++++++++adenyl+nucleotide+binding	GO:0030554
++++++++++++adenyl+ribonucleotide+binding	GO:0032559
++++++++++++++ATP+binding	GO:0005524	79223,299636,287191,297113,25435,310376,	Gk,Tle2,Rars,Gars,Eef2k,RGD1308116,	153497,38683,18711,3338,10958,19745,	Gk,Tle2,Rars,Gars,Eef2k,RGD1308116,
++++++++++purine+ribonucleotide+binding	GO:0032555
++++++++++++adenyl+ribonucleotide+binding	GO:0032559
++++++++++++++ATP+binding	GO:0005524	79223,299636,287191,297113,25435,310376,	Gk,Tle2,Rars,Gars,Eef2k,RGD1308116,	153497,38683,18711,3338,10958,19745,	Gk,Tle2,Rars,Gars,Eef2k,RGD1308116,
++++++++++++guanyl+ribonucleotide+binding	GO:0032561
++++++++++++++GTP+binding	GO:0005525	291081,295347,299156,286918,307351,	Tubb2b,Rap1a,Rab15,Mx2,Tubb6,	37849,106321,24234,10374,98430,	Tubb2b,Rap1a,Rab15,Mx2,Tubb6,
++++++++ribonucleotide+binding	GO:0032553
++++++++++purine+ribonucleotide+binding	GO:0032555
++++++++++++adenyl+ribonucleotide+binding	GO:0032559
++++++++++++++ATP+binding	GO:0005524	79223,299636,287191,297113,25435,310376,	Gk,Tle2,Rars,Gars,Eef2k,RGD1308116,	153497,38683,18711,3338,10958,19745,	Gk,Tle2,Rars,Gars,Eef2k,RGD1308116,
++++++++++++guanyl+ribonucleotide+binding	GO:0032561
++++++++++++++GTP+binding	GO:0005525	291081,295347,299156,286918,307351,	Tubb2b,Rap1a,Rab15,Mx2,Tubb6,	37849,106321,24234,10374,98430,	Tubb2b,Rap1a,Rab15,Mx2,Tubb6,
++++++nucleic+acid+binding	GO:0003676	298765,300253,	Zfp36l2,Eif4b,	22055,95954,	Zfp36l2,Eif4b,
++++++++DNA+binding	GO:0003677	444985,308582,29657,117095,	Dnmt3b,Tead2,Arntl,Bhlhe41,	117353,130442,14532,,	Dnmt3b,Tead2,Arntl,Bhlhe41,
++++++++++transcription+factor+activity	GO:0003700	29362,308582,29657,24309,	Tef,Tead2,Arntl,Dbp,	59871,130442,14532,11274,	Tef,Tead2,Arntl,Dbp,
++++++++++sequence-specific+DNA+binding	GO:0043565	29362,24309,	Tef,Dbp,	59871,11274,	Tef,Dbp,
++++++++++++unmethylated+CpG+binding	GO:0045322	444985	Dnmt3b,	117353	Dnmt3b,
++++++++++structure-specific+DNA+binding	GO:0043566
++++++++++++double-stranded+DNA+binding	GO:0003690	29362	Tef,	59871	Tef,
++++++++RNA+binding	GO:0003723
++++++++++tRNA+binding	GO:0000049	287191	Rars,	18711	Rars,
++++++++translation+factor+activity,+nucleic+acid+binding	GO:0008135
++++++++++translation+initiation+factor+activity	GO:0003743	300253	Eif4b,	95954	Eif4b,
++++++protein+binding	GO:0005515	308843,29569,25361,299636,25357,500564,29362,287191,362442,297113,498423,312560,680404,295347,361241,293627,114851,29657,299156,298199,286918,65161,29619,299113,25027,288985,	Tsku,Pcolce,Vcam1,Tle2,Thrsp,Ldlrap1,Tef,Rars,RGD1565709,Gars,Sertad2,Xpc,C1ql3,Rap1a,Serpinb9,Tspan4,Cdkn1a,Arntl,Rab15,Adfp,Mx2,Litaf,Btg2,Klhdc2,Slc16a1,Insig2,	8672,2910,11267,38683,81140,62309,59871,18711,77935,3338,160886,22820,13498,106321,95177,11531,10089,14532,24234,101967,10374,6940,27923,129179,6085,16736,	Tsku,Pcolce,Vcam1,Tle2,Thrsp,Ldlrap1,Tef,Rars,RGD1565709,Gars,Sertad2,Xpc,C1ql3,Rap1a,Serpinb9,Tspan4,Cdkn1a,Arntl,Rab15,Adfp,Mx2,Litaf,Btg2,Klhdc2,Slc16a1,Insig2,
++++++++receptor+binding	GO:0005102	246186,83517,	Fgl1,Fcn1,	15994,20051,	Fgl1,Fcn1,
++++++++++integrin+binding	GO:0005178	25361	Vcam1,	11267	Vcam1,
++++++++++aryl+hydrocarbon+receptor+binding	GO:0017162	29657	Arntl,	14532	Arntl,
++++++++++MHC+protein+binding	GO:0042287
++++++++++++MHC+class+I+protein+binding	GO:0042288	29214	Tubb5,	2458	Tubb5,
++++++++calmodulin+binding	GO:0005516	25435	Eef2k,	10958	Eef2k,
++++++++protein+C-terminus+binding	GO:0008022	500564	Ldlrap1,	62309	Ldlrap1,
++++++++cytoskeletal+protein+binding	GO:0008092
++++++++++actin+binding	GO:0003779	361256	Svil,	36337	Svil,
++++++++++++actin+filament+binding	GO:0051015	361256	Svil,	36337	Svil,
++++++++transcription+factor+binding	GO:0008134	288985	Insig2,	16736	Insig2,
++++++++++transcription+cofactor+activity	GO:0003712
++++++++++++transcription+coactivator+activity	GO:0003713	498423	Sertad2,	160886	Sertad2,
++++++++++aryl+hydrocarbon+receptor+binding	GO:0017162	29657	Arntl,	14532	Arntl,
++++++++enzyme+binding	GO:0019899
++++++++++GTPase+binding	GO:0051020
++++++++++++small+GTPase+binding	GO:0031267
++++++++++++++Ras+GTPase+binding	GO:0017016	295347	Rap1a,	106321	Rap1a,
++++++++protein+domain+specific+binding	GO:0019904
++++++++++WW+domain+binding	GO:0050699	65161	Litaf,	6940	Litaf,
++++++++clathrin+binding	GO:0030276	500564	Ldlrap1,	62309	Ldlrap1,
++++++++cyclin+binding	GO:0030332	114851	Cdkn1a,	10089	Cdkn1a,
++++++++heat+shock+protein+binding	GO:0031072
++++++++++Hsp90+protein+binding	GO:0051879	29657	Arntl,	14532	Arntl,
++++++++protein+complex+binding	GO:0032403	114851	Cdkn1a,	10089	Cdkn1a,
++++++++++integrin+binding	GO:0005178	25361	Vcam1,	11267	Vcam1,
++++++++protein+complex+scaffold	GO:0032947
++++++++++receptor+signaling+complex+scaffold+activity	GO:0030159	500564	Ldlrap1,	62309	Ldlrap1,
++++++++cell+adhesion+molecule+binding	GO:0050839	25361	Vcam1,	11267	Vcam1,
++++++++phosphoprotein+binding	GO:0051219
++++++++++protein+phosphorylated+amino+acid+binding	GO:0045309
++++++++++++phosphotyrosine+binding	GO:0001784	500564	Ldlrap1,	62309	Ldlrap1,
++++++++protein+dimerization+activity	GO:0046983	29362,24309,	Tef,Dbp,	59871,11274,	Tef,Dbp,
++++++++histone+binding	GO:0042393	79223	Gk,	153497	Gk,
++++++carbohydrate+binding	GO:0030246
++++++++sugar+binding	GO:0005529	360983,83517,	Hspc159,Fcn1,	17651,20051,	Hspc159,Fcn1,
++++++tetrapyrrole+binding	GO:0046906
++++++++heme+binding	GO:0020037	299566	Cyp4f39,	214133	Cyp4f39,
++++++ion+binding	GO:0043167
++++++++metal+ion+binding	GO:0046872	24552	Me1,	3519	Me1,
++++++++++magnesium+ion+binding	GO:0000287	310376	RGD1308116,	19745	RGD1308116,
++++++++++calcium+ion+binding	GO:0005509	25435	Eef2k,	10958	Eef2k,
++++++++++transition+metal+ion+binding	GO:0046914
++++++++++++iron+ion+binding	GO:0005506
++++++++++++++heme+binding	GO:0020037	299566	Cyp4f39,	214133	Cyp4f39,
++++++++++++zinc+ion+binding	GO:0008270	444985,305164,298765,	Dnmt3b,Wdfy3,Zfp36l2,	117353,57981,22055,	Dnmt3b,Wdfy3,Zfp36l2,
++++++++++++manganese+ion+binding	GO:0030145	24552	Me1,	3519	Me1,
++++++++cation+binding	GO:0043169
++++++++++calcium+ion+binding	GO:0005509	25435	Eef2k,	10958	Eef2k,
++++++++++transition+metal+ion+binding	GO:0046914
++++++++++++iron+ion+binding	GO:0005506
++++++++++++++heme+binding	GO:0020037	299566	Cyp4f39,	214133	Cyp4f39,
++++++++++++zinc+ion+binding	GO:0008270	444985,305164,298765,	Dnmt3b,Wdfy3,Zfp36l2,	117353,57981,22055,	Dnmt3b,Wdfy3,Zfp36l2,
++++++++++++manganese+ion+binding	GO:0030145	24552	Me1,	3519	Me1,
++++++amine+binding	GO:0043176
++++++++amino+acid+binding	GO:0016597
++++++++++arginine+binding	GO:0034618	287191	Rars,	18711	Rars,
++++++cofactor+binding	GO:0048037
++++++++coenzyme+binding	GO:0050662
++++++++++NADP+or+NADPH+binding	GO:0050661	24552	Me1,	3519	Me1,
++++++++++NAD+or+NADH+binding	GO:0051287	24552	Me1,	3519	Me1,
++++electron+carrier+activity	GO:0009055	299566	Cyp4f39,	214133	Cyp4f39,
++++enzyme+regulator+activity	GO:0030234
++++++enzyme+inhibitor+activity	GO:0004857
++++++++kinase+inhibitor+activity	GO:0019210
++++++++++protein+kinase+inhibitor+activity	GO:0004860
++++++++++++protein+serine/threonine+kinase+inhibitor+activity	GO:0030291
++++++++++++++cyclin-dependent+protein+kinase+inhibitor+activity	GO:0004861	114851	Cdkn1a,	10089	Cdkn1a,
++++++++peptidase+inhibitor+activity	GO:0030414
++++++++++endopeptidase+inhibitor+activity	GO:0004866	362442	RGD1565709,	77935	RGD1565709,
++++++++++++serine-type+endopeptidase+inhibitor+activity	GO:0004867	361241	Serpinb9,	95177	Serpinb9,
++++++kinase+regulator+activity	GO:0019207
++++++++kinase+inhibitor+activity	GO:0019210
++++++++++protein+kinase+inhibitor+activity	GO:0004860
++++++++++++protein+serine/threonine+kinase+inhibitor+activity	GO:0030291
++++++++++++++cyclin-dependent+protein+kinase+inhibitor+activity	GO:0004861	114851	Cdkn1a,	10089	Cdkn1a,
++++++++protein+kinase+regulator+activity	GO:0019887
++++++++++protein+kinase+inhibitor+activity	GO:0004860
++++++++++++protein+serine/threonine+kinase+inhibitor+activity	GO:0030291
++++++++++++++cyclin-dependent+protein+kinase+inhibitor+activity	GO:0004861	114851	Cdkn1a,	10089	Cdkn1a,
++++++++++cyclin-dependent+protein+kinase+regulator+activity	GO:0016538
++++++++++++cyclin-dependent+protein+kinase+inhibitor+activity	GO:0004861	114851	Cdkn1a,	10089	Cdkn1a,
++++transcription+regulator+activity	GO:0030528	117095	Bhlhe41,	,	Bhlhe41,
++++++transcription+factor+activity	GO:0003700	29362,308582,29657,24309,	Tef,Tead2,Arntl,Dbp,	59871,130442,14532,11274,	Tef,Tead2,Arntl,Dbp,
++++++transcription+cofactor+activity	GO:0003712
++++++++transcription+coactivator+activity	GO:0003713	498423	Sertad2,	160886	Sertad2,
++++++transcription+activator+activity	GO:0016563	29362,308582,498423,24309,	Tef,Tead2,Sertad2,Dbp,	59871,130442,160886,11274,	Tef,Tead2,Sertad2,Dbp,
++++++++transcription+coactivator+activity	GO:0003713	498423	Sertad2,	160886	Sertad2,
++++translation+regulator+activity	GO:0045182
++++++translation+factor+activity,+nucleic+acid+binding	GO:0008135
++++++++translation+initiation+factor+activity	GO:0003743	300253	Eif4b,	95954	Eif4b,
++++molecular+transducer+activity	GO:0060089
++++++signal+transducer+activity	GO:0004871	78962,65161,	Per3,Litaf,	63521,6940,	Per3,Litaf,
++++++++receptor+activity	GO:0004872	24173	Adra1b,	10032	Adra1b,
++++++++++transmembrane+receptor+activity	GO:0004888
++++++++++++G-protein+coupled+receptor+activity	GO:0004930	24173	Adra1b,	10032	Adra1b,
++++++++++++++olfactory+receptor+activity	GO:0004984	404797	Olr776,	142754	Olr776,
++++++++++++++amine+receptor+activity	GO:0008227
++++++++++++++++adrenoceptor+activity	GO:0004935	24173	Adra1b,	10032	Adra1b,
++++++++++++++++++alpha-adrenergic+receptor+activity	GO:0004936
++++++++++++++++++++alpha1-adrenergic+receptor+activity	GO:0004937	24173	Adra1b,	10032	Adra1b,
++biological_process	GO:0008150	79223,500564,361110,312560,315219,	Gk,Ldlrap1,Tmem110,Xpc,Tymp,	153497,62309,203413,22820,219088,	Gk,Ldlrap1,Tmem110,Xpc,Tymp,
++++immune+system+process	GO:0002376
++++++immune+effector+process	GO:0002252
++++++++leukocyte+mediated+immunity	GO:0002443
++++++++++lymphocyte+mediated+immunity	GO:0002449
++++++++++++B+cell+mediated+immunity	GO:0019724
++++++++++++++immunoglobulin+mediated+immune+response	GO:0016064
++++++++++++++++humoral+immune+response+mediated+by+circulating+immunoglobulin	GO:0002455
++++++++++++++++++complement+activation,+classical+pathway	GO:0006958	117512	C9,	10252	C9,
++++++++complement+activation	GO:0006956
++++++++++complement+activation,+alternative+pathway	GO:0006957	117512	C9,	10252	C9,
++++++++++complement+activation,+classical+pathway	GO:0006958	117512	C9,	10252	C9,
++++++activation+of+immune+response	GO:0002253
++++++++complement+activation	GO:0006956
++++++++++complement+activation,+alternative+pathway	GO:0006957	117512	C9,	10252	C9,
++++++++++complement+activation,+classical+pathway	GO:0006958	117512	C9,	10252	C9,
++++++regulation+of+immune+system+process	GO:0002682
++++++++positive+regulation+of+immune+system+process	GO:0002684
++++++++++positive+regulation+of+leukocyte+activation	GO:0002696
++++++++++++positive+regulation+of+lymphocyte+activation	GO:0051251
++++++++++++++positive+regulation+of+lymphocyte+proliferation	GO:0050671
++++++++++++++++positive+regulation+of+B+cell+proliferation	GO:0030890	114851	Cdkn1a,	10089	Cdkn1a,
++++++++++++++++positive+regulation+of+T+cell+proliferation	GO:0042102	25361	Vcam1,	11267	Vcam1,
++++++++++++++positive+regulation+of+T+cell+activation	GO:0050870
++++++++++++++++positive+regulation+of+T+cell+proliferation	GO:0042102	25361	Vcam1,	11267	Vcam1,
++++++++++++++positive+regulation+of+B+cell+activation	GO:0050871
++++++++++++++++positive+regulation+of+B+cell+proliferation	GO:0030890	114851	Cdkn1a,	10089	Cdkn1a,
++++++++++positive+regulation+of+immune+response	GO:0050778
++++++++++++activation+of+immune+response	GO:0002253
++++++++++++++complement+activation	GO:0006956
++++++++++++++++complement+activation,+alternative+pathway	GO:0006957	117512	C9,	10252	C9,
++++++++++++++++complement+activation,+classical+pathway	GO:0006958	117512	C9,	10252	C9,
++++++++regulation+of+leukocyte+activation	GO:0002694
++++++++++positive+regulation+of+leukocyte+activation	GO:0002696
++++++++++++positive+regulation+of+lymphocyte+activation	GO:0051251
++++++++++++++positive+regulation+of+lymphocyte+proliferation	GO:0050671
++++++++++++++++positive+regulation+of+B+cell+proliferation	GO:0030890	114851	Cdkn1a,	10089	Cdkn1a,
++++++++++++++++positive+regulation+of+T+cell+proliferation	GO:0042102	25361	Vcam1,	11267	Vcam1,
++++++++++++++positive+regulation+of+T+cell+activation	GO:0050870
++++++++++++++++positive+regulation+of+T+cell+proliferation	GO:0042102	25361	Vcam1,	11267	Vcam1,
++++++++++++++positive+regulation+of+B+cell+activation	GO:0050871
++++++++++++++++positive+regulation+of+B+cell+proliferation	GO:0030890	114851	Cdkn1a,	10089	Cdkn1a,
++++++++++regulation+of+lymphocyte+activation	GO:0051249
++++++++++++regulation+of+lymphocyte+proliferation	GO:0050670
++++++++++++++regulation+of+B+cell+proliferation	GO:0030888
++++++++++++++++positive+regulation+of+B+cell+proliferation	GO:0030890	114851	Cdkn1a,	10089	Cdkn1a,
++++++++++++++positive+regulation+of+lymphocyte+proliferation	GO:0050671
++++++++++++++++positive+regulation+of+B+cell+proliferation	GO:0030890	114851	Cdkn1a,	10089	Cdkn1a,
++++++++++++++++positive+regulation+of+T+cell+proliferation	GO:0042102	25361	Vcam1,	11267	Vcam1,
++++++++++++++regulation+of+T+cell+proliferation	GO:0042129
++++++++++++++++positive+regulation+of+T+cell+proliferation	GO:0042102	25361	Vcam1,	11267	Vcam1,
++++++++++++regulation+of+T+cell+activation	GO:0050863
++++++++++++++positive+regulation+of+T+cell+activation	GO:0050870
++++++++++++++++positive+regulation+of+T+cell+proliferation	GO:0042102	25361	Vcam1,	11267	Vcam1,
++++++++++++++regulation+of+T+cell+proliferation	GO:0042129
++++++++++++++++positive+regulation+of+T+cell+proliferation	GO:0042102	25361	Vcam1,	11267	Vcam1,
++++++++++++regulation+of+B+cell+activation	GO:0050864
++++++++++++++regulation+of+B+cell+proliferation	GO:0030888
++++++++++++++++positive+regulation+of+B+cell+proliferation	GO:0030890	114851	Cdkn1a,	10089	Cdkn1a,
++++++++++++++positive+regulation+of+B+cell+activation	GO:0050871
++++++++++++++++positive+regulation+of+B+cell+proliferation	GO:0030890	114851	Cdkn1a,	10089	Cdkn1a,
++++++++++++positive+regulation+of+lymphocyte+activation	GO:0051251
++++++++++++++positive+regulation+of+lymphocyte+proliferation	GO:0050671
++++++++++++++++positive+regulation+of+B+cell+proliferation	GO:0030890	114851	Cdkn1a,	10089	Cdkn1a,
++++++++++++++++positive+regulation+of+T+cell+proliferation	GO:0042102	25361	Vcam1,	11267	Vcam1,
++++++++++++++positive+regulation+of+T+cell+activation	GO:0050870
++++++++++++++++positive+regulation+of+T+cell+proliferation	GO:0042102	25361	Vcam1,	11267	Vcam1,
++++++++++++++positive+regulation+of+B+cell+activation	GO:0050871
++++++++++++++++positive+regulation+of+B+cell+proliferation	GO:0030890	114851	Cdkn1a,	10089	Cdkn1a,
++++++++regulation+of+immune+response	GO:0050776
++++++++++positive+regulation+of+immune+response	GO:0050778
++++++++++++activation+of+immune+response	GO:0002253
++++++++++++++complement+activation	GO:0006956
++++++++++++++++complement+activation,+alternative+pathway	GO:0006957	117512	C9,	10252	C9,
++++++++++++++++complement+activation,+classical+pathway	GO:0006958	117512	C9,	10252	C9,
++++++positive+regulation+of+immune+system+process	GO:0002684
++++++++positive+regulation+of+leukocyte+activation	GO:0002696
++++++++++positive+regulation+of+lymphocyte+activation	GO:0051251
++++++++++++positive+regulation+of+lymphocyte+proliferation	GO:0050671
++++++++++++++positive+regulation+of+B+cell+proliferation	GO:0030890	114851	Cdkn1a,	10089	Cdkn1a,
++++++++++++++positive+regulation+of+T+cell+proliferation	GO:0042102	25361	Vcam1,	11267	Vcam1,
++++++++++++positive+regulation+of+T+cell+activation	GO:0050870
++++++++++++++positive+regulation+of+T+cell+proliferation	GO:0042102	25361	Vcam1,	11267	Vcam1,
++++++++++++positive+regulation+of+B+cell+activation	GO:0050871
++++++++++++++positive+regulation+of+B+cell+proliferation	GO:0030890	114851	Cdkn1a,	10089	Cdkn1a,
++++++++positive+regulation+of+immune+response	GO:0050778
++++++++++activation+of+immune+response	GO:0002253
++++++++++++complement+activation	GO:0006956
++++++++++++++complement+activation,+alternative+pathway	GO:0006957	117512	C9,	10252	C9,
++++++++++++++complement+activation,+classical+pathway	GO:0006958	117512	C9,	10252	C9,
++++++immune+response	GO:0006955
++++++++adaptive+immune+response	GO:0002250
++++++++++adaptive+immune+response+based+on+somatic+recombination+of+immune+receptors+built+from+immunoglobulin+superfamily+domains	GO:0002460
++++++++++++B+cell+mediated+immunity	GO:0019724
++++++++++++++immunoglobulin+mediated+immune+response	GO:0016064
++++++++++++++++humoral+immune+response+mediated+by+circulating+immunoglobulin	GO:0002455
++++++++++++++++++complement+activation,+classical+pathway	GO:0006958	117512	C9,	10252	C9,
++++++++immune+effector+process	GO:0002252
++++++++++leukocyte+mediated+immunity	GO:0002443
++++++++++++lymphocyte+mediated+immunity	GO:0002449
++++++++++++++B+cell+mediated+immunity	GO:0019724
++++++++++++++++immunoglobulin+mediated+immune+response	GO:0016064
++++++++++++++++++humoral+immune+response+mediated+by+circulating+immunoglobulin	GO:0002455
++++++++++++++++++++complement+activation,+classical+pathway	GO:0006958	117512	C9,	10252	C9,
++++++++++complement+activation	GO:0006956
++++++++++++complement+activation,+alternative+pathway	GO:0006957	117512	C9,	10252	C9,
++++++++++++complement+activation,+classical+pathway	GO:0006958	117512	C9,	10252	C9,
++++++++humoral+immune+response	GO:0006959
++++++++++humoral+immune+response+mediated+by+circulating+immunoglobulin	GO:0002455
++++++++++++complement+activation,+classical+pathway	GO:0006958	117512	C9,	10252	C9,
++++++++++complement+activation	GO:0006956
++++++++++++complement+activation,+alternative+pathway	GO:0006957	117512	C9,	10252	C9,
++++++++++++complement+activation,+classical+pathway	GO:0006958	117512	C9,	10252	C9,
++++++++innate+immune+response	GO:0045087
++++++++++complement+activation,+alternative+pathway	GO:0006957	117512	C9,	10252	C9,
++++++++regulation+of+immune+response	GO:0050776
++++++++++positive+regulation+of+immune+response	GO:0050778
++++++++++++activation+of+immune+response	GO:0002253
++++++++++++++complement+activation	GO:0006956
++++++++++++++++complement+activation,+alternative+pathway	GO:0006957	117512	C9,	10252	C9,
++++++++++++++++complement+activation,+classical+pathway	GO:0006958	117512	C9,	10252	C9,
++++++++positive+regulation+of+immune+response	GO:0050778
++++++++++activation+of+immune+response	GO:0002253
++++++++++++complement+activation	GO:0006956
++++++++++++++complement+activation,+alternative+pathway	GO:0006957	117512	C9,	10252	C9,
++++++++++++++complement+activation,+classical+pathway	GO:0006958	117512	C9,	10252	C9,
++++++leukocyte+activation	GO:0045321
++++++++regulation+of+leukocyte+activation	GO:0002694
++++++++++positive+regulation+of+leukocyte+activation	GO:0002696
++++++++++++positive+regulation+of+lymphocyte+activation	GO:0051251
++++++++++++++positive+regulation+of+lymphocyte+proliferation	GO:0050671
++++++++++++++++positive+regulation+of+B+cell+proliferation	GO:0030890	114851	Cdkn1a,	10089	Cdkn1a,
++++++++++++++++positive+regulation+of+T+cell+proliferation	GO:0042102	25361	Vcam1,	11267	Vcam1,
++++++++++++++positive+regulation+of+T+cell+activation	GO:0050870
++++++++++++++++positive+regulation+of+T+cell+proliferation	GO:0042102	25361	Vcam1,	11267	Vcam1,
++++++++++++++positive+regulation+of+B+cell+activation	GO:0050871
++++++++++++++++positive+regulation+of+B+cell+proliferation	GO:0030890	114851	Cdkn1a,	10089	Cdkn1a,
++++++++++regulation+of+lymphocyte+activation	GO:0051249
++++++++++++regulation+of+lymphocyte+proliferation	GO:0050670
++++++++++++++regulation+of+B+cell+proliferation	GO:0030888
++++++++++++++++positive+regulation+of+B+cell+proliferation	GO:0030890	114851	Cdkn1a,	10089	Cdkn1a,
++++++++++++++positive+regulation+of+lymphocyte+proliferation	GO:0050671
++++++++++++++++positive+regulation+of+B+cell+proliferation	GO:0030890	114851	Cdkn1a,	10089	Cdkn1a,
++++++++++++++++positive+regulation+of+T+cell+proliferation	GO:0042102	25361	Vcam1,	11267	Vcam1,
++++++++++++++regulation+of+T+cell+proliferation	GO:0042129
++++++++++++++++positive+regulation+of+T+cell+proliferation	GO:0042102	25361	Vcam1,	11267	Vcam1,
++++++++++++regulation+of+T+cell+activation	GO:0050863
++++++++++++++positive+regulation+of+T+cell+activation	GO:0050870
++++++++++++++++positive+regulation+of+T+cell+proliferation	GO:0042102	25361	Vcam1,	11267	Vcam1,
++++++++++++++regulation+of+T+cell+proliferation	GO:0042129
++++++++++++++++positive+regulation+of+T+cell+proliferation	GO:0042102	25361	Vcam1,	11267	Vcam1,
++++++++++++regulation+of+B+cell+activation	GO:0050864
++++++++++++++regulation+of+B+cell+proliferation	GO:0030888
++++++++++++++++positive+regulation+of+B+cell+proliferation	GO:0030890	114851	Cdkn1a,	10089	Cdkn1a,
++++++++++++++positive+regulation+of+B+cell+activation	GO:0050871
++++++++++++++++positive+regulation+of+B+cell+proliferation	GO:0030890	114851	Cdkn1a,	10089	Cdkn1a,
++++++++++++positive+regulation+of+lymphocyte+activation	GO:0051251
++++++++++++++positive+regulation+of+lymphocyte+proliferation	GO:0050671
++++++++++++++++positive+regulation+of+B+cell+proliferation	GO:0030890	114851	Cdkn1a,	10089	Cdkn1a,
++++++++++++++++positive+regulation+of+T+cell+proliferation	GO:0042102	25361	Vcam1,	11267	Vcam1,
++++++++++++++positive+regulation+of+T+cell+activation	GO:0050870
++++++++++++++++positive+regulation+of+T+cell+proliferation	GO:0042102	25361	Vcam1,	11267	Vcam1,
++++++++++++++positive+regulation+of+B+cell+activation	GO:0050871
++++++++++++++++positive+regulation+of+B+cell+proliferation	GO:0030890	114851	Cdkn1a,	10089	Cdkn1a,
++++++++positive+regulation+of+leukocyte+activation	GO:0002696
++++++++++positive+regulation+of+lymphocyte+activation	GO:0051251
++++++++++++positive+regulation+of+lymphocyte+proliferation	GO:0050671
++++++++++++++positive+regulation+of+B+cell+proliferation	GO:0030890	114851	Cdkn1a,	10089	Cdkn1a,
++++++++++++++positive+regulation+of+T+cell+proliferation	GO:0042102	25361	Vcam1,	11267	Vcam1,
++++++++++++positive+regulation+of+T+cell+activation	GO:0050870
++++++++++++++positive+regulation+of+T+cell+proliferation	GO:0042102	25361	Vcam1,	11267	Vcam1,
++++++++++++positive+regulation+of+B+cell+activation	GO:0050871
++++++++++++++positive+regulation+of+B+cell+proliferation	GO:0030890	114851	Cdkn1a,	10089	Cdkn1a,
++++++++lymphocyte+activation	GO:0046649
++++++++++regulation+of+lymphocyte+activation	GO:0051249
++++++++++++regulation+of+lymphocyte+proliferation	GO:0050670
++++++++++++++regulation+of+B+cell+proliferation	GO:0030888
++++++++++++++++positive+regulation+of+B+cell+proliferation	GO:0030890	114851	Cdkn1a,	10089	Cdkn1a,
++++++++++++++positive+regulation+of+lymphocyte+proliferation	GO:0050671
++++++++++++++++positive+regulation+of+B+cell+proliferation	GO:0030890	114851	Cdkn1a,	10089	Cdkn1a,
++++++++++++++++positive+regulation+of+T+cell+proliferation	GO:0042102	25361	Vcam1,	11267	Vcam1,
++++++++++++++regulation+of+T+cell+proliferation	GO:0042129
++++++++++++++++positive+regulation+of+T+cell+proliferation	GO:0042102	25361	Vcam1,	11267	Vcam1,
++++++++++++regulation+of+T+cell+activation	GO:0050863
++++++++++++++positive+regulation+of+T+cell+activation	GO:0050870
++++++++++++++++positive+regulation+of+T+cell+proliferation	GO:0042102	25361	Vcam1,	11267	Vcam1,
++++++++++++++regulation+of+T+cell+proliferation	GO:0042129
++++++++++++++++positive+regulation+of+T+cell+proliferation	GO:0042102	25361	Vcam1,	11267	Vcam1,
++++++++++++regulation+of+B+cell+activation	GO:0050864
++++++++++++++regulation+of+B+cell+proliferation	GO:0030888
++++++++++++++++positive+regulation+of+B+cell+proliferation	GO:0030890	114851	Cdkn1a,	10089	Cdkn1a,
++++++++++++++positive+regulation+of+B+cell+activation	GO:0050871
++++++++++++++++positive+regulation+of+B+cell+proliferation	GO:0030890	114851	Cdkn1a,	10089	Cdkn1a,
++++++++++++positive+regulation+of+lymphocyte+activation	GO:0051251
++++++++++++++positive+regulation+of+lymphocyte+proliferation	GO:0050671
++++++++++++++++positive+regulation+of+B+cell+proliferation	GO:0030890	114851	Cdkn1a,	10089	Cdkn1a,
++++++++++++++++positive+regulation+of+T+cell+proliferation	GO:0042102	25361	Vcam1,	11267	Vcam1,
++++++++++++++positive+regulation+of+T+cell+activation	GO:0050870
++++++++++++++++positive+regulation+of+T+cell+proliferation	GO:0042102	25361	Vcam1,	11267	Vcam1,
++++++++++++++positive+regulation+of+B+cell+activation	GO:0050871
++++++++++++++++positive+regulation+of+B+cell+proliferation	GO:0030890	114851	Cdkn1a,	10089	Cdkn1a,
++++++++++positive+regulation+of+lymphocyte+activation	GO:0051251
++++++++++++positive+regulation+of+lymphocyte+proliferation	GO:0050671
++++++++++++++positive+regulation+of+B+cell+proliferation	GO:0030890	114851	Cdkn1a,	10089	Cdkn1a,
++++++++++++++positive+regulation+of+T+cell+proliferation	GO:0042102	25361	Vcam1,	11267	Vcam1,
++++++++++++positive+regulation+of+T+cell+activation	GO:0050870
++++++++++++++positive+regulation+of+T+cell+proliferation	GO:0042102	25361	Vcam1,	11267	Vcam1,
++++++++++++positive+regulation+of+B+cell+activation	GO:0050871
++++++++++++++positive+regulation+of+B+cell+proliferation	GO:0030890	114851	Cdkn1a,	10089	Cdkn1a,
++++++++++lymphocyte+proliferation	GO:0046651
++++++++++++regulation+of+lymphocyte+proliferation	GO:0050670
++++++++++++++regulation+of+B+cell+proliferation	GO:0030888
++++++++++++++++positive+regulation+of+B+cell+proliferation	GO:0030890	114851	Cdkn1a,	10089	Cdkn1a,
++++++++++++++positive+regulation+of+lymphocyte+proliferation	GO:0050671
++++++++++++++++positive+regulation+of+B+cell+proliferation	GO:0030890	114851	Cdkn1a,	10089	Cdkn1a,
++++++++++++++++positive+regulation+of+T+cell+proliferation	GO:0042102	25361	Vcam1,	11267	Vcam1,
++++++++++++++regulation+of+T+cell+proliferation	GO:0042129
++++++++++++++++positive+regulation+of+T+cell+proliferation	GO:0042102	25361	Vcam1,	11267	Vcam1,
++++++++++++positive+regulation+of+lymphocyte+proliferation	GO:0050671
++++++++++++++positive+regulation+of+B+cell+proliferation	GO:0030890	114851	Cdkn1a,	10089	Cdkn1a,
++++++++++++++positive+regulation+of+T+cell+proliferation	GO:0042102	25361	Vcam1,	11267	Vcam1,
++++++++++++T+cell+proliferation	GO:0042098
++++++++++++++positive+regulation+of+T+cell+proliferation	GO:0042102	25361	Vcam1,	11267	Vcam1,
++++++++++++++regulation+of+T+cell+proliferation	GO:0042129
++++++++++++++++positive+regulation+of+T+cell+proliferation	GO:0042102	25361	Vcam1,	11267	Vcam1,
++++++++++++B+cell+proliferation	GO:0042100
++++++++++++++regulation+of+B+cell+proliferation	GO:0030888
++++++++++++++++positive+regulation+of+B+cell+proliferation	GO:0030890	114851	Cdkn1a,	10089	Cdkn1a,
++++++++++++++positive+regulation+of+B+cell+proliferation	GO:0030890	114851	Cdkn1a,	10089	Cdkn1a,
++++++++++T+cell+activation	GO:0042110
++++++++++++regulation+of+T+cell+activation	GO:0050863
++++++++++++++positive+regulation+of+T+cell+activation	GO:0050870
++++++++++++++++positive+regulation+of+T+cell+proliferation	GO:0042102	25361	Vcam1,	11267	Vcam1,
++++++++++++++regulation+of+T+cell+proliferation	GO:0042129
++++++++++++++++positive+regulation+of+T+cell+proliferation	GO:0042102	25361	Vcam1,	11267	Vcam1,
++++++++++++positive+regulation+of+T+cell+activation	GO:0050870
++++++++++++++positive+regulation+of+T+cell+proliferation	GO:0042102	25361	Vcam1,	11267	Vcam1,
++++++++++++T+cell+proliferation	GO:0042098
++++++++++++++positive+regulation+of+T+cell+proliferation	GO:0042102	25361	Vcam1,	11267	Vcam1,
++++++++++++++regulation+of+T+cell+proliferation	GO:0042129
++++++++++++++++positive+regulation+of+T+cell+proliferation	GO:0042102	25361	Vcam1,	11267	Vcam1,
++++++++++B+cell+activation	GO:0042113
++++++++++++regulation+of+B+cell+activation	GO:0050864
++++++++++++++regulation+of+B+cell+proliferation	GO:0030888
++++++++++++++++positive+regulation+of+B+cell+proliferation	GO:0030890	114851	Cdkn1a,	10089	Cdkn1a,
++++++++++++++positive+regulation+of+B+cell+activation	GO:0050871
++++++++++++++++positive+regulation+of+B+cell+proliferation	GO:0030890	114851	Cdkn1a,	10089	Cdkn1a,
++++++++++++positive+regulation+of+B+cell+activation	GO:0050871
++++++++++++++positive+regulation+of+B+cell+proliferation	GO:0030890	114851	Cdkn1a,	10089	Cdkn1a,
++++++++++++B+cell+proliferation	GO:0042100
++++++++++++++regulation+of+B+cell+proliferation	GO:0030888
++++++++++++++++positive+regulation+of+B+cell+proliferation	GO:0030890	114851	Cdkn1a,	10089	Cdkn1a,
++++++++++++++positive+regulation+of+B+cell+proliferation	GO:0030890	114851	Cdkn1a,	10089	Cdkn1a,
++++++leukocyte+migration	GO:0050900
++++++++cellular+extravasation	GO:0045123
++++++++++leukocyte+tethering+or+rolling	GO:0050901	25361	Vcam1,	11267	Vcam1,
++++metabolic+process	GO:0008152	315219	Tymp,	219088	Tymp,
++++++nitrogen+compound+metabolic+process	GO:0006807
++++++++cellular+nitrogen+compound+metabolic+process	GO:0034641
++++++++++cellular+amine+metabolic+process	GO:0009308
++++++++++++amino+acid+metabolic+process	GO:0006520
++++++++++++++amino+acid+activation	GO:0043038
++++++++++++++++tRNA+aminoacylation	GO:0043039
++++++++++++++++++tRNA+aminoacylation+for+protein+translation	GO:0006418
++++++++++++++++++++arginyl-tRNA+aminoacylation	GO:0006420	287191	Rars,	18711	Rars,
++++++++++++++++++++glycyl-tRNA+aminoacylation	GO:0006426	297113	Gars,	3338	Gars,
++++++++++++S-adenosylmethioninamine+metabolic+process	GO:0046499	444985	Dnmt3b,	117353	Dnmt3b,
++++++catabolic+process	GO:0009056
++++++++macromolecule+catabolic+process	GO:0009057
++++++++++cellular+macromolecule+catabolic+process	GO:0044265
++++++++++++RNA+catabolic+process	GO:0006401
++++++++++++++mRNA+catabolic+process	GO:0006402
++++++++++++++++nuclear-transcribed+mRNA+catabolic+process	GO:0000956
++++++++++++++++++nuclear-transcribed+mRNA+catabolic+process,+deadenylation-dependent+decay	GO:0000288	298765	Zfp36l2,	22055	Zfp36l2,
++++++++++++DNA+catabolic+process	GO:0006308
++++++++++++++nucleotide-excision+repair,+DNA+damage+removal	GO:0000718	312560	Xpc,	22820	Xpc,
++++++++++++cellular+carbohydrate+catabolic+process	GO:0044275
++++++++++++++regulation+of+cellular+carbohydrate+catabolic+process	GO:0043471
++++++++++++++++regulation+of+glycogen+catabolic+process	GO:0005981
++++++++++++++++++negative+regulation+of+glycogen+catabolic+process	GO:0045818	24173	Adra1b,	10032	Adra1b,
++++++++++++++++++positive+regulation+of+glycogen+catabolic+process	GO:0045819	24173	Adra1b,	10032	Adra1b,
++++++++++biopolymer+catabolic+process	GO:0043285
++++++++++++polysaccharide+catabolic+process	GO:0000272
++++++++++++++glucan+catabolic+process	GO:0009251
++++++++++++++++glycogen+catabolic+process	GO:0005980
++++++++++++++++++regulation+of+glycogen+catabolic+process	GO:0005981
++++++++++++++++++++negative+regulation+of+glycogen+catabolic+process	GO:0045818	24173	Adra1b,	10032	Adra1b,
++++++++++++++++++++positive+regulation+of+glycogen+catabolic+process	GO:0045819	24173	Adra1b,	10032	Adra1b,
++++++++++++++++++negative+regulation+of+glycogen+catabolic+process	GO:0045818	24173	Adra1b,	10032	Adra1b,
++++++++++++++++++positive+regulation+of+glycogen+catabolic+process	GO:0045819	24173	Adra1b,	10032	Adra1b,
++++++++++++RNA+catabolic+process	GO:0006401
++++++++++++++mRNA+catabolic+process	GO:0006402
++++++++++++++++nuclear-transcribed+mRNA+catabolic+process	GO:0000956
++++++++++++++++++nuclear-transcribed+mRNA+catabolic+process,+deadenylation-dependent+decay	GO:0000288	298765	Zfp36l2,	22055	Zfp36l2,
++++++++++++DNA+catabolic+process	GO:0006308
++++++++++++++nucleotide-excision+repair,+DNA+damage+removal	GO:0000718	312560	Xpc,	22820	Xpc,
++++++++++++protein+catabolic+process	GO:0030163
++++++++++++++regulation+of+protein+catabolic+process	GO:0042176	29657	Arntl,	14532	Arntl,
++++++++regulation+of+catabolic+process	GO:0009894
++++++++++negative+regulation+of+catabolic+process	GO:0009895
++++++++++++negative+regulation+of+cellular+catabolic+process	GO:0031330
++++++++++++++negative+regulation+of+glycogen+catabolic+process	GO:0045818	24173	Adra1b,	10032	Adra1b,
++++++++++positive+regulation+of+catabolic+process	GO:0009896
++++++++++++positive+regulation+of+cellular+catabolic+process	GO:0031331
++++++++++++++positive+regulation+of+glycogen+catabolic+process	GO:0045819	24173	Adra1b,	10032	Adra1b,
++++++++++regulation+of+cellular+catabolic+process	GO:0031329
++++++++++++negative+regulation+of+cellular+catabolic+process	GO:0031330
++++++++++++++negative+regulation+of+glycogen+catabolic+process	GO:0045818	24173	Adra1b,	10032	Adra1b,
++++++++++++positive+regulation+of+cellular+catabolic+process	GO:0031331
++++++++++++++positive+regulation+of+glycogen+catabolic+process	GO:0045819	24173	Adra1b,	10032	Adra1b,
++++++++++++regulation+of+cellular+carbohydrate+catabolic+process	GO:0043471
++++++++++++++regulation+of+glycogen+catabolic+process	GO:0005981
++++++++++++++++negative+regulation+of+glycogen+catabolic+process	GO:0045818	24173	Adra1b,	10032	Adra1b,
++++++++++++++++positive+regulation+of+glycogen+catabolic+process	GO:0045819	24173	Adra1b,	10032	Adra1b,
++++++++++regulation+of+carbohydrate+catabolic+process	GO:0043470
++++++++++++regulation+of+cellular+carbohydrate+catabolic+process	GO:0043471
++++++++++++++regulation+of+glycogen+catabolic+process	GO:0005981
++++++++++++++++negative+regulation+of+glycogen+catabolic+process	GO:0045818	24173	Adra1b,	10032	Adra1b,
++++++++++++++++positive+regulation+of+glycogen+catabolic+process	GO:0045819	24173	Adra1b,	10032	Adra1b,
++++++++++regulation+of+protein+catabolic+process	GO:0042176	29657	Arntl,	14532	Arntl,
++++++++negative+regulation+of+catabolic+process	GO:0009895
++++++++++negative+regulation+of+cellular+catabolic+process	GO:0031330
++++++++++++negative+regulation+of+glycogen+catabolic+process	GO:0045818	24173	Adra1b,	10032	Adra1b,
++++++++positive+regulation+of+catabolic+process	GO:0009896
++++++++++positive+regulation+of+cellular+catabolic+process	GO:0031331
++++++++++++positive+regulation+of+glycogen+catabolic+process	GO:0045819	24173	Adra1b,	10032	Adra1b,
++++++++carbohydrate+catabolic+process	GO:0016052
++++++++++regulation+of+carbohydrate+catabolic+process	GO:0043470
++++++++++++regulation+of+cellular+carbohydrate+catabolic+process	GO:0043471
++++++++++++++regulation+of+glycogen+catabolic+process	GO:0005981
++++++++++++++++negative+regulation+of+glycogen+catabolic+process	GO:0045818	24173	Adra1b,	10032	Adra1b,
++++++++++++++++positive+regulation+of+glycogen+catabolic+process	GO:0045819	24173	Adra1b,	10032	Adra1b,
++++++++++cellular+carbohydrate+catabolic+process	GO:0044275
++++++++++++regulation+of+cellular+carbohydrate+catabolic+process	GO:0043471
++++++++++++++regulation+of+glycogen+catabolic+process	GO:0005981
++++++++++++++++negative+regulation+of+glycogen+catabolic+process	GO:0045818	24173	Adra1b,	10032	Adra1b,
++++++++++++++++positive+regulation+of+glycogen+catabolic+process	GO:0045819	24173	Adra1b,	10032	Adra1b,
++++++++cellular+catabolic+process	GO:0044248
++++++++++regulation+of+cellular+catabolic+process	GO:0031329
++++++++++++negative+regulation+of+cellular+catabolic+process	GO:0031330
++++++++++++++negative+regulation+of+glycogen+catabolic+process	GO:0045818	24173	Adra1b,	10032	Adra1b,
++++++++++++positive+regulation+of+cellular+catabolic+process	GO:0031331
++++++++++++++positive+regulation+of+glycogen+catabolic+process	GO:0045819	24173	Adra1b,	10032	Adra1b,
++++++++++++regulation+of+cellular+carbohydrate+catabolic+process	GO:0043471
++++++++++++++regulation+of+glycogen+catabolic+process	GO:0005981
++++++++++++++++negative+regulation+of+glycogen+catabolic+process	GO:0045818	24173	Adra1b,	10032	Adra1b,
++++++++++++++++positive+regulation+of+glycogen+catabolic+process	GO:0045819	24173	Adra1b,	10032	Adra1b,
++++++++++negative+regulation+of+cellular+catabolic+process	GO:0031330
++++++++++++negative+regulation+of+glycogen+catabolic+process	GO:0045818	24173	Adra1b,	10032	Adra1b,
++++++++++positive+regulation+of+cellular+catabolic+process	GO:0031331
++++++++++++positive+regulation+of+glycogen+catabolic+process	GO:0045819	24173	Adra1b,	10032	Adra1b,
++++++++++cellular+macromolecule+catabolic+process	GO:0044265
++++++++++++RNA+catabolic+process	GO:0006401
++++++++++++++mRNA+catabolic+process	GO:0006402
++++++++++++++++nuclear-transcribed+mRNA+catabolic+process	GO:0000956
++++++++++++++++++nuclear-transcribed+mRNA+catabolic+process,+deadenylation-dependent+decay	GO:0000288	298765	Zfp36l2,	22055	Zfp36l2,
++++++++++++DNA+catabolic+process	GO:0006308
++++++++++++++nucleotide-excision+repair,+DNA+damage+removal	GO:0000718	312560	Xpc,	22820	Xpc,
++++++++++++cellular+carbohydrate+catabolic+process	GO:0044275
++++++++++++++regulation+of+cellular+carbohydrate+catabolic+process	GO:0043471
++++++++++++++++regulation+of+glycogen+catabolic+process	GO:0005981
++++++++++++++++++negative+regulation+of+glycogen+catabolic+process	GO:0045818	24173	Adra1b,	10032	Adra1b,
++++++++++++++++++positive+regulation+of+glycogen+catabolic+process	GO:0045819	24173	Adra1b,	10032	Adra1b,
++++++biosynthetic+process	GO:0009058
++++++++macromolecule+biosynthetic+process	GO:0009059
++++++++++regulation+of+macromolecule+biosynthetic+process	GO:0010556
++++++++++++positive+regulation+of+macromolecule+biosynthetic+process	GO:0010557
++++++++++++++positive+regulation+of+transcription	GO:0045941	498423	Sertad2,	160886	Sertad2,
++++++++++++++++positive+regulation+of+transcription,+DNA-dependent	GO:0045893	498423	Sertad2,	160886	Sertad2,
++++++++++++++++++positive+regulation+of+transcription+from+RNA+polymerase+II+promoter	GO:0045944	29362,308582,29657,	Tef,Tead2,Arntl,	59871,130442,14532,	Tef,Tead2,Arntl,
++++++++++++negative+regulation+of+macromolecule+biosynthetic+process	GO:0010558
++++++++++++++negative+regulation+of+transcription	GO:0016481	444985	Dnmt3b,	117353	Dnmt3b,
++++++++++++regulation+of+transcription	GO:0045449	299636	Tle2,	38683	Tle2,
++++++++++++++regulation+of+transcription,+DNA-dependent	GO:0006355	29362,308582,78962,29657,24309,65161,29619,117095,	Tef,Tead2,Per3,Arntl,Dbp,Litaf,Btg2,Bhlhe41,	59871,130442,63521,14532,11274,6940,27923,,	Tef,Tead2,Per3,Arntl,Dbp,Litaf,Btg2,Bhlhe41,
++++++++++++++++regulation+of+transcription+from+RNA+polymerase+II+promoter	GO:0006357
++++++++++++++++++positive+regulation+of+transcription+from+RNA+polymerase+II+promoter	GO:0045944	29362,308582,29657,	Tef,Tead2,Arntl,	59871,130442,14532,	Tef,Tead2,Arntl,
++++++++++++++++positive+regulation+of+transcription,+DNA-dependent	GO:0045893	498423	Sertad2,	160886	Sertad2,
++++++++++++++++++positive+regulation+of+transcription+from+RNA+polymerase+II+promoter	GO:0045944	29362,308582,29657,	Tef,Tead2,Arntl,	59871,130442,14532,	Tef,Tead2,Arntl,
++++++++++++++negative+regulation+of+transcription	GO:0016481	444985	Dnmt3b,	117353	Dnmt3b,
++++++++++++++positive+regulation+of+transcription	GO:0045941	498423	Sertad2,	160886	Sertad2,
++++++++++++++++positive+regulation+of+transcription,+DNA-dependent	GO:0045893	498423	Sertad2,	160886	Sertad2,
++++++++++++++++++positive+regulation+of+transcription+from+RNA+polymerase+II+promoter	GO:0045944	29362,308582,29657,	Tef,Tead2,Arntl,	59871,130442,14532,	Tef,Tead2,Arntl,
++++++++++positive+regulation+of+macromolecule+biosynthetic+process	GO:0010557
++++++++++++positive+regulation+of+transcription	GO:0045941	498423	Sertad2,	160886	Sertad2,
++++++++++++++positive+regulation+of+transcription,+DNA-dependent	GO:0045893	498423	Sertad2,	160886	Sertad2,
++++++++++++++++positive+regulation+of+transcription+from+RNA+polymerase+II+promoter	GO:0045944	29362,308582,29657,	Tef,Tead2,Arntl,	59871,130442,14532,	Tef,Tead2,Arntl,
++++++++++negative+regulation+of+macromolecule+biosynthetic+process	GO:0010558
++++++++++++negative+regulation+of+transcription	GO:0016481	444985	Dnmt3b,	117353	Dnmt3b,
++++++++++cellular+macromolecule+biosynthetic+process	GO:0034645
++++++++++++cellular+biopolymer+biosynthetic+process	GO:0034961
++++++++++++++transcription	GO:0006350	29362,78962,24309,65161,29619,	Tef,Per3,Dbp,Litaf,Btg2,	59871,63521,11274,6940,27923,	Tef,Per3,Dbp,Litaf,Btg2,
++++++++++++++++transcription,+DNA-dependent	GO:0006351
++++++++++++++++++regulation+of+transcription,+DNA-dependent	GO:0006355	29362,308582,78962,29657,24309,65161,29619,117095,	Tef,Tead2,Per3,Arntl,Dbp,Litaf,Btg2,Bhlhe41,	59871,130442,63521,14532,11274,6940,27923,,	Tef,Tead2,Per3,Arntl,Dbp,Litaf,Btg2,Bhlhe41,
++++++++++++++++++++regulation+of+transcription+from+RNA+polymerase+II+promoter	GO:0006357
++++++++++++++++++++++positive+regulation+of+transcription+from+RNA+polymerase+II+promoter	GO:0045944	29362,308582,29657,	Tef,Tead2,Arntl,	59871,130442,14532,	Tef,Tead2,Arntl,
++++++++++++++++++++positive+regulation+of+transcription,+DNA-dependent	GO:0045893	498423	Sertad2,	160886	Sertad2,
++++++++++++++++++++++positive+regulation+of+transcription+from+RNA+polymerase+II+promoter	GO:0045944	29362,308582,29657,	Tef,Tead2,Arntl,	59871,130442,14532,	Tef,Tead2,Arntl,
++++++++++++++++++transcription+from+RNA+polymerase+II+promoter	GO:0006366
++++++++++++++++++++regulation+of+transcription+from+RNA+polymerase+II+promoter	GO:0006357
++++++++++++++++++++++positive+regulation+of+transcription+from+RNA+polymerase+II+promoter	GO:0045944	29362,308582,29657,	Tef,Tead2,Arntl,	59871,130442,14532,	Tef,Tead2,Arntl,
++++++++++++++++++++positive+regulation+of+transcription+from+RNA+polymerase+II+promoter	GO:0045944	29362,308582,29657,	Tef,Tead2,Arntl,	59871,130442,14532,	Tef,Tead2,Arntl,
++++++++++++++++++positive+regulation+of+transcription,+DNA-dependent	GO:0045893	498423	Sertad2,	160886	Sertad2,
++++++++++++++++++++positive+regulation+of+transcription+from+RNA+polymerase+II+promoter	GO:0045944	29362,308582,29657,	Tef,Tead2,Arntl,	59871,130442,14532,	Tef,Tead2,Arntl,
++++++++++++++++negative+regulation+of+transcription	GO:0016481	444985	Dnmt3b,	117353	Dnmt3b,
++++++++++++++++regulation+of+transcription	GO:0045449	299636	Tle2,	38683	Tle2,
++++++++++++++++++regulation+of+transcription,+DNA-dependent	GO:0006355	29362,308582,78962,29657,24309,65161,29619,117095,	Tef,Tead2,Per3,Arntl,Dbp,Litaf,Btg2,Bhlhe41,	59871,130442,63521,14532,11274,6940,27923,,	Tef,Tead2,Per3,Arntl,Dbp,Litaf,Btg2,Bhlhe41,
++++++++++++++++++++regulation+of+transcription+from+RNA+polymerase+II+promoter	GO:0006357
++++++++++++++++++++++positive+regulation+of+transcription+from+RNA+polymerase+II+promoter	GO:0045944	29362,308582,29657,	Tef,Tead2,Arntl,	59871,130442,14532,	Tef,Tead2,Arntl,
++++++++++++++++++++positive+regulation+of+transcription,+DNA-dependent	GO:0045893	498423	Sertad2,	160886	Sertad2,
++++++++++++++++++++++positive+regulation+of+transcription+from+RNA+polymerase+II+promoter	GO:0045944	29362,308582,29657,	Tef,Tead2,Arntl,	59871,130442,14532,	Tef,Tead2,Arntl,
++++++++++++++++++negative+regulation+of+transcription	GO:0016481	444985	Dnmt3b,	117353	Dnmt3b,
++++++++++++++++++positive+regulation+of+transcription	GO:0045941	498423	Sertad2,	160886	Sertad2,
++++++++++++++++++++positive+regulation+of+transcription,+DNA-dependent	GO:0045893	498423	Sertad2,	160886	Sertad2,
++++++++++++++++++++++positive+regulation+of+transcription+from+RNA+polymerase+II+promoter	GO:0045944	29362,308582,29657,	Tef,Tead2,Arntl,	59871,130442,14532,	Tef,Tead2,Arntl,
++++++++++++++++positive+regulation+of+transcription	GO:0045941	498423	Sertad2,	160886	Sertad2,
++++++++++++++++++positive+regulation+of+transcription,+DNA-dependent	GO:0045893	498423	Sertad2,	160886	Sertad2,
++++++++++++++++++++positive+regulation+of+transcription+from+RNA+polymerase+II+promoter	GO:0045944	29362,308582,29657,	Tef,Tead2,Arntl,	59871,130442,14532,	Tef,Tead2,Arntl,
++++++++++++++translation	GO:0006412	287191	Rars,	18711	Rars,
++++++++++++++++tRNA+aminoacylation+for+protein+translation	GO:0006418
++++++++++++++++++arginyl-tRNA+aminoacylation	GO:0006420	287191	Rars,	18711	Rars,
++++++++++++++++++glycyl-tRNA+aminoacylation	GO:0006426	297113	Gars,	3338	Gars,
++++++++++biopolymer+biosynthetic+process	GO:0043284
++++++++++++cellular+biopolymer+biosynthetic+process	GO:0034961
++++++++++++++transcription	GO:0006350	29362,78962,24309,65161,29619,	Tef,Per3,Dbp,Litaf,Btg2,	59871,63521,11274,6940,27923,	Tef,Per3,Dbp,Litaf,Btg2,
++++++++++++++++transcription,+DNA-dependent	GO:0006351
++++++++++++++++++regulation+of+transcription,+DNA-dependent	GO:0006355	29362,308582,78962,29657,24309,65161,29619,117095,	Tef,Tead2,Per3,Arntl,Dbp,Litaf,Btg2,Bhlhe41,	59871,130442,63521,14532,11274,6940,27923,,	Tef,Tead2,Per3,Arntl,Dbp,Litaf,Btg2,Bhlhe41,
++++++++++++++++++++regulation+of+transcription+from+RNA+polymerase+II+promoter	GO:0006357
++++++++++++++++++++++positive+regulation+of+transcription+from+RNA+polymerase+II+promoter	GO:0045944	29362,308582,29657,	Tef,Tead2,Arntl,	59871,130442,14532,	Tef,Tead2,Arntl,
++++++++++++++++++++positive+regulation+of+transcription,+DNA-dependent	GO:0045893	498423	Sertad2,	160886	Sertad2,
++++++++++++++++++++++positive+regulation+of+transcription+from+RNA+polymerase+II+promoter	GO:0045944	29362,308582,29657,	Tef,Tead2,Arntl,	59871,130442,14532,	Tef,Tead2,Arntl,
++++++++++++++++++transcription+from+RNA+polymerase+II+promoter	GO:0006366
++++++++++++++++++++regulation+of+transcription+from+RNA+polymerase+II+promoter	GO:0006357
++++++++++++++++++++++positive+regulation+of+transcription+from+RNA+polymerase+II+promoter	GO:0045944	29362,308582,29657,	Tef,Tead2,Arntl,	59871,130442,14532,	Tef,Tead2,Arntl,
++++++++++++++++++++positive+regulation+of+transcription+from+RNA+polymerase+II+promoter	GO:0045944	29362,308582,29657,	Tef,Tead2,Arntl,	59871,130442,14532,	Tef,Tead2,Arntl,
++++++++++++++++++positive+regulation+of+transcription,+DNA-dependent	GO:0045893	498423	Sertad2,	160886	Sertad2,
++++++++++++++++++++positive+regulation+of+transcription+from+RNA+polymerase+II+promoter	GO:0045944	29362,308582,29657,	Tef,Tead2,Arntl,	59871,130442,14532,	Tef,Tead2,Arntl,
++++++++++++++++negative+regulation+of+transcription	GO:0016481	444985	Dnmt3b,	117353	Dnmt3b,
++++++++++++++++regulation+of+transcription	GO:0045449	299636	Tle2,	38683	Tle2,
++++++++++++++++++regulation+of+transcription,+DNA-dependent	GO:0006355	29362,308582,78962,29657,24309,65161,29619,117095,	Tef,Tead2,Per3,Arntl,Dbp,Litaf,Btg2,Bhlhe41,	59871,130442,63521,14532,11274,6940,27923,,	Tef,Tead2,Per3,Arntl,Dbp,Litaf,Btg2,Bhlhe41,
++++++++++++++++++++regulation+of+transcription+from+RNA+polymerase+II+promoter	GO:0006357
++++++++++++++++++++++positive+regulation+of+transcription+from+RNA+polymerase+II+promoter	GO:0045944	29362,308582,29657,	Tef,Tead2,Arntl,	59871,130442,14532,	Tef,Tead2,Arntl,
++++++++++++++++++++positive+regulation+of+transcription,+DNA-dependent	GO:0045893	498423	Sertad2,	160886	Sertad2,
++++++++++++++++++++++positive+regulation+of+transcription+from+RNA+polymerase+II+promoter	GO:0045944	29362,308582,29657,	Tef,Tead2,Arntl,	59871,130442,14532,	Tef,Tead2,Arntl,
++++++++++++++++++negative+regulation+of+transcription	GO:0016481	444985	Dnmt3b,	117353	Dnmt3b,
++++++++++++++++++positive+regulation+of+transcription	GO:0045941	498423	Sertad2,	160886	Sertad2,
++++++++++++++++++++positive+regulation+of+transcription,+DNA-dependent	GO:0045893	498423	Sertad2,	160886	Sertad2,
++++++++++++++++++++++positive+regulation+of+transcription+from+RNA+polymerase+II+promoter	GO:0045944	29362,308582,29657,	Tef,Tead2,Arntl,	59871,130442,14532,	Tef,Tead2,Arntl,
++++++++++++++++positive+regulation+of+transcription	GO:0045941	498423	Sertad2,	160886	Sertad2,
++++++++++++++++++positive+regulation+of+transcription,+DNA-dependent	GO:0045893	498423	Sertad2,	160886	Sertad2,
++++++++++++++++++++positive+regulation+of+transcription+from+RNA+polymerase+II+promoter	GO:0045944	29362,308582,29657,	Tef,Tead2,Arntl,	59871,130442,14532,	Tef,Tead2,Arntl,
++++++++++++++translation	GO:0006412	287191	Rars,	18711	Rars,
++++++++++++++++tRNA+aminoacylation+for+protein+translation	GO:0006418
++++++++++++++++++arginyl-tRNA+aminoacylation	GO:0006420	287191	Rars,	18711	Rars,
++++++++++++++++++glycyl-tRNA+aminoacylation	GO:0006426	297113	Gars,	3338	Gars,
++++++++regulation+of+biosynthetic+process	GO:0009889
++++++++++negative+regulation+of+biosynthetic+process	GO:0009890
++++++++++++negative+regulation+of+macromolecule+biosynthetic+process	GO:0010558
++++++++++++++negative+regulation+of+transcription	GO:0016481	444985	Dnmt3b,	117353	Dnmt3b,
++++++++++++negative+regulation+of+cellular+biosynthetic+process	GO:0031327
++++++++++++++negative+regulation+of+transcription	GO:0016481	444985	Dnmt3b,	117353	Dnmt3b,
++++++++++positive+regulation+of+biosynthetic+process	GO:0009891
++++++++++++positive+regulation+of+macromolecule+biosynthetic+process	GO:0010557
++++++++++++++positive+regulation+of+transcription	GO:0045941	498423	Sertad2,	160886	Sertad2,
++++++++++++++++positive+regulation+of+transcription,+DNA-dependent	GO:0045893	498423	Sertad2,	160886	Sertad2,
++++++++++++++++++positive+regulation+of+transcription+from+RNA+polymerase+II+promoter	GO:0045944	29362,308582,29657,	Tef,Tead2,Arntl,	59871,130442,14532,	Tef,Tead2,Arntl,
++++++++++++positive+regulation+of+cellular+biosynthetic+process	GO:0031328
++++++++++++++positive+regulation+of+transcription	GO:0045941	498423	Sertad2,	160886	Sertad2,
++++++++++++++++positive+regulation+of+transcription,+DNA-dependent	GO:0045893	498423	Sertad2,	160886	Sertad2,
++++++++++++++++++positive+regulation+of+transcription+from+RNA+polymerase+II+promoter	GO:0045944	29362,308582,29657,	Tef,Tead2,Arntl,	59871,130442,14532,	Tef,Tead2,Arntl,
++++++++++regulation+of+macromolecule+biosynthetic+process	GO:0010556
++++++++++++positive+regulation+of+macromolecule+biosynthetic+process	GO:0010557
++++++++++++++positive+regulation+of+transcription	GO:0045941	498423	Sertad2,	160886	Sertad2,
++++++++++++++++positive+regulation+of+transcription,+DNA-dependent	GO:0045893	498423	Sertad2,	160886	Sertad2,
++++++++++++++++++positive+regulation+of+transcription+from+RNA+polymerase+II+promoter	GO:0045944	29362,308582,29657,	Tef,Tead2,Arntl,	59871,130442,14532,	Tef,Tead2,Arntl,
++++++++++++negative+regulation+of+macromolecule+biosynthetic+process	GO:0010558
++++++++++++++negative+regulation+of+transcription	GO:0016481	444985	Dnmt3b,	117353	Dnmt3b,
++++++++++++regulation+of+transcription	GO:0045449	299636	Tle2,	38683	Tle2,
++++++++++++++regulation+of+transcription,+DNA-dependent	GO:0006355	29362,308582,78962,29657,24309,65161,29619,117095,	Tef,Tead2,Per3,Arntl,Dbp,Litaf,Btg2,Bhlhe41,	59871,130442,63521,14532,11274,6940,27923,,	Tef,Tead2,Per3,Arntl,Dbp,Litaf,Btg2,Bhlhe41,
++++++++++++++++regulation+of+transcription+from+RNA+polymerase+II+promoter	GO:0006357
++++++++++++++++++positive+regulation+of+transcription+from+RNA+polymerase+II+promoter	GO:0045944	29362,308582,29657,	Tef,Tead2,Arntl,	59871,130442,14532,	Tef,Tead2,Arntl,
++++++++++++++++positive+regulation+of+transcription,+DNA-dependent	GO:0045893	498423	Sertad2,	160886	Sertad2,
++++++++++++++++++positive+regulation+of+transcription+from+RNA+polymerase+II+promoter	GO:0045944	29362,308582,29657,	Tef,Tead2,Arntl,	59871,130442,14532,	Tef,Tead2,Arntl,
++++++++++++++negative+regulation+of+transcription	GO:0016481	444985	Dnmt3b,	117353	Dnmt3b,
++++++++++++++positive+regulation+of+transcription	GO:0045941	498423	Sertad2,	160886	Sertad2,
++++++++++++++++positive+regulation+of+transcription,+DNA-dependent	GO:0045893	498423	Sertad2,	160886	Sertad2,
++++++++++++++++++positive+regulation+of+transcription+from+RNA+polymerase+II+promoter	GO:0045944	29362,308582,29657,	Tef,Tead2,Arntl,	59871,130442,14532,	Tef,Tead2,Arntl,
++++++++++regulation+of+cellular+biosynthetic+process	GO:0031326
++++++++++++negative+regulation+of+cellular+biosynthetic+process	GO:0031327
++++++++++++++negative+regulation+of+transcription	GO:0016481	444985	Dnmt3b,	117353	Dnmt3b,
++++++++++++positive+regulation+of+cellular+biosynthetic+process	GO:0031328
++++++++++++++positive+regulation+of+transcription	GO:0045941	498423	Sertad2,	160886	Sertad2,
++++++++++++++++positive+regulation+of+transcription,+DNA-dependent	GO:0045893	498423	Sertad2,	160886	Sertad2,
++++++++++++++++++positive+regulation+of+transcription+from+RNA+polymerase+II+promoter	GO:0045944	29362,308582,29657,	Tef,Tead2,Arntl,	59871,130442,14532,	Tef,Tead2,Arntl,
++++++++++++regulation+of+transcription	GO:0045449	299636	Tle2,	38683	Tle2,
++++++++++++++regulation+of+transcription,+DNA-dependent	GO:0006355	29362,308582,78962,29657,24309,65161,29619,117095,	Tef,Tead2,Per3,Arntl,Dbp,Litaf,Btg2,Bhlhe41,	59871,130442,63521,14532,11274,6940,27923,,	Tef,Tead2,Per3,Arntl,Dbp,Litaf,Btg2,Bhlhe41,
++++++++++++++++regulation+of+transcription+from+RNA+polymerase+II+promoter	GO:0006357
++++++++++++++++++positive+regulation+of+transcription+from+RNA+polymerase+II+promoter	GO:0045944	29362,308582,29657,	Tef,Tead2,Arntl,	59871,130442,14532,	Tef,Tead2,Arntl,
++++++++++++++++positive+regulation+of+transcription,+DNA-dependent	GO:0045893	498423	Sertad2,	160886	Sertad2,
++++++++++++++++++positive+regulation+of+transcription+from+RNA+polymerase+II+promoter	GO:0045944	29362,308582,29657,	Tef,Tead2,Arntl,	59871,130442,14532,	Tef,Tead2,Arntl,
++++++++++++++negative+regulation+of+transcription	GO:0016481	444985	Dnmt3b,	117353	Dnmt3b,
++++++++++++++positive+regulation+of+transcription	GO:0045941	498423	Sertad2,	160886	Sertad2,
++++++++++++++++positive+regulation+of+transcription,+DNA-dependent	GO:0045893	498423	Sertad2,	160886	Sertad2,
++++++++++++++++++positive+regulation+of+transcription+from+RNA+polymerase+II+promoter	GO:0045944	29362,308582,29657,	Tef,Tead2,Arntl,	59871,130442,14532,	Tef,Tead2,Arntl,
++++++++negative+regulation+of+biosynthetic+process	GO:0009890
++++++++++negative+regulation+of+macromolecule+biosynthetic+process	GO:0010558
++++++++++++negative+regulation+of+transcription	GO:0016481	444985	Dnmt3b,	117353	Dnmt3b,
++++++++++negative+regulation+of+cellular+biosynthetic+process	GO:0031327
++++++++++++negative+regulation+of+transcription	GO:0016481	444985	Dnmt3b,	117353	Dnmt3b,
++++++++positive+regulation+of+biosynthetic+process	GO:0009891
++++++++++positive+regulation+of+macromolecule+biosynthetic+process	GO:0010557
++++++++++++positive+regulation+of+transcription	GO:0045941	498423	Sertad2,	160886	Sertad2,
++++++++++++++positive+regulation+of+transcription,+DNA-dependent	GO:0045893	498423	Sertad2,	160886	Sertad2,
++++++++++++++++positive+regulation+of+transcription+from+RNA+polymerase+II+promoter	GO:0045944	29362,308582,29657,	Tef,Tead2,Arntl,	59871,130442,14532,	Tef,Tead2,Arntl,
++++++++++positive+regulation+of+cellular+biosynthetic+process	GO:0031328
++++++++++++positive+regulation+of+transcription	GO:0045941	498423	Sertad2,	160886	Sertad2,
++++++++++++++positive+regulation+of+transcription,+DNA-dependent	GO:0045893	498423	Sertad2,	160886	Sertad2,
++++++++++++++++positive+regulation+of+transcription+from+RNA+polymerase+II+promoter	GO:0045944	29362,308582,29657,	Tef,Tead2,Arntl,	59871,130442,14532,	Tef,Tead2,Arntl,
++++++++cellular+biosynthetic+process	GO:0044249
++++++++++steroid+metabolic+process	GO:0008202	288985	Insig2,	16736	Insig2,
++++++++++++sterol+metabolic+process	GO:0016125
++++++++++++++cholesterol+metabolic+process	GO:0008203	288985	Insig2,	16736	Insig2,
++++++++++regulation+of+cellular+biosynthetic+process	GO:0031326
++++++++++++negative+regulation+of+cellular+biosynthetic+process	GO:0031327
++++++++++++++negative+regulation+of+transcription	GO:0016481	444985	Dnmt3b,	117353	Dnmt3b,
++++++++++++positive+regulation+of+cellular+biosynthetic+process	GO:0031328
++++++++++++++positive+regulation+of+transcription	GO:0045941	498423	Sertad2,	160886	Sertad2,
++++++++++++++++positive+regulation+of+transcription,+DNA-dependent	GO:0045893	498423	Sertad2,	160886	Sertad2,
++++++++++++++++++positive+regulation+of+transcription+from+RNA+polymerase+II+promoter	GO:0045944	29362,308582,29657,	Tef,Tead2,Arntl,	59871,130442,14532,	Tef,Tead2,Arntl,
++++++++++++regulation+of+transcription	GO:0045449	299636	Tle2,	38683	Tle2,
++++++++++++++regulation+of+transcription,+DNA-dependent	GO:0006355	29362,308582,78962,29657,24309,65161,29619,117095,	Tef,Tead2,Per3,Arntl,Dbp,Litaf,Btg2,Bhlhe41,	59871,130442,63521,14532,11274,6940,27923,,	Tef,Tead2,Per3,Arntl,Dbp,Litaf,Btg2,Bhlhe41,
++++++++++++++++regulation+of+transcription+from+RNA+polymerase+II+promoter	GO:0006357
++++++++++++++++++positive+regulation+of+transcription+from+RNA+polymerase+II+promoter	GO:0045944	29362,308582,29657,	Tef,Tead2,Arntl,	59871,130442,14532,	Tef,Tead2,Arntl,
++++++++++++++++positive+regulation+of+transcription,+DNA-dependent	GO:0045893	498423	Sertad2,	160886	Sertad2,
++++++++++++++++++positive+regulation+of+transcription+from+RNA+polymerase+II+promoter	GO:0045944	29362,308582,29657,	Tef,Tead2,Arntl,	59871,130442,14532,	Tef,Tead2,Arntl,
++++++++++++++negative+regulation+of+transcription	GO:0016481	444985	Dnmt3b,	117353	Dnmt3b,
++++++++++++++positive+regulation+of+transcription	GO:0045941	498423	Sertad2,	160886	Sertad2,
++++++++++++++++positive+regulation+of+transcription,+DNA-dependent	GO:0045893	498423	Sertad2,	160886	Sertad2,
++++++++++++++++++positive+regulation+of+transcription+from+RNA+polymerase+II+promoter	GO:0045944	29362,308582,29657,	Tef,Tead2,Arntl,	59871,130442,14532,	Tef,Tead2,Arntl,
++++++++++negative+regulation+of+cellular+biosynthetic+process	GO:0031327
++++++++++++negative+regulation+of+transcription	GO:0016481	444985	Dnmt3b,	117353	Dnmt3b,
++++++++++positive+regulation+of+cellular+biosynthetic+process	GO:0031328
++++++++++++positive+regulation+of+transcription	GO:0045941	498423	Sertad2,	160886	Sertad2,
++++++++++++++positive+regulation+of+transcription,+DNA-dependent	GO:0045893	498423	Sertad2,	160886	Sertad2,
++++++++++++++++positive+regulation+of+transcription+from+RNA+polymerase+II+promoter	GO:0045944	29362,308582,29657,	Tef,Tead2,Arntl,	59871,130442,14532,	Tef,Tead2,Arntl,
++++++++++RNA+biosynthetic+process	GO:0032774
++++++++++++transcription,+DNA-dependent	GO:0006351
++++++++++++++regulation+of+transcription,+DNA-dependent	GO:0006355	29362,308582,78962,29657,24309,65161,29619,117095,	Tef,Tead2,Per3,Arntl,Dbp,Litaf,Btg2,Bhlhe41,	59871,130442,63521,14532,11274,6940,27923,,	Tef,Tead2,Per3,Arntl,Dbp,Litaf,Btg2,Bhlhe41,
++++++++++++++++regulation+of+transcription+from+RNA+polymerase+II+promoter	GO:0006357
++++++++++++++++++positive+regulation+of+transcription+from+RNA+polymerase+II+promoter	GO:0045944	29362,308582,29657,	Tef,Tead2,Arntl,	59871,130442,14532,	Tef,Tead2,Arntl,
++++++++++++++++positive+regulation+of+transcription,+DNA-dependent	GO:0045893	498423	Sertad2,	160886	Sertad2,
++++++++++++++++++positive+regulation+of+transcription+from+RNA+polymerase+II+promoter	GO:0045944	29362,308582,29657,	Tef,Tead2,Arntl,	59871,130442,14532,	Tef,Tead2,Arntl,
++++++++++++++transcription+from+RNA+polymerase+II+promoter	GO:0006366
++++++++++++++++regulation+of+transcription+from+RNA+polymerase+II+promoter	GO:0006357
++++++++++++++++++positive+regulation+of+transcription+from+RNA+polymerase+II+promoter	GO:0045944	29362,308582,29657,	Tef,Tead2,Arntl,	59871,130442,14532,	Tef,Tead2,Arntl,
++++++++++++++++positive+regulation+of+transcription+from+RNA+polymerase+II+promoter	GO:0045944	29362,308582,29657,	Tef,Tead2,Arntl,	59871,130442,14532,	Tef,Tead2,Arntl,
++++++++++++++positive+regulation+of+transcription,+DNA-dependent	GO:0045893	498423	Sertad2,	160886	Sertad2,
++++++++++++++++positive+regulation+of+transcription+from+RNA+polymerase+II+promoter	GO:0045944	29362,308582,29657,	Tef,Tead2,Arntl,	59871,130442,14532,	Tef,Tead2,Arntl,
++++++++++cellular+macromolecule+biosynthetic+process	GO:0034645
++++++++++++cellular+biopolymer+biosynthetic+process	GO:0034961
++++++++++++++transcription	GO:0006350	29362,78962,24309,65161,29619,	Tef,Per3,Dbp,Litaf,Btg2,	59871,63521,11274,6940,27923,	Tef,Per3,Dbp,Litaf,Btg2,
++++++++++++++++transcription,+DNA-dependent	GO:0006351
++++++++++++++++++regulation+of+transcription,+DNA-dependent	GO:0006355	29362,308582,78962,29657,24309,65161,29619,117095,	Tef,Tead2,Per3,Arntl,Dbp,Litaf,Btg2,Bhlhe41,	59871,130442,63521,14532,11274,6940,27923,,	Tef,Tead2,Per3,Arntl,Dbp,Litaf,Btg2,Bhlhe41,
++++++++++++++++++++regulation+of+transcription+from+RNA+polymerase+II+promoter	GO:0006357
++++++++++++++++++++++positive+regulation+of+transcription+from+RNA+polymerase+II+promoter	GO:0045944	29362,308582,29657,	Tef,Tead2,Arntl,	59871,130442,14532,	Tef,Tead2,Arntl,
++++++++++++++++++++positive+regulation+of+transcription,+DNA-dependent	GO:0045893	498423	Sertad2,	160886	Sertad2,
++++++++++++++++++++++positive+regulation+of+transcription+from+RNA+polymerase+II+promoter	GO:0045944	29362,308582,29657,	Tef,Tead2,Arntl,	59871,130442,14532,	Tef,Tead2,Arntl,
++++++++++++++++++transcription+from+RNA+polymerase+II+promoter	GO:0006366
++++++++++++++++++++regulation+of+transcription+from+RNA+polymerase+II+promoter	GO:0006357
++++++++++++++++++++++positive+regulation+of+transcription+from+RNA+polymerase+II+promoter	GO:0045944	29362,308582,29657,	Tef,Tead2,Arntl,	59871,130442,14532,	Tef,Tead2,Arntl,
++++++++++++++++++++positive+regulation+of+transcription+from+RNA+polymerase+II+promoter	GO:0045944	29362,308582,29657,	Tef,Tead2,Arntl,	59871,130442,14532,	Tef,Tead2,Arntl,
++++++++++++++++++positive+regulation+of+transcription,+DNA-dependent	GO:0045893	498423	Sertad2,	160886	Sertad2,
++++++++++++++++++++positive+regulation+of+transcription+from+RNA+polymerase+II+promoter	GO:0045944	29362,308582,29657,	Tef,Tead2,Arntl,	59871,130442,14532,	Tef,Tead2,Arntl,
++++++++++++++++negative+regulation+of+transcription	GO:0016481	444985	Dnmt3b,	117353	Dnmt3b,
++++++++++++++++regulation+of+transcription	GO:0045449	299636	Tle2,	38683	Tle2,
++++++++++++++++++regulation+of+transcription,+DNA-dependent	GO:0006355	29362,308582,78962,29657,24309,65161,29619,117095,	Tef,Tead2,Per3,Arntl,Dbp,Litaf,Btg2,Bhlhe41,	59871,130442,63521,14532,11274,6940,27923,,	Tef,Tead2,Per3,Arntl,Dbp,Litaf,Btg2,Bhlhe41,
++++++++++++++++++++regulation+of+transcription+from+RNA+polymerase+II+promoter	GO:0006357
++++++++++++++++++++++positive+regulation+of+transcription+from+RNA+polymerase+II+promoter	GO:0045944	29362,308582,29657,	Tef,Tead2,Arntl,	59871,130442,14532,	Tef,Tead2,Arntl,
++++++++++++++++++++positive+regulation+of+transcription,+DNA-dependent	GO:0045893	498423	Sertad2,	160886	Sertad2,
++++++++++++++++++++++positive+regulation+of+transcription+from+RNA+polymerase+II+promoter	GO:0045944	29362,308582,29657,	Tef,Tead2,Arntl,	59871,130442,14532,	Tef,Tead2,Arntl,
++++++++++++++++++negative+regulation+of+transcription	GO:0016481	444985	Dnmt3b,	117353	Dnmt3b,
++++++++++++++++++positive+regulation+of+transcription	GO:0045941	498423	Sertad2,	160886	Sertad2,
++++++++++++++++++++positive+regulation+of+transcription,+DNA-dependent	GO:0045893	498423	Sertad2,	160886	Sertad2,
++++++++++++++++++++++positive+regulation+of+transcription+from+RNA+polymerase+II+promoter	GO:0045944	29362,308582,29657,	Tef,Tead2,Arntl,	59871,130442,14532,	Tef,Tead2,Arntl,
++++++++++++++++positive+regulation+of+transcription	GO:0045941	498423	Sertad2,	160886	Sertad2,
++++++++++++++++++positive+regulation+of+transcription,+DNA-dependent	GO:0045893	498423	Sertad2,	160886	Sertad2,
++++++++++++++++++++positive+regulation+of+transcription+from+RNA+polymerase+II+promoter	GO:0045944	29362,308582,29657,	Tef,Tead2,Arntl,	59871,130442,14532,	Tef,Tead2,Arntl,
++++++++++++++translation	GO:0006412	287191	Rars,	18711	Rars,
++++++++++++++++tRNA+aminoacylation+for+protein+translation	GO:0006418
++++++++++++++++++arginyl-tRNA+aminoacylation	GO:0006420	287191	Rars,	18711	Rars,
++++++++++++++++++glycyl-tRNA+aminoacylation	GO:0006426	297113	Gars,	3338	Gars,
++++++negative+regulation+of+metabolic+process	GO:0009892
++++++++negative+regulation+of+biosynthetic+process	GO:0009890
++++++++++negative+regulation+of+macromolecule+biosynthetic+process	GO:0010558
++++++++++++negative+regulation+of+transcription	GO:0016481	444985	Dnmt3b,	117353	Dnmt3b,
++++++++++negative+regulation+of+cellular+biosynthetic+process	GO:0031327
++++++++++++negative+regulation+of+transcription	GO:0016481	444985	Dnmt3b,	117353	Dnmt3b,
++++++++negative+regulation+of+catabolic+process	GO:0009895
++++++++++negative+regulation+of+cellular+catabolic+process	GO:0031330
++++++++++++negative+regulation+of+glycogen+catabolic+process	GO:0045818	24173	Adra1b,	10032	Adra1b,
++++++++negative+regulation+of+macromolecule+metabolic+process	GO:0010605
++++++++++negative+regulation+of+macromolecule+biosynthetic+process	GO:0010558
++++++++++++negative+regulation+of+transcription	GO:0016481	444985	Dnmt3b,	117353	Dnmt3b,
++++++++++negative+regulation+of+gene+expression	GO:0010629
++++++++++++negative+regulation+of+transcription	GO:0016481	444985	Dnmt3b,	117353	Dnmt3b,
++++++++++negative+regulation+of+glycogen+catabolic+process	GO:0045818	24173	Adra1b,	10032	Adra1b,
++++++++negative+regulation+of+cellular+metabolic+process	GO:0031324
++++++++++negative+regulation+of+phosphorus+metabolic+process	GO:0010563
++++++++++++negative+regulation+of+phosphate+metabolic+process	GO:0045936
++++++++++++++negative+regulation+of+phosphorylation	GO:0042326	114851	Cdkn1a,	10089	Cdkn1a,
++++++++++negative+regulation+of+cellular+carbohydrate+metabolic+process	GO:0010677
++++++++++++negative+regulation+of+glycogen+catabolic+process	GO:0045818	24173	Adra1b,	10032	Adra1b,
++++++++++negative+regulation+of+cellular+biosynthetic+process	GO:0031327
++++++++++++negative+regulation+of+transcription	GO:0016481	444985	Dnmt3b,	117353	Dnmt3b,
++++++++++negative+regulation+of+cellular+catabolic+process	GO:0031330
++++++++++++negative+regulation+of+glycogen+catabolic+process	GO:0045818	24173	Adra1b,	10032	Adra1b,
++++++++++negative+regulation+of+nucleobase,+nucleoside,+nucleotide+and+nucleic+acid+metabolic+process	GO:0045934
++++++++++++negative+regulation+of+transcription	GO:0016481	444985	Dnmt3b,	117353	Dnmt3b,
++++++++negative+regulation+of+carbohydrate+metabolic+process	GO:0045912
++++++++++negative+regulation+of+cellular+carbohydrate+metabolic+process	GO:0010677
++++++++++++negative+regulation+of+glycogen+catabolic+process	GO:0045818	24173	Adra1b,	10032	Adra1b,
++++++positive+regulation+of+metabolic+process	GO:0009893
++++++++positive+regulation+of+biosynthetic+process	GO:0009891
++++++++++positive+regulation+of+macromolecule+biosynthetic+process	GO:0010557
++++++++++++positive+regulation+of+transcription	GO:0045941	498423	Sertad2,	160886	Sertad2,
++++++++++++++positive+regulation+of+transcription,+DNA-dependent	GO:0045893	498423	Sertad2,	160886	Sertad2,
++++++++++++++++positive+regulation+of+transcription+from+RNA+polymerase+II+promoter	GO:0045944	29362,308582,29657,	Tef,Tead2,Arntl,	59871,130442,14532,	Tef,Tead2,Arntl,
++++++++++positive+regulation+of+cellular+biosynthetic+process	GO:0031328
++++++++++++positive+regulation+of+transcription	GO:0045941	498423	Sertad2,	160886	Sertad2,
++++++++++++++positive+regulation+of+transcription,+DNA-dependent	GO:0045893	498423	Sertad2,	160886	Sertad2,
++++++++++++++++positive+regulation+of+transcription+from+RNA+polymerase+II+promoter	GO:0045944	29362,308582,29657,	Tef,Tead2,Arntl,	59871,130442,14532,	Tef,Tead2,Arntl,
++++++++positive+regulation+of+catabolic+process	GO:0009896
++++++++++positive+regulation+of+cellular+catabolic+process	GO:0031331
++++++++++++positive+regulation+of+glycogen+catabolic+process	GO:0045819	24173	Adra1b,	10032	Adra1b,
++++++++positive+regulation+of+macromolecule+metabolic+process	GO:0010604
++++++++++positive+regulation+of+macromolecule+biosynthetic+process	GO:0010557
++++++++++++positive+regulation+of+transcription	GO:0045941	498423	Sertad2,	160886	Sertad2,
++++++++++++++positive+regulation+of+transcription,+DNA-dependent	GO:0045893	498423	Sertad2,	160886	Sertad2,
++++++++++++++++positive+regulation+of+transcription+from+RNA+polymerase+II+promoter	GO:0045944	29362,308582,29657,	Tef,Tead2,Arntl,	59871,130442,14532,	Tef,Tead2,Arntl,
++++++++++positive+regulation+of+gene+expression	GO:0010628
++++++++++++positive+regulation+of+transcription	GO:0045941	498423	Sertad2,	160886	Sertad2,
++++++++++++++positive+regulation+of+transcription,+DNA-dependent	GO:0045893	498423	Sertad2,	160886	Sertad2,
++++++++++++++++positive+regulation+of+transcription+from+RNA+polymerase+II+promoter	GO:0045944	29362,308582,29657,	Tef,Tead2,Arntl,	59871,130442,14532,	Tef,Tead2,Arntl,
++++++++++positive+regulation+of+RNA+metabolic+process	GO:0051254
++++++++++++positive+regulation+of+transcription,+DNA-dependent	GO:0045893	498423	Sertad2,	160886	Sertad2,
++++++++++++++positive+regulation+of+transcription+from+RNA+polymerase+II+promoter	GO:0045944	29362,308582,29657,	Tef,Tead2,Arntl,	59871,130442,14532,	Tef,Tead2,Arntl,
++++++++++positive+regulation+of+glycogen+catabolic+process	GO:0045819	24173	Adra1b,	10032	Adra1b,
++++++++positive+regulation+of+cellular+metabolic+process	GO:0031325
++++++++++positive+regulation+of+cellular+carbohydrate+metabolic+process	GO:0010676
++++++++++++positive+regulation+of+glycogen+catabolic+process	GO:0045819	24173	Adra1b,	10032	Adra1b,
++++++++++positive+regulation+of+cellular+biosynthetic+process	GO:0031328
++++++++++++positive+regulation+of+transcription	GO:0045941	498423	Sertad2,	160886	Sertad2,
++++++++++++++positive+regulation+of+transcription,+DNA-dependent	GO:0045893	498423	Sertad2,	160886	Sertad2,
++++++++++++++++positive+regulation+of+transcription+from+RNA+polymerase+II+promoter	GO:0045944	29362,308582,29657,	Tef,Tead2,Arntl,	59871,130442,14532,	Tef,Tead2,Arntl,
++++++++++positive+regulation+of+cellular+catabolic+process	GO:0031331
++++++++++++positive+regulation+of+glycogen+catabolic+process	GO:0045819	24173	Adra1b,	10032	Adra1b,
++++++++++positive+regulation+of+nucleobase,+nucleoside,+nucleotide+and+nucleic+acid+metabolic+process	GO:0045935
++++++++++++positive+regulation+of+RNA+metabolic+process	GO:0051254
++++++++++++++positive+regulation+of+transcription,+DNA-dependent	GO:0045893	498423	Sertad2,	160886	Sertad2,
++++++++++++++++positive+regulation+of+transcription+from+RNA+polymerase+II+promoter	GO:0045944	29362,308582,29657,	Tef,Tead2,Arntl,	59871,130442,14532,	Tef,Tead2,Arntl,
++++++++++++positive+regulation+of+transcription	GO:0045941	498423	Sertad2,	160886	Sertad2,
++++++++++++++positive+regulation+of+transcription,+DNA-dependent	GO:0045893	498423	Sertad2,	160886	Sertad2,
++++++++++++++++positive+regulation+of+transcription+from+RNA+polymerase+II+promoter	GO:0045944	29362,308582,29657,	Tef,Tead2,Arntl,	59871,130442,14532,	Tef,Tead2,Arntl,
++++++++positive+regulation+of+carbohydrate+metabolic+process	GO:0045913
++++++++++positive+regulation+of+cellular+carbohydrate+metabolic+process	GO:0010676
++++++++++++positive+regulation+of+glycogen+catabolic+process	GO:0045819	24173	Adra1b,	10032	Adra1b,
++++++regulation+of+metabolic+process	GO:0019222
++++++++regulation+of+carbohydrate+metabolic+process	GO:0006109
++++++++++regulation+of+cellular+carbohydrate+metabolic+process	GO:0010675
++++++++++++positive+regulation+of+cellular+carbohydrate+metabolic+process	GO:0010676
++++++++++++++positive+regulation+of+glycogen+catabolic+process	GO:0045819	24173	Adra1b,	10032	Adra1b,
++++++++++++negative+regulation+of+cellular+carbohydrate+metabolic+process	GO:0010677
++++++++++++++negative+regulation+of+glycogen+catabolic+process	GO:0045818	24173	Adra1b,	10032	Adra1b,
++++++++++++regulation+of+cellular+carbohydrate+catabolic+process	GO:0043471
++++++++++++++regulation+of+glycogen+catabolic+process	GO:0005981
++++++++++++++++negative+regulation+of+glycogen+catabolic+process	GO:0045818	24173	Adra1b,	10032	Adra1b,
++++++++++++++++positive+regulation+of+glycogen+catabolic+process	GO:0045819	24173	Adra1b,	10032	Adra1b,
++++++++++regulation+of+polysaccharide+metabolic+process	GO:0032881
++++++++++++regulation+of+glycogen+catabolic+process	GO:0005981
++++++++++++++negative+regulation+of+glycogen+catabolic+process	GO:0045818	24173	Adra1b,	10032	Adra1b,
++++++++++++++positive+regulation+of+glycogen+catabolic+process	GO:0045819	24173	Adra1b,	10032	Adra1b,
++++++++++regulation+of+carbohydrate+catabolic+process	GO:0043470
++++++++++++regulation+of+cellular+carbohydrate+catabolic+process	GO:0043471
++++++++++++++regulation+of+glycogen+catabolic+process	GO:0005981
++++++++++++++++negative+regulation+of+glycogen+catabolic+process	GO:0045818	24173	Adra1b,	10032	Adra1b,
++++++++++++++++positive+regulation+of+glycogen+catabolic+process	GO:0045819	24173	Adra1b,	10032	Adra1b,
++++++++++negative+regulation+of+carbohydrate+metabolic+process	GO:0045912
++++++++++++negative+regulation+of+cellular+carbohydrate+metabolic+process	GO:0010677
++++++++++++++negative+regulation+of+glycogen+catabolic+process	GO:0045818	24173	Adra1b,	10032	Adra1b,
++++++++++positive+regulation+of+carbohydrate+metabolic+process	GO:0045913
++++++++++++positive+regulation+of+cellular+carbohydrate+metabolic+process	GO:0010676
++++++++++++++positive+regulation+of+glycogen+catabolic+process	GO:0045819	24173	Adra1b,	10032	Adra1b,
++++++++regulation+of+biosynthetic+process	GO:0009889
++++++++++negative+regulation+of+biosynthetic+process	GO:0009890
++++++++++++negative+regulation+of+macromolecule+biosynthetic+process	GO:0010558
++++++++++++++negative+regulation+of+transcription	GO:0016481	444985	Dnmt3b,	117353	Dnmt3b,
++++++++++++negative+regulation+of+cellular+biosynthetic+process	GO:0031327
++++++++++++++negative+regulation+of+transcription	GO:0016481	444985	Dnmt3b,	117353	Dnmt3b,
++++++++++positive+regulation+of+biosynthetic+process	GO:0009891
++++++++++++positive+regulation+of+macromolecule+biosynthetic+process	GO:0010557
++++++++++++++positive+regulation+of+transcription	GO:0045941	498423	Sertad2,	160886	Sertad2,
++++++++++++++++positive+regulation+of+transcription,+DNA-dependent	GO:0045893	498423	Sertad2,	160886	Sertad2,
++++++++++++++++++positive+regulation+of+transcription+from+RNA+polymerase+II+promoter	GO:0045944	29362,308582,29657,	Tef,Tead2,Arntl,	59871,130442,14532,	Tef,Tead2,Arntl,
++++++++++++positive+regulation+of+cellular+biosynthetic+process	GO:0031328
++++++++++++++positive+regulation+of+transcription	GO:0045941	498423	Sertad2,	160886	Sertad2,
++++++++++++++++positive+regulation+of+transcription,+DNA-dependent	GO:0045893	498423	Sertad2,	160886	Sertad2,
++++++++++++++++++positive+regulation+of+transcription+from+RNA+polymerase+II+promoter	GO:0045944	29362,308582,29657,	Tef,Tead2,Arntl,	59871,130442,14532,	Tef,Tead2,Arntl,
++++++++++regulation+of+macromolecule+biosynthetic+process	GO:0010556
++++++++++++positive+regulation+of+macromolecule+biosynthetic+process	GO:0010557
++++++++++++++positive+regulation+of+transcription	GO:0045941	498423	Sertad2,	160886	Sertad2,
++++++++++++++++positive+regulation+of+transcription,+DNA-dependent	GO:0045893	498423	Sertad2,	160886	Sertad2,
++++++++++++++++++positive+regulation+of+transcription+from+RNA+polymerase+II+promoter	GO:0045944	29362,308582,29657,	Tef,Tead2,Arntl,	59871,130442,14532,	Tef,Tead2,Arntl,
++++++++++++negative+regulation+of+macromolecule+biosynthetic+process	GO:0010558
++++++++++++++negative+regulation+of+transcription	GO:0016481	444985	Dnmt3b,	117353	Dnmt3b,
++++++++++++regulation+of+transcription	GO:0045449	299636	Tle2,	38683	Tle2,
++++++++++++++regulation+of+transcription,+DNA-dependent	GO:0006355	29362,308582,78962,29657,24309,65161,29619,117095,	Tef,Tead2,Per3,Arntl,Dbp,Litaf,Btg2,Bhlhe41,	59871,130442,63521,14532,11274,6940,27923,,	Tef,Tead2,Per3,Arntl,Dbp,Litaf,Btg2,Bhlhe41,
++++++++++++++++regulation+of+transcription+from+RNA+polymerase+II+promoter	GO:0006357
++++++++++++++++++positive+regulation+of+transcription+from+RNA+polymerase+II+promoter	GO:0045944	29362,308582,29657,	Tef,Tead2,Arntl,	59871,130442,14532,	Tef,Tead2,Arntl,
++++++++++++++++positive+regulation+of+transcription,+DNA-dependent	GO:0045893	498423	Sertad2,	160886	Sertad2,
++++++++++++++++++positive+regulation+of+transcription+from+RNA+polymerase+II+promoter	GO:0045944	29362,308582,29657,	Tef,Tead2,Arntl,	59871,130442,14532,	Tef,Tead2,Arntl,
++++++++++++++negative+regulation+of+transcription	GO:0016481	444985	Dnmt3b,	117353	Dnmt3b,
++++++++++++++positive+regulation+of+transcription	GO:0045941	498423	Sertad2,	160886	Sertad2,
++++++++++++++++positive+regulation+of+transcription,+DNA-dependent	GO:0045893	498423	Sertad2,	160886	Sertad2,
++++++++++++++++++positive+regulation+of+transcription+from+RNA+polymerase+II+promoter	GO:0045944	29362,308582,29657,	Tef,Tead2,Arntl,	59871,130442,14532,	Tef,Tead2,Arntl,
++++++++++regulation+of+cellular+biosynthetic+process	GO:0031326
++++++++++++negative+regulation+of+cellular+biosynthetic+process	GO:0031327
++++++++++++++negative+regulation+of+transcription	GO:0016481	444985	Dnmt3b,	117353	Dnmt3b,
++++++++++++positive+regulation+of+cellular+biosynthetic+process	GO:0031328
++++++++++++++positive+regulation+of+transcription	GO:0045941	498423	Sertad2,	160886	Sertad2,
++++++++++++++++positive+regulation+of+transcription,+DNA-dependent	GO:0045893	498423	Sertad2,	160886	Sertad2,
++++++++++++++++++positive+regulation+of+transcription+from+RNA+polymerase+II+promoter	GO:0045944	29362,308582,29657,	Tef,Tead2,Arntl,	59871,130442,14532,	Tef,Tead2,Arntl,
++++++++++++regulation+of+transcription	GO:0045449	299636	Tle2,	38683	Tle2,
++++++++++++++regulation+of+transcription,+DNA-dependent	GO:0006355	29362,308582,78962,29657,24309,65161,29619,117095,	Tef,Tead2,Per3,Arntl,Dbp,Litaf,Btg2,Bhlhe41,	59871,130442,63521,14532,11274,6940,27923,,	Tef,Tead2,Per3,Arntl,Dbp,Litaf,Btg2,Bhlhe41,
++++++++++++++++regulation+of+transcription+from+RNA+polymerase+II+promoter	GO:0006357
++++++++++++++++++positive+regulation+of+transcription+from+RNA+polymerase+II+promoter	GO:0045944	29362,308582,29657,	Tef,Tead2,Arntl,	59871,130442,14532,	Tef,Tead2,Arntl,
++++++++++++++++positive+regulation+of+transcription,+DNA-dependent	GO:0045893	498423	Sertad2,	160886	Sertad2,
++++++++++++++++++positive+regulation+of+transcription+from+RNA+polymerase+II+promoter	GO:0045944	29362,308582,29657,	Tef,Tead2,Arntl,	59871,130442,14532,	Tef,Tead2,Arntl,
++++++++++++++negative+regulation+of+transcription	GO:0016481	444985	Dnmt3b,	117353	Dnmt3b,
++++++++++++++positive+regulation+of+transcription	GO:0045941	498423	Sertad2,	160886	Sertad2,
++++++++++++++++positive+regulation+of+transcription,+DNA-dependent	GO:0045893	498423	Sertad2,	160886	Sertad2,
++++++++++++++++++positive+regulation+of+transcription+from+RNA+polymerase+II+promoter	GO:0045944	29362,308582,29657,	Tef,Tead2,Arntl,	59871,130442,14532,	Tef,Tead2,Arntl,
++++++++negative+regulation+of+metabolic+process	GO:0009892
++++++++++negative+regulation+of+biosynthetic+process	GO:0009890
++++++++++++negative+regulation+of+macromolecule+biosynthetic+process	GO:0010558
++++++++++++++negative+regulation+of+transcription	GO:0016481	444985	Dnmt3b,	117353	Dnmt3b,
++++++++++++negative+regulation+of+cellular+biosynthetic+process	GO:0031327
++++++++++++++negative+regulation+of+transcription	GO:0016481	444985	Dnmt3b,	117353	Dnmt3b,
++++++++++negative+regulation+of+catabolic+process	GO:0009895
++++++++++++negative+regulation+of+cellular+catabolic+process	GO:0031330
++++++++++++++negative+regulation+of+glycogen+catabolic+process	GO:0045818	24173	Adra1b,	10032	Adra1b,
++++++++++negative+regulation+of+macromolecule+metabolic+process	GO:0010605
++++++++++++negative+regulation+of+macromolecule+biosynthetic+process	GO:0010558
++++++++++++++negative+regulation+of+transcription	GO:0016481	444985	Dnmt3b,	117353	Dnmt3b,
++++++++++++negative+regulation+of+gene+expression	GO:0010629
++++++++++++++negative+regulation+of+transcription	GO:0016481	444985	Dnmt3b,	117353	Dnmt3b,
++++++++++++negative+regulation+of+glycogen+catabolic+process	GO:0045818	24173	Adra1b,	10032	Adra1b,
++++++++++negative+regulation+of+cellular+metabolic+process	GO:0031324
++++++++++++negative+regulation+of+phosphorus+metabolic+process	GO:0010563
++++++++++++++negative+regulation+of+phosphate+metabolic+process	GO:0045936
++++++++++++++++negative+regulation+of+phosphorylation	GO:0042326	114851	Cdkn1a,	10089	Cdkn1a,
++++++++++++negative+regulation+of+cellular+carbohydrate+metabolic+process	GO:0010677
++++++++++++++negative+regulation+of+glycogen+catabolic+process	GO:0045818	24173	Adra1b,	10032	Adra1b,
++++++++++++negative+regulation+of+cellular+biosynthetic+process	GO:0031327
++++++++++++++negative+regulation+of+transcription	GO:0016481	444985	Dnmt3b,	117353	Dnmt3b,
++++++++++++negative+regulation+of+cellular+catabolic+process	GO:0031330
++++++++++++++negative+regulation+of+glycogen+catabolic+process	GO:0045818	24173	Adra1b,	10032	Adra1b,
++++++++++++negative+regulation+of+nucleobase,+nucleoside,+nucleotide+and+nucleic+acid+metabolic+process	GO:0045934
++++++++++++++negative+regulation+of+transcription	GO:0016481	444985	Dnmt3b,	117353	Dnmt3b,
++++++++++negative+regulation+of+carbohydrate+metabolic+process	GO:0045912
++++++++++++negative+regulation+of+cellular+carbohydrate+metabolic+process	GO:0010677
++++++++++++++negative+regulation+of+glycogen+catabolic+process	GO:0045818	24173	Adra1b,	10032	Adra1b,
++++++++positive+regulation+of+metabolic+process	GO:0009893
++++++++++positive+regulation+of+biosynthetic+process	GO:0009891
++++++++++++positive+regulation+of+macromolecule+biosynthetic+process	GO:0010557
++++++++++++++positive+regulation+of+transcription	GO:0045941	498423	Sertad2,	160886	Sertad2,
++++++++++++++++positive+regulation+of+transcription,+DNA-dependent	GO:0045893	498423	Sertad2,	160886	Sertad2,
++++++++++++++++++positive+regulation+of+transcription+from+RNA+polymerase+II+promoter	GO:0045944	29362,308582,29657,	Tef,Tead2,Arntl,	59871,130442,14532,	Tef,Tead2,Arntl,
++++++++++++positive+regulation+of+cellular+biosynthetic+process	GO:0031328
++++++++++++++positive+regulation+of+transcription	GO:0045941	498423	Sertad2,	160886	Sertad2,
++++++++++++++++positive+regulation+of+transcription,+DNA-dependent	GO:0045893	498423	Sertad2,	160886	Sertad2,
++++++++++++++++++positive+regulation+of+transcription+from+RNA+polymerase+II+promoter	GO:0045944	29362,308582,29657,	Tef,Tead2,Arntl,	59871,130442,14532,	Tef,Tead2,Arntl,
++++++++++positive+regulation+of+catabolic+process	GO:0009896
++++++++++++positive+regulation+of+cellular+catabolic+process	GO:0031331
++++++++++++++positive+regulation+of+glycogen+catabolic+process	GO:0045819	24173	Adra1b,	10032	Adra1b,
++++++++++positive+regulation+of+macromolecule+metabolic+process	GO:0010604
++++++++++++positive+regulation+of+macromolecule+biosynthetic+process	GO:0010557
++++++++++++++positive+regulation+of+transcription	GO:0045941	498423	Sertad2,	160886	Sertad2,
++++++++++++++++positive+regulation+of+transcription,+DNA-dependent	GO:0045893	498423	Sertad2,	160886	Sertad2,
++++++++++++++++++positive+regulation+of+transcription+from+RNA+polymerase+II+promoter	GO:0045944	29362,308582,29657,	Tef,Tead2,Arntl,	59871,130442,14532,	Tef,Tead2,Arntl,
++++++++++++positive+regulation+of+gene+expression	GO:0010628
++++++++++++++positive+regulation+of+transcription	GO:0045941	498423	Sertad2,	160886	Sertad2,
++++++++++++++++positive+regulation+of+transcription,+DNA-dependent	GO:0045893	498423	Sertad2,	160886	Sertad2,
++++++++++++++++++positive+regulation+of+transcription+from+RNA+polymerase+II+promoter	GO:0045944	29362,308582,29657,	Tef,Tead2,Arntl,	59871,130442,14532,	Tef,Tead2,Arntl,
++++++++++++positive+regulation+of+RNA+metabolic+process	GO:0051254
++++++++++++++positive+regulation+of+transcription,+DNA-dependent	GO:0045893	498423	Sertad2,	160886	Sertad2,
++++++++++++++++positive+regulation+of+transcription+from+RNA+polymerase+II+promoter	GO:0045944	29362,308582,29657,	Tef,Tead2,Arntl,	59871,130442,14532,	Tef,Tead2,Arntl,
++++++++++++positive+regulation+of+glycogen+catabolic+process	GO:0045819	24173	Adra1b,	10032	Adra1b,
++++++++++positive+regulation+of+cellular+metabolic+process	GO:0031325
++++++++++++positive+regulation+of+cellular+carbohydrate+metabolic+process	GO:0010676
++++++++++++++positive+regulation+of+glycogen+catabolic+process	GO:0045819	24173	Adra1b,	10032	Adra1b,
++++++++++++positive+regulation+of+cellular+biosynthetic+process	GO:0031328
++++++++++++++positive+regulation+of+transcription	GO:0045941	498423	Sertad2,	160886	Sertad2,
++++++++++++++++positive+regulation+of+transcription,+DNA-dependent	GO:0045893	498423	Sertad2,	160886	Sertad2,
++++++++++++++++++positive+regulation+of+transcription+from+RNA+polymerase+II+promoter	GO:0045944	29362,308582,29657,	Tef,Tead2,Arntl,	59871,130442,14532,	Tef,Tead2,Arntl,
++++++++++++positive+regulation+of+cellular+catabolic+process	GO:0031331
++++++++++++++positive+regulation+of+glycogen+catabolic+process	GO:0045819	24173	Adra1b,	10032	Adra1b,
++++++++++++positive+regulation+of+nucleobase,+nucleoside,+nucleotide+and+nucleic+acid+metabolic+process	GO:0045935
++++++++++++++positive+regulation+of+RNA+metabolic+process	GO:0051254
++++++++++++++++positive+regulation+of+transcription,+DNA-dependent	GO:0045893	498423	Sertad2,	160886	Sertad2,
++++++++++++++++++positive+regulation+of+transcription+from+RNA+polymerase+II+promoter	GO:0045944	29362,308582,29657,	Tef,Tead2,Arntl,	59871,130442,14532,	Tef,Tead2,Arntl,
++++++++++++++positive+regulation+of+transcription	GO:0045941	498423	Sertad2,	160886	Sertad2,
++++++++++++++++positive+regulation+of+transcription,+DNA-dependent	GO:0045893	498423	Sertad2,	160886	Sertad2,
++++++++++++++++++positive+regulation+of+transcription+from+RNA+polymerase+II+promoter	GO:0045944	29362,308582,29657,	Tef,Tead2,Arntl,	59871,130442,14532,	Tef,Tead2,Arntl,
++++++++++positive+regulation+of+carbohydrate+metabolic+process	GO:0045913
++++++++++++positive+regulation+of+cellular+carbohydrate+metabolic+process	GO:0010676
++++++++++++++positive+regulation+of+glycogen+catabolic+process	GO:0045819	24173	Adra1b,	10032	Adra1b,
++++++++regulation+of+catabolic+process	GO:0009894
++++++++++negative+regulation+of+catabolic+process	GO:0009895
++++++++++++negative+regulation+of+cellular+catabolic+process	GO:0031330
++++++++++++++negative+regulation+of+glycogen+catabolic+process	GO:0045818	24173	Adra1b,	10032	Adra1b,
++++++++++positive+regulation+of+catabolic+process	GO:0009896
++++++++++++positive+regulation+of+cellular+catabolic+process	GO:0031331
++++++++++++++positive+regulation+of+glycogen+catabolic+process	GO:0045819	24173	Adra1b,	10032	Adra1b,
++++++++++regulation+of+cellular+catabolic+process	GO:0031329
++++++++++++negative+regulation+of+cellular+catabolic+process	GO:0031330
++++++++++++++negative+regulation+of+glycogen+catabolic+process	GO:0045818	24173	Adra1b,	10032	Adra1b,
++++++++++++positive+regulation+of+cellular+catabolic+process	GO:0031331
++++++++++++++positive+regulation+of+glycogen+catabolic+process	GO:0045819	24173	Adra1b,	10032	Adra1b,
++++++++++++regulation+of+cellular+carbohydrate+catabolic+process	GO:0043471
++++++++++++++regulation+of+glycogen+catabolic+process	GO:0005981
++++++++++++++++negative+regulation+of+glycogen+catabolic+process	GO:0045818	24173	Adra1b,	10032	Adra1b,
++++++++++++++++positive+regulation+of+glycogen+catabolic+process	GO:0045819	24173	Adra1b,	10032	Adra1b,
++++++++++regulation+of+carbohydrate+catabolic+process	GO:0043470
++++++++++++regulation+of+cellular+carbohydrate+catabolic+process	GO:0043471
++++++++++++++regulation+of+glycogen+catabolic+process	GO:0005981
++++++++++++++++negative+regulation+of+glycogen+catabolic+process	GO:0045818	24173	Adra1b,	10032	Adra1b,
++++++++++++++++positive+regulation+of+glycogen+catabolic+process	GO:0045819	24173	Adra1b,	10032	Adra1b,
++++++++++regulation+of+protein+catabolic+process	GO:0042176	29657	Arntl,	14532	Arntl,
++++++++regulation+of+cellular+metabolic+process	GO:0031323
++++++++++regulation+of+cellular+carbohydrate+metabolic+process	GO:0010675
++++++++++++positive+regulation+of+cellular+carbohydrate+metabolic+process	GO:0010676
++++++++++++++positive+regulation+of+glycogen+catabolic+process	GO:0045819	24173	Adra1b,	10032	Adra1b,
++++++++++++negative+regulation+of+cellular+carbohydrate+metabolic+process	GO:0010677
++++++++++++++negative+regulation+of+glycogen+catabolic+process	GO:0045818	24173	Adra1b,	10032	Adra1b,
++++++++++++regulation+of+cellular+carbohydrate+catabolic+process	GO:0043471
++++++++++++++regulation+of+glycogen+catabolic+process	GO:0005981
++++++++++++++++negative+regulation+of+glycogen+catabolic+process	GO:0045818	24173	Adra1b,	10032	Adra1b,
++++++++++++++++positive+regulation+of+glycogen+catabolic+process	GO:0045819	24173	Adra1b,	10032	Adra1b,
++++++++++regulation+of+nucleobase,+nucleoside,+nucleotide+and+nucleic+acid+metabolic+process	GO:0019219
++++++++++++regulation+of+transcription	GO:0045449	299636	Tle2,	38683	Tle2,
++++++++++++++regulation+of+transcription,+DNA-dependent	GO:0006355	29362,308582,78962,29657,24309,65161,29619,117095,	Tef,Tead2,Per3,Arntl,Dbp,Litaf,Btg2,Bhlhe41,	59871,130442,63521,14532,11274,6940,27923,,	Tef,Tead2,Per3,Arntl,Dbp,Litaf,Btg2,Bhlhe41,
++++++++++++++++regulation+of+transcription+from+RNA+polymerase+II+promoter	GO:0006357
++++++++++++++++++positive+regulation+of+transcription+from+RNA+polymerase+II+promoter	GO:0045944	29362,308582,29657,	Tef,Tead2,Arntl,	59871,130442,14532,	Tef,Tead2,Arntl,
++++++++++++++++positive+regulation+of+transcription,+DNA-dependent	GO:0045893	498423	Sertad2,	160886	Sertad2,
++++++++++++++++++positive+regulation+of+transcription+from+RNA+polymerase+II+promoter	GO:0045944	29362,308582,29657,	Tef,Tead2,Arntl,	59871,130442,14532,	Tef,Tead2,Arntl,
++++++++++++++negative+regulation+of+transcription	GO:0016481	444985	Dnmt3b,	117353	Dnmt3b,
++++++++++++++positive+regulation+of+transcription	GO:0045941	498423	Sertad2,	160886	Sertad2,
++++++++++++++++positive+regulation+of+transcription,+DNA-dependent	GO:0045893	498423	Sertad2,	160886	Sertad2,
++++++++++++++++++positive+regulation+of+transcription+from+RNA+polymerase+II+promoter	GO:0045944	29362,308582,29657,	Tef,Tead2,Arntl,	59871,130442,14532,	Tef,Tead2,Arntl,
++++++++++++regulation+of+RNA+metabolic+process	GO:0051252
++++++++++++++regulation+of+transcription,+DNA-dependent	GO:0006355	29362,308582,78962,29657,24309,65161,29619,117095,	Tef,Tead2,Per3,Arntl,Dbp,Litaf,Btg2,Bhlhe41,	59871,130442,63521,14532,11274,6940,27923,,	Tef,Tead2,Per3,Arntl,Dbp,Litaf,Btg2,Bhlhe41,
++++++++++++++++regulation+of+transcription+from+RNA+polymerase+II+promoter	GO:0006357
++++++++++++++++++positive+regulation+of+transcription+from+RNA+polymerase+II+promoter	GO:0045944	29362,308582,29657,	Tef,Tead2,Arntl,	59871,130442,14532,	Tef,Tead2,Arntl,
++++++++++++++++positive+regulation+of+transcription,+DNA-dependent	GO:0045893	498423	Sertad2,	160886	Sertad2,
++++++++++++++++++positive+regulation+of+transcription+from+RNA+polymerase+II+promoter	GO:0045944	29362,308582,29657,	Tef,Tead2,Arntl,	59871,130442,14532,	Tef,Tead2,Arntl,
++++++++++++++regulation+of+RNA+stability	GO:0043487
++++++++++++++++regulation+of+mRNA+stability	GO:0043488	298765	Zfp36l2,	22055	Zfp36l2,
++++++++++++++positive+regulation+of+RNA+metabolic+process	GO:0051254
++++++++++++++++positive+regulation+of+transcription,+DNA-dependent	GO:0045893	498423	Sertad2,	160886	Sertad2,
++++++++++++++++++positive+regulation+of+transcription+from+RNA+polymerase+II+promoter	GO:0045944	29362,308582,29657,	Tef,Tead2,Arntl,	59871,130442,14532,	Tef,Tead2,Arntl,
++++++++++++negative+regulation+of+nucleobase,+nucleoside,+nucleotide+and+nucleic+acid+metabolic+process	GO:0045934
++++++++++++++negative+regulation+of+transcription	GO:0016481	444985	Dnmt3b,	117353	Dnmt3b,
++++++++++++positive+regulation+of+nucleobase,+nucleoside,+nucleotide+and+nucleic+acid+metabolic+process	GO:0045935
++++++++++++++positive+regulation+of+RNA+metabolic+process	GO:0051254
++++++++++++++++positive+regulation+of+transcription,+DNA-dependent	GO:0045893	498423	Sertad2,	160886	Sertad2,
++++++++++++++++++positive+regulation+of+transcription+from+RNA+polymerase+II+promoter	GO:0045944	29362,308582,29657,	Tef,Tead2,Arntl,	59871,130442,14532,	Tef,Tead2,Arntl,
++++++++++++++positive+regulation+of+transcription	GO:0045941	498423	Sertad2,	160886	Sertad2,
++++++++++++++++positive+regulation+of+transcription,+DNA-dependent	GO:0045893	498423	Sertad2,	160886	Sertad2,
++++++++++++++++++positive+regulation+of+transcription+from+RNA+polymerase+II+promoter	GO:0045944	29362,308582,29657,	Tef,Tead2,Arntl,	59871,130442,14532,	Tef,Tead2,Arntl,
++++++++++negative+regulation+of+cellular+metabolic+process	GO:0031324
++++++++++++negative+regulation+of+phosphorus+metabolic+process	GO:0010563
++++++++++++++negative+regulation+of+phosphate+metabolic+process	GO:0045936
++++++++++++++++negative+regulation+of+phosphorylation	GO:0042326	114851	Cdkn1a,	10089	Cdkn1a,
++++++++++++negative+regulation+of+cellular+carbohydrate+metabolic+process	GO:0010677
++++++++++++++negative+regulation+of+glycogen+catabolic+process	GO:0045818	24173	Adra1b,	10032	Adra1b,
++++++++++++negative+regulation+of+cellular+biosynthetic+process	GO:0031327
++++++++++++++negative+regulation+of+transcription	GO:0016481	444985	Dnmt3b,	117353	Dnmt3b,
++++++++++++negative+regulation+of+cellular+catabolic+process	GO:0031330
++++++++++++++negative+regulation+of+glycogen+catabolic+process	GO:0045818	24173	Adra1b,	10032	Adra1b,
++++++++++++negative+regulation+of+nucleobase,+nucleoside,+nucleotide+and+nucleic+acid+metabolic+process	GO:0045934
++++++++++++++negative+regulation+of+transcription	GO:0016481	444985	Dnmt3b,	117353	Dnmt3b,
++++++++++positive+regulation+of+cellular+metabolic+process	GO:0031325
++++++++++++positive+regulation+of+cellular+carbohydrate+metabolic+process	GO:0010676
++++++++++++++positive+regulation+of+glycogen+catabolic+process	GO:0045819	24173	Adra1b,	10032	Adra1b,
++++++++++++positive+regulation+of+cellular+biosynthetic+process	GO:0031328
++++++++++++++positive+regulation+of+transcription	GO:0045941	498423	Sertad2,	160886	Sertad2,
++++++++++++++++positive+regulation+of+transcription,+DNA-dependent	GO:0045893	498423	Sertad2,	160886	Sertad2,
++++++++++++++++++positive+regulation+of+transcription+from+RNA+polymerase+II+promoter	GO:0045944	29362,308582,29657,	Tef,Tead2,Arntl,	59871,130442,14532,	Tef,Tead2,Arntl,
++++++++++++positive+regulation+of+cellular+catabolic+process	GO:0031331
++++++++++++++positive+regulation+of+glycogen+catabolic+process	GO:0045819	24173	Adra1b,	10032	Adra1b,
++++++++++++positive+regulation+of+nucleobase,+nucleoside,+nucleotide+and+nucleic+acid+metabolic+process	GO:0045935
++++++++++++++positive+regulation+of+RNA+metabolic+process	GO:0051254
++++++++++++++++positive+regulation+of+transcription,+DNA-dependent	GO:0045893	498423	Sertad2,	160886	Sertad2,
++++++++++++++++++positive+regulation+of+transcription+from+RNA+polymerase+II+promoter	GO:0045944	29362,308582,29657,	Tef,Tead2,Arntl,	59871,130442,14532,	Tef,Tead2,Arntl,
++++++++++++++positive+regulation+of+transcription	GO:0045941	498423	Sertad2,	160886	Sertad2,
++++++++++++++++positive+regulation+of+transcription,+DNA-dependent	GO:0045893	498423	Sertad2,	160886	Sertad2,
++++++++++++++++++positive+regulation+of+transcription+from+RNA+polymerase+II+promoter	GO:0045944	29362,308582,29657,	Tef,Tead2,Arntl,	59871,130442,14532,	Tef,Tead2,Arntl,
++++++++++regulation+of+cellular+biosynthetic+process	GO:0031326
++++++++++++negative+regulation+of+cellular+biosynthetic+process	GO:0031327
++++++++++++++negative+regulation+of+transcription	GO:0016481	444985	Dnmt3b,	117353	Dnmt3b,
++++++++++++positive+regulation+of+cellular+biosynthetic+process	GO:0031328
++++++++++++++positive+regulation+of+transcription	GO:0045941	498423	Sertad2,	160886	Sertad2,
++++++++++++++++positive+regulation+of+transcription,+DNA-dependent	GO:0045893	498423	Sertad2,	160886	Sertad2,
++++++++++++++++++positive+regulation+of+transcription+from+RNA+polymerase+II+promoter	GO:0045944	29362,308582,29657,	Tef,Tead2,Arntl,	59871,130442,14532,	Tef,Tead2,Arntl,
++++++++++++regulation+of+transcription	GO:0045449	299636	Tle2,	38683	Tle2,
++++++++++++++regulation+of+transcription,+DNA-dependent	GO:0006355	29362,308582,78962,29657,24309,65161,29619,117095,	Tef,Tead2,Per3,Arntl,Dbp,Litaf,Btg2,Bhlhe41,	59871,130442,63521,14532,11274,6940,27923,,	Tef,Tead2,Per3,Arntl,Dbp,Litaf,Btg2,Bhlhe41,
++++++++++++++++regulation+of+transcription+from+RNA+polymerase+II+promoter	GO:0006357
++++++++++++++++++positive+regulation+of+transcription+from+RNA+polymerase+II+promoter	GO:0045944	29362,308582,29657,	Tef,Tead2,Arntl,	59871,130442,14532,	Tef,Tead2,Arntl,
++++++++++++++++positive+regulation+of+transcription,+DNA-dependent	GO:0045893	498423	Sertad2,	160886	Sertad2,
++++++++++++++++++positive+regulation+of+transcription+from+RNA+polymerase+II+promoter	GO:0045944	29362,308582,29657,	Tef,Tead2,Arntl,	59871,130442,14532,	Tef,Tead2,Arntl,
++++++++++++++negative+regulation+of+transcription	GO:0016481	444985	Dnmt3b,	117353	Dnmt3b,
++++++++++++++positive+regulation+of+transcription	GO:0045941	498423	Sertad2,	160886	Sertad2,
++++++++++++++++positive+regulation+of+transcription,+DNA-dependent	GO:0045893	498423	Sertad2,	160886	Sertad2,
++++++++++++++++++positive+regulation+of+transcription+from+RNA+polymerase+II+promoter	GO:0045944	29362,308582,29657,	Tef,Tead2,Arntl,	59871,130442,14532,	Tef,Tead2,Arntl,
++++++++++regulation+of+cellular+catabolic+process	GO:0031329
++++++++++++negative+regulation+of+cellular+catabolic+process	GO:0031330
++++++++++++++negative+regulation+of+glycogen+catabolic+process	GO:0045818	24173	Adra1b,	10032	Adra1b,
++++++++++++positive+regulation+of+cellular+catabolic+process	GO:0031331
++++++++++++++positive+regulation+of+glycogen+catabolic+process	GO:0045819	24173	Adra1b,	10032	Adra1b,
++++++++++++regulation+of+cellular+carbohydrate+catabolic+process	GO:0043471
++++++++++++++regulation+of+glycogen+catabolic+process	GO:0005981
++++++++++++++++negative+regulation+of+glycogen+catabolic+process	GO:0045818	24173	Adra1b,	10032	Adra1b,
++++++++++++++++positive+regulation+of+glycogen+catabolic+process	GO:0045819	24173	Adra1b,	10032	Adra1b,
++++++++++regulation+of+generation+of+precursor+metabolites+and+energy	GO:0043467
++++++++++++regulation+of+glycogen+catabolic+process	GO:0005981
++++++++++++++negative+regulation+of+glycogen+catabolic+process	GO:0045818	24173	Adra1b,	10032	Adra1b,
++++++++++++++positive+regulation+of+glycogen+catabolic+process	GO:0045819	24173	Adra1b,	10032	Adra1b,
++++++++++regulation+of+phosphorus+metabolic+process	GO:0051174
++++++++++++negative+regulation+of+phosphorus+metabolic+process	GO:0010563
++++++++++++++negative+regulation+of+phosphate+metabolic+process	GO:0045936
++++++++++++++++negative+regulation+of+phosphorylation	GO:0042326	114851	Cdkn1a,	10089	Cdkn1a,
++++++++++++regulation+of+phosphate+metabolic+process	GO:0019220
++++++++++++++negative+regulation+of+phosphate+metabolic+process	GO:0045936
++++++++++++++++negative+regulation+of+phosphorylation	GO:0042326	114851	Cdkn1a,	10089	Cdkn1a,
++++++++++++++regulation+of+phosphorylation	GO:0042325
++++++++++++++++negative+regulation+of+phosphorylation	GO:0042326	114851	Cdkn1a,	10089	Cdkn1a,
++++++++regulation+of+primary+metabolic+process	GO:0080090
++++++++++regulation+of+carbohydrate+metabolic+process	GO:0006109
++++++++++++regulation+of+cellular+carbohydrate+metabolic+process	GO:0010675
++++++++++++++positive+regulation+of+cellular+carbohydrate+metabolic+process	GO:0010676
++++++++++++++++positive+regulation+of+glycogen+catabolic+process	GO:0045819	24173	Adra1b,	10032	Adra1b,
++++++++++++++negative+regulation+of+cellular+carbohydrate+metabolic+process	GO:0010677
++++++++++++++++negative+regulation+of+glycogen+catabolic+process	GO:0045818	24173	Adra1b,	10032	Adra1b,
++++++++++++++regulation+of+cellular+carbohydrate+catabolic+process	GO:0043471
++++++++++++++++regulation+of+glycogen+catabolic+process	GO:0005981
++++++++++++++++++negative+regulation+of+glycogen+catabolic+process	GO:0045818	24173	Adra1b,	10032	Adra1b,
++++++++++++++++++positive+regulation+of+glycogen+catabolic+process	GO:0045819	24173	Adra1b,	10032	Adra1b,
++++++++++++regulation+of+polysaccharide+metabolic+process	GO:0032881
++++++++++++++regulation+of+glycogen+catabolic+process	GO:0005981
++++++++++++++++negative+regulation+of+glycogen+catabolic+process	GO:0045818	24173	Adra1b,	10032	Adra1b,
++++++++++++++++positive+regulation+of+glycogen+catabolic+process	GO:0045819	24173	Adra1b,	10032	Adra1b,
++++++++++++regulation+of+carbohydrate+catabolic+process	GO:0043470
++++++++++++++regulation+of+cellular+carbohydrate+catabolic+process	GO:0043471
++++++++++++++++regulation+of+glycogen+catabolic+process	GO:0005981
++++++++++++++++++negative+regulation+of+glycogen+catabolic+process	GO:0045818	24173	Adra1b,	10032	Adra1b,
++++++++++++++++++positive+regulation+of+glycogen+catabolic+process	GO:0045819	24173	Adra1b,	10032	Adra1b,
++++++++++++negative+regulation+of+carbohydrate+metabolic+process	GO:0045912
++++++++++++++negative+regulation+of+cellular+carbohydrate+metabolic+process	GO:0010677
++++++++++++++++negative+regulation+of+glycogen+catabolic+process	GO:0045818	24173	Adra1b,	10032	Adra1b,
++++++++++++positive+regulation+of+carbohydrate+metabolic+process	GO:0045913
++++++++++++++positive+regulation+of+cellular+carbohydrate+metabolic+process	GO:0010676
++++++++++++++++positive+regulation+of+glycogen+catabolic+process	GO:0045819	24173	Adra1b,	10032	Adra1b,
++++++++++regulation+of+nucleobase,+nucleoside,+nucleotide+and+nucleic+acid+metabolic+process	GO:0019219
++++++++++++regulation+of+transcription	GO:0045449	299636	Tle2,	38683	Tle2,
++++++++++++++regulation+of+transcription,+DNA-dependent	GO:0006355	29362,308582,78962,29657,24309,65161,29619,117095,	Tef,Tead2,Per3,Arntl,Dbp,Litaf,Btg2,Bhlhe41,	59871,130442,63521,14532,11274,6940,27923,,	Tef,Tead2,Per3,Arntl,Dbp,Litaf,Btg2,Bhlhe41,
++++++++++++++++regulation+of+transcription+from+RNA+polymerase+II+promoter	GO:0006357
++++++++++++++++++positive+regulation+of+transcription+from+RNA+polymerase+II+promoter	GO:0045944	29362,308582,29657,	Tef,Tead2,Arntl,	59871,130442,14532,	Tef,Tead2,Arntl,
++++++++++++++++positive+regulation+of+transcription,+DNA-dependent	GO:0045893	498423	Sertad2,	160886	Sertad2,
++++++++++++++++++positive+regulation+of+transcription+from+RNA+polymerase+II+promoter	GO:0045944	29362,308582,29657,	Tef,Tead2,Arntl,	59871,130442,14532,	Tef,Tead2,Arntl,
++++++++++++++negative+regulation+of+transcription	GO:0016481	444985	Dnmt3b,	117353	Dnmt3b,
++++++++++++++positive+regulation+of+transcription	GO:0045941	498423	Sertad2,	160886	Sertad2,
++++++++++++++++positive+regulation+of+transcription,+DNA-dependent	GO:0045893	498423	Sertad2,	160886	Sertad2,
++++++++++++++++++positive+regulation+of+transcription+from+RNA+polymerase+II+promoter	GO:0045944	29362,308582,29657,	Tef,Tead2,Arntl,	59871,130442,14532,	Tef,Tead2,Arntl,
++++++++++++regulation+of+RNA+metabolic+process	GO:0051252
++++++++++++++regulation+of+transcription,+DNA-dependent	GO:0006355	29362,308582,78962,29657,24309,65161,29619,117095,	Tef,Tead2,Per3,Arntl,Dbp,Litaf,Btg2,Bhlhe41,	59871,130442,63521,14532,11274,6940,27923,,	Tef,Tead2,Per3,Arntl,Dbp,Litaf,Btg2,Bhlhe41,
++++++++++++++++regulation+of+transcription+from+RNA+polymerase+II+promoter	GO:0006357
++++++++++++++++++positive+regulation+of+transcription+from+RNA+polymerase+II+promoter	GO:0045944	29362,308582,29657,	Tef,Tead2,Arntl,	59871,130442,14532,	Tef,Tead2,Arntl,
++++++++++++++++positive+regulation+of+transcription,+DNA-dependent	GO:0045893	498423	Sertad2,	160886	Sertad2,
++++++++++++++++++positive+regulation+of+transcription+from+RNA+polymerase+II+promoter	GO:0045944	29362,308582,29657,	Tef,Tead2,Arntl,	59871,130442,14532,	Tef,Tead2,Arntl,
++++++++++++++regulation+of+RNA+stability	GO:0043487
++++++++++++++++regulation+of+mRNA+stability	GO:0043488	298765	Zfp36l2,	22055	Zfp36l2,
++++++++++++++positive+regulation+of+RNA+metabolic+process	GO:0051254
++++++++++++++++positive+regulation+of+transcription,+DNA-dependent	GO:0045893	498423	Sertad2,	160886	Sertad2,
++++++++++++++++++positive+regulation+of+transcription+from+RNA+polymerase+II+promoter	GO:0045944	29362,308582,29657,	Tef,Tead2,Arntl,	59871,130442,14532,	Tef,Tead2,Arntl,
++++++++++++negative+regulation+of+nucleobase,+nucleoside,+nucleotide+and+nucleic+acid+metabolic+process	GO:0045934
++++++++++++++negative+regulation+of+transcription	GO:0016481	444985	Dnmt3b,	117353	Dnmt3b,
++++++++++++positive+regulation+of+nucleobase,+nucleoside,+nucleotide+and+nucleic+acid+metabolic+process	GO:0045935
++++++++++++++positive+regulation+of+RNA+metabolic+process	GO:0051254
++++++++++++++++positive+regulation+of+transcription,+DNA-dependent	GO:0045893	498423	Sertad2,	160886	Sertad2,
++++++++++++++++++positive+regulation+of+transcription+from+RNA+polymerase+II+promoter	GO:0045944	29362,308582,29657,	Tef,Tead2,Arntl,	59871,130442,14532,	Tef,Tead2,Arntl,
++++++++++++++positive+regulation+of+transcription	GO:0045941	498423	Sertad2,	160886	Sertad2,
++++++++++++++++positive+regulation+of+transcription,+DNA-dependent	GO:0045893	498423	Sertad2,	160886	Sertad2,
++++++++++++++++++positive+regulation+of+transcription+from+RNA+polymerase+II+promoter	GO:0045944	29362,308582,29657,	Tef,Tead2,Arntl,	59871,130442,14532,	Tef,Tead2,Arntl,
++++++++++regulation+of+protein+metabolic+process	GO:0051246
++++++++++++regulation+of+protein+catabolic+process	GO:0042176	29657	Arntl,	14532	Arntl,
++++++++regulation+of+macromolecule+metabolic+process	GO:0060255
++++++++++regulation+of+gene+expression	GO:0010468
++++++++++++posttranscriptional+regulation+of+gene+expression	GO:0010608
++++++++++++++regulation+of+RNA+stability	GO:0043487
++++++++++++++++regulation+of+mRNA+stability	GO:0043488	298765	Zfp36l2,	22055	Zfp36l2,
++++++++++++positive+regulation+of+gene+expression	GO:0010628
++++++++++++++positive+regulation+of+transcription	GO:0045941	498423	Sertad2,	160886	Sertad2,
++++++++++++++++positive+regulation+of+transcription,+DNA-dependent	GO:0045893	498423	Sertad2,	160886	Sertad2,
++++++++++++++++++positive+regulation+of+transcription+from+RNA+polymerase+II+promoter	GO:0045944	29362,308582,29657,	Tef,Tead2,Arntl,	59871,130442,14532,	Tef,Tead2,Arntl,
++++++++++++negative+regulation+of+gene+expression	GO:0010629
++++++++++++++negative+regulation+of+transcription	GO:0016481	444985	Dnmt3b,	117353	Dnmt3b,
++++++++++++regulation+of+transcription	GO:0045449	299636	Tle2,	38683	Tle2,
++++++++++++++regulation+of+transcription,+DNA-dependent	GO:0006355	29362,308582,78962,29657,24309,65161,29619,117095,	Tef,Tead2,Per3,Arntl,Dbp,Litaf,Btg2,Bhlhe41,	59871,130442,63521,14532,11274,6940,27923,,	Tef,Tead2,Per3,Arntl,Dbp,Litaf,Btg2,Bhlhe41,
++++++++++++++++regulation+of+transcription+from+RNA+polymerase+II+promoter	GO:0006357
++++++++++++++++++positive+regulation+of+transcription+from+RNA+polymerase+II+promoter	GO:0045944	29362,308582,29657,	Tef,Tead2,Arntl,	59871,130442,14532,	Tef,Tead2,Arntl,
++++++++++++++++positive+regulation+of+transcription,+DNA-dependent	GO:0045893	498423	Sertad2,	160886	Sertad2,
++++++++++++++++++positive+regulation+of+transcription+from+RNA+polymerase+II+promoter	GO:0045944	29362,308582,29657,	Tef,Tead2,Arntl,	59871,130442,14532,	Tef,Tead2,Arntl,
++++++++++++++negative+regulation+of+transcription	GO:0016481	444985	Dnmt3b,	117353	Dnmt3b,
++++++++++++++positive+regulation+of+transcription	GO:0045941	498423	Sertad2,	160886	Sertad2,
++++++++++++++++positive+regulation+of+transcription,+DNA-dependent	GO:0045893	498423	Sertad2,	160886	Sertad2,
++++++++++++++++++positive+regulation+of+transcription+from+RNA+polymerase+II+promoter	GO:0045944	29362,308582,29657,	Tef,Tead2,Arntl,	59871,130442,14532,	Tef,Tead2,Arntl,
++++++++++++regulation+of+gene+expression,+epigenetic	GO:0040029
++++++++++++++DNA+methylation	GO:0006306	444985	Dnmt3b,	117353	Dnmt3b,
++++++++++++++++DNA+methylation+on+cytosine	GO:0032776
++++++++++++++++++DNA+methylation+on+cytosine+within+a+CG+sequence	GO:0010424	444985	Dnmt3b,	117353	Dnmt3b,
++++++++++regulation+of+macromolecule+biosynthetic+process	GO:0010556
++++++++++++positive+regulation+of+macromolecule+biosynthetic+process	GO:0010557
++++++++++++++positive+regulation+of+transcription	GO:0045941	498423	Sertad2,	160886	Sertad2,
++++++++++++++++positive+regulation+of+transcription,+DNA-dependent	GO:0045893	498423	Sertad2,	160886	Sertad2,
++++++++++++++++++positive+regulation+of+transcription+from+RNA+polymerase+II+promoter	GO:0045944	29362,308582,29657,	Tef,Tead2,Arntl,	59871,130442,14532,	Tef,Tead2,Arntl,
++++++++++++negative+regulation+of+macromolecule+biosynthetic+process	GO:0010558
++++++++++++++negative+regulation+of+transcription	GO:0016481	444985	Dnmt3b,	117353	Dnmt3b,
++++++++++++regulation+of+transcription	GO:0045449	299636	Tle2,	38683	Tle2,
++++++++++++++regulation+of+transcription,+DNA-dependent	GO:0006355	29362,308582,78962,29657,24309,65161,29619,117095,	Tef,Tead2,Per3,Arntl,Dbp,Litaf,Btg2,Bhlhe41,	59871,130442,63521,14532,11274,6940,27923,,	Tef,Tead2,Per3,Arntl,Dbp,Litaf,Btg2,Bhlhe41,
++++++++++++++++regulation+of+transcription+from+RNA+polymerase+II+promoter	GO:0006357
++++++++++++++++++positive+regulation+of+transcription+from+RNA+polymerase+II+promoter	GO:0045944	29362,308582,29657,	Tef,Tead2,Arntl,	59871,130442,14532,	Tef,Tead2,Arntl,
++++++++++++++++positive+regulation+of+transcription,+DNA-dependent	GO:0045893	498423	Sertad2,	160886	Sertad2,
++++++++++++++++++positive+regulation+of+transcription+from+RNA+polymerase+II+promoter	GO:0045944	29362,308582,29657,	Tef,Tead2,Arntl,	59871,130442,14532,	Tef,Tead2,Arntl,
++++++++++++++negative+regulation+of+transcription	GO:0016481	444985	Dnmt3b,	117353	Dnmt3b,
++++++++++++++positive+regulation+of+transcription	GO:0045941	498423	Sertad2,	160886	Sertad2,
++++++++++++++++positive+regulation+of+transcription,+DNA-dependent	GO:0045893	498423	Sertad2,	160886	Sertad2,
++++++++++++++++++positive+regulation+of+transcription+from+RNA+polymerase+II+promoter	GO:0045944	29362,308582,29657,	Tef,Tead2,Arntl,	59871,130442,14532,	Tef,Tead2,Arntl,
++++++++++positive+regulation+of+macromolecule+metabolic+process	GO:0010604
++++++++++++positive+regulation+of+macromolecule+biosynthetic+process	GO:0010557
++++++++++++++positive+regulation+of+transcription	GO:0045941	498423	Sertad2,	160886	Sertad2,
++++++++++++++++positive+regulation+of+transcription,+DNA-dependent	GO:0045893	498423	Sertad2,	160886	Sertad2,
++++++++++++++++++positive+regulation+of+transcription+from+RNA+polymerase+II+promoter	GO:0045944	29362,308582,29657,	Tef,Tead2,Arntl,	59871,130442,14532,	Tef,Tead2,Arntl,
++++++++++++positive+regulation+of+gene+expression	GO:0010628
++++++++++++++positive+regulation+of+transcription	GO:0045941	498423	Sertad2,	160886	Sertad2,
++++++++++++++++positive+regulation+of+transcription,+DNA-dependent	GO:0045893	498423	Sertad2,	160886	Sertad2,
++++++++++++++++++positive+regulation+of+transcription+from+RNA+polymerase+II+promoter	GO:0045944	29362,308582,29657,	Tef,Tead2,Arntl,	59871,130442,14532,	Tef,Tead2,Arntl,
++++++++++++positive+regulation+of+RNA+metabolic+process	GO:0051254
++++++++++++++positive+regulation+of+transcription,+DNA-dependent	GO:0045893	498423	Sertad2,	160886	Sertad2,
++++++++++++++++positive+regulation+of+transcription+from+RNA+polymerase+II+promoter	GO:0045944	29362,308582,29657,	Tef,Tead2,Arntl,	59871,130442,14532,	Tef,Tead2,Arntl,
++++++++++++positive+regulation+of+glycogen+catabolic+process	GO:0045819	24173	Adra1b,	10032	Adra1b,
++++++++++negative+regulation+of+macromolecule+metabolic+process	GO:0010605
++++++++++++negative+regulation+of+macromolecule+biosynthetic+process	GO:0010558
++++++++++++++negative+regulation+of+transcription	GO:0016481	444985	Dnmt3b,	117353	Dnmt3b,
++++++++++++negative+regulation+of+gene+expression	GO:0010629
++++++++++++++negative+regulation+of+transcription	GO:0016481	444985	Dnmt3b,	117353	Dnmt3b,
++++++++++++negative+regulation+of+glycogen+catabolic+process	GO:0045818	24173	Adra1b,	10032	Adra1b,
++++++++++regulation+of+polysaccharide+metabolic+process	GO:0032881
++++++++++++regulation+of+glycogen+catabolic+process	GO:0005981
++++++++++++++negative+regulation+of+glycogen+catabolic+process	GO:0045818	24173	Adra1b,	10032	Adra1b,
++++++++++++++positive+regulation+of+glycogen+catabolic+process	GO:0045819	24173	Adra1b,	10032	Adra1b,
++++++++++regulation+of+cellular+carbohydrate+catabolic+process	GO:0043471
++++++++++++regulation+of+glycogen+catabolic+process	GO:0005981
++++++++++++++negative+regulation+of+glycogen+catabolic+process	GO:0045818	24173	Adra1b,	10032	Adra1b,
++++++++++++++positive+regulation+of+glycogen+catabolic+process	GO:0045819	24173	Adra1b,	10032	Adra1b,
++++++++++regulation+of+protein+metabolic+process	GO:0051246
++++++++++++regulation+of+protein+catabolic+process	GO:0042176	29657	Arntl,	14532	Arntl,
++++++++++regulation+of+RNA+metabolic+process	GO:0051252
++++++++++++regulation+of+transcription,+DNA-dependent	GO:0006355	29362,308582,78962,29657,24309,65161,29619,117095,	Tef,Tead2,Per3,Arntl,Dbp,Litaf,Btg2,Bhlhe41,	59871,130442,63521,14532,11274,6940,27923,,	Tef,Tead2,Per3,Arntl,Dbp,Litaf,Btg2,Bhlhe41,
++++++++++++++regulation+of+transcription+from+RNA+polymerase+II+promoter	GO:0006357
++++++++++++++++positive+regulation+of+transcription+from+RNA+polymerase+II+promoter	GO:0045944	29362,308582,29657,	Tef,Tead2,Arntl,	59871,130442,14532,	Tef,Tead2,Arntl,
++++++++++++++positive+regulation+of+transcription,+DNA-dependent	GO:0045893	498423	Sertad2,	160886	Sertad2,
++++++++++++++++positive+regulation+of+transcription+from+RNA+polymerase+II+promoter	GO:0045944	29362,308582,29657,	Tef,Tead2,Arntl,	59871,130442,14532,	Tef,Tead2,Arntl,
++++++++++++regulation+of+RNA+stability	GO:0043487
++++++++++++++regulation+of+mRNA+stability	GO:0043488	298765	Zfp36l2,	22055	Zfp36l2,
++++++++++++positive+regulation+of+RNA+metabolic+process	GO:0051254
++++++++++++++positive+regulation+of+transcription,+DNA-dependent	GO:0045893	498423	Sertad2,	160886	Sertad2,
++++++++++++++++positive+regulation+of+transcription+from+RNA+polymerase+II+promoter	GO:0045944	29362,308582,29657,	Tef,Tead2,Arntl,	59871,130442,14532,	Tef,Tead2,Arntl,
++++++cellular+metabolic+process	GO:0044237
++++++++cellular+amino+acid+and+derivative+metabolic+process	GO:0006519
++++++++++amino+acid+metabolic+process	GO:0006520
++++++++++++amino+acid+activation	GO:0043038
++++++++++++++tRNA+aminoacylation	GO:0043039
++++++++++++++++tRNA+aminoacylation+for+protein+translation	GO:0006418
++++++++++++++++++arginyl-tRNA+aminoacylation	GO:0006420	287191	Rars,	18711	Rars,
++++++++++++++++++glycyl-tRNA+aminoacylation	GO:0006426	297113	Gars,	3338	Gars,
++++++++++amino+acid+derivative+metabolic+process	GO:0006575
++++++++++++S-adenosylhomocysteine+metabolic+process	GO:0046498	444985	Dnmt3b,	117353	Dnmt3b,
++++++++cellular+alcohol+metabolic+process	GO:0006066
++++++++++sterol+metabolic+process	GO:0016125
++++++++++++cholesterol+metabolic+process	GO:0008203	288985	Insig2,	16736	Insig2,
++++++++++polyol+metabolic+process	GO:0019751
++++++++++++glycerol+metabolic+process	GO:0006071	79223	Gk,	153497	Gk,
++++++++++++++glycerol-3-phosphate+metabolic+process	GO:0006072	79223	Gk,	153497	Gk,
++++++++organic+acid+metabolic+process	GO:0006082
++++++++++carboxylic+acid+metabolic+process	GO:0019752
++++++++++++amino+acid+metabolic+process	GO:0006520
++++++++++++++amino+acid+activation	GO:0043038
++++++++++++++++tRNA+aminoacylation	GO:0043039
++++++++++++++++++tRNA+aminoacylation+for+protein+translation	GO:0006418
++++++++++++++++++++arginyl-tRNA+aminoacylation	GO:0006420	287191	Rars,	18711	Rars,
++++++++++++++++++++glycyl-tRNA+aminoacylation	GO:0006426	297113	Gars,	3338	Gars,
++++++++++++dicarboxylic+acid+metabolic+process	GO:0043648
++++++++++++++malate+metabolic+process	GO:0006108	24552	Me1,	3519	Me1,
++++++++generation+of+precursor+metabolites+and+energy	GO:0006091
++++++++++energy+derivation+by+oxidation+of+organic+compounds	GO:0015980
++++++++++++energy+reserve+metabolic+process	GO:0006112
++++++++++++++glycogen+metabolic+process	GO:0005977
++++++++++++++++glycogen+catabolic+process	GO:0005980
++++++++++++++++++regulation+of+glycogen+catabolic+process	GO:0005981
++++++++++++++++++++negative+regulation+of+glycogen+catabolic+process	GO:0045818	24173	Adra1b,	10032	Adra1b,
++++++++++++++++++++positive+regulation+of+glycogen+catabolic+process	GO:0045819	24173	Adra1b,	10032	Adra1b,
++++++++++++++++++negative+regulation+of+glycogen+catabolic+process	GO:0045818	24173	Adra1b,	10032	Adra1b,
++++++++++++++++++positive+regulation+of+glycogen+catabolic+process	GO:0045819	24173	Adra1b,	10032	Adra1b,
++++++++++regulation+of+generation+of+precursor+metabolites+and+energy	GO:0043467
++++++++++++regulation+of+glycogen+catabolic+process	GO:0005981
++++++++++++++negative+regulation+of+glycogen+catabolic+process	GO:0045818	24173	Adra1b,	10032	Adra1b,
++++++++++++++positive+regulation+of+glycogen+catabolic+process	GO:0045819	24173	Adra1b,	10032	Adra1b,
++++++++nucleobase,+nucleoside,+nucleotide+and+nucleic+acid+metabolic+process	GO:0006139
++++++++++transcription	GO:0006350	29362,78962,24309,65161,29619,	Tef,Per3,Dbp,Litaf,Btg2,	59871,63521,11274,6940,27923,	Tef,Per3,Dbp,Litaf,Btg2,
++++++++++++transcription,+DNA-dependent	GO:0006351
++++++++++++++regulation+of+transcription,+DNA-dependent	GO:0006355	29362,308582,78962,29657,24309,65161,29619,117095,	Tef,Tead2,Per3,Arntl,Dbp,Litaf,Btg2,Bhlhe41,	59871,130442,63521,14532,11274,6940,27923,,	Tef,Tead2,Per3,Arntl,Dbp,Litaf,Btg2,Bhlhe41,
++++++++++++++++regulation+of+transcription+from+RNA+polymerase+II+promoter	GO:0006357
++++++++++++++++++positive+regulation+of+transcription+from+RNA+polymerase+II+promoter	GO:0045944	29362,308582,29657,	Tef,Tead2,Arntl,	59871,130442,14532,	Tef,Tead2,Arntl,
++++++++++++++++positive+regulation+of+transcription,+DNA-dependent	GO:0045893	498423	Sertad2,	160886	Sertad2,
++++++++++++++++++positive+regulation+of+transcription+from+RNA+polymerase+II+promoter	GO:0045944	29362,308582,29657,	Tef,Tead2,Arntl,	59871,130442,14532,	Tef,Tead2,Arntl,
++++++++++++++transcription+from+RNA+polymerase+II+promoter	GO:0006366
++++++++++++++++regulation+of+transcription+from+RNA+polymerase+II+promoter	GO:0006357
++++++++++++++++++positive+regulation+of+transcription+from+RNA+polymerase+II+promoter	GO:0045944	29362,308582,29657,	Tef,Tead2,Arntl,	59871,130442,14532,	Tef,Tead2,Arntl,
++++++++++++++++positive+regulation+of+transcription+from+RNA+polymerase+II+promoter	GO:0045944	29362,308582,29657,	Tef,Tead2,Arntl,	59871,130442,14532,	Tef,Tead2,Arntl,
++++++++++++++positive+regulation+of+transcription,+DNA-dependent	GO:0045893	498423	Sertad2,	160886	Sertad2,
++++++++++++++++positive+regulation+of+transcription+from+RNA+polymerase+II+promoter	GO:0045944	29362,308582,29657,	Tef,Tead2,Arntl,	59871,130442,14532,	Tef,Tead2,Arntl,
++++++++++++negative+regulation+of+transcription	GO:0016481	444985	Dnmt3b,	117353	Dnmt3b,
++++++++++++regulation+of+transcription	GO:0045449	299636	Tle2,	38683	Tle2,
++++++++++++++regulation+of+transcription,+DNA-dependent	GO:0006355	29362,308582,78962,29657,24309,65161,29619,117095,	Tef,Tead2,Per3,Arntl,Dbp,Litaf,Btg2,Bhlhe41,	59871,130442,63521,14532,11274,6940,27923,,	Tef,Tead2,Per3,Arntl,Dbp,Litaf,Btg2,Bhlhe41,
++++++++++++++++regulation+of+transcription+from+RNA+polymerase+II+promoter	GO:0006357
++++++++++++++++++positive+regulation+of+transcription+from+RNA+polymerase+II+promoter	GO:0045944	29362,308582,29657,	Tef,Tead2,Arntl,	59871,130442,14532,	Tef,Tead2,Arntl,
++++++++++++++++positive+regulation+of+transcription,+DNA-dependent	GO:0045893	498423	Sertad2,	160886	Sertad2,
++++++++++++++++++positive+regulation+of+transcription+from+RNA+polymerase+II+promoter	GO:0045944	29362,308582,29657,	Tef,Tead2,Arntl,	59871,130442,14532,	Tef,Tead2,Arntl,
++++++++++++++negative+regulation+of+transcription	GO:0016481	444985	Dnmt3b,	117353	Dnmt3b,
++++++++++++++positive+regulation+of+transcription	GO:0045941	498423	Sertad2,	160886	Sertad2,
++++++++++++++++positive+regulation+of+transcription,+DNA-dependent	GO:0045893	498423	Sertad2,	160886	Sertad2,
++++++++++++++++++positive+regulation+of+transcription+from+RNA+polymerase+II+promoter	GO:0045944	29362,308582,29657,	Tef,Tead2,Arntl,	59871,130442,14532,	Tef,Tead2,Arntl,
++++++++++++positive+regulation+of+transcription	GO:0045941	498423	Sertad2,	160886	Sertad2,
++++++++++++++positive+regulation+of+transcription,+DNA-dependent	GO:0045893	498423	Sertad2,	160886	Sertad2,
++++++++++++++++positive+regulation+of+transcription+from+RNA+polymerase+II+promoter	GO:0045944	29362,308582,29657,	Tef,Tead2,Arntl,	59871,130442,14532,	Tef,Tead2,Arntl,
++++++++++DNA+metabolic+process	GO:0006259
++++++++++++DNA+repair	GO:0006281	312560	Xpc,	22820	Xpc,
++++++++++++++nucleotide-excision+repair	GO:0006289	312560	Xpc,	22820	Xpc,
++++++++++++++++nucleotide-excision+repair,+DNA+damage+removal	GO:0000718	312560	Xpc,	22820	Xpc,
++++++++++++DNA+modification	GO:0006304
++++++++++++++DNA+alkylation	GO:0006305
++++++++++++++++DNA+methylation	GO:0006306	444985	Dnmt3b,	117353	Dnmt3b,
++++++++++++++++++DNA+methylation+on+cytosine	GO:0032776
++++++++++++++++++++DNA+methylation+on+cytosine+within+a+CG+sequence	GO:0010424	444985	Dnmt3b,	117353	Dnmt3b,
++++++++++++DNA+catabolic+process	GO:0006308
++++++++++++++nucleotide-excision+repair,+DNA+damage+removal	GO:0000718	312560	Xpc,	22820	Xpc,
++++++++++RNA+metabolic+process	GO:0016070
++++++++++++RNA+catabolic+process	GO:0006401
++++++++++++++mRNA+catabolic+process	GO:0006402
++++++++++++++++nuclear-transcribed+mRNA+catabolic+process	GO:0000956
++++++++++++++++++nuclear-transcribed+mRNA+catabolic+process,+deadenylation-dependent+decay	GO:0000288	298765	Zfp36l2,	22055	Zfp36l2,
++++++++++++mRNA+metabolic+process	GO:0016071
++++++++++++++mRNA+catabolic+process	GO:0006402
++++++++++++++++nuclear-transcribed+mRNA+catabolic+process	GO:0000956
++++++++++++++++++nuclear-transcribed+mRNA+catabolic+process,+deadenylation-dependent+decay	GO:0000288	298765	Zfp36l2,	22055	Zfp36l2,
++++++++++++++regulation+of+mRNA+stability	GO:0043488	298765	Zfp36l2,	22055	Zfp36l2,
++++++++++++RNA+biosynthetic+process	GO:0032774
++++++++++++++transcription,+DNA-dependent	GO:0006351
++++++++++++++++regulation+of+transcription,+DNA-dependent	GO:0006355	29362,308582,78962,29657,24309,65161,29619,117095,	Tef,Tead2,Per3,Arntl,Dbp,Litaf,Btg2,Bhlhe41,	59871,130442,63521,14532,11274,6940,27923,,	Tef,Tead2,Per3,Arntl,Dbp,Litaf,Btg2,Bhlhe41,
++++++++++++++++++regulation+of+transcription+from+RNA+polymerase+II+promoter	GO:0006357
++++++++++++++++++++positive+regulation+of+transcription+from+RNA+polymerase+II+promoter	GO:0045944	29362,308582,29657,	Tef,Tead2,Arntl,	59871,130442,14532,	Tef,Tead2,Arntl,
++++++++++++++++++positive+regulation+of+transcription,+DNA-dependent	GO:0045893	498423	Sertad2,	160886	Sertad2,
++++++++++++++++++++positive+regulation+of+transcription+from+RNA+polymerase+II+promoter	GO:0045944	29362,308582,29657,	Tef,Tead2,Arntl,	59871,130442,14532,	Tef,Tead2,Arntl,
++++++++++++++++transcription+from+RNA+polymerase+II+promoter	GO:0006366
++++++++++++++++++regulation+of+transcription+from+RNA+polymerase+II+promoter	GO:0006357
++++++++++++++++++++positive+regulation+of+transcription+from+RNA+polymerase+II+promoter	GO:0045944	29362,308582,29657,	Tef,Tead2,Arntl,	59871,130442,14532,	Tef,Tead2,Arntl,
++++++++++++++++++positive+regulation+of+transcription+from+RNA+polymerase+II+promoter	GO:0045944	29362,308582,29657,	Tef,Tead2,Arntl,	59871,130442,14532,	Tef,Tead2,Arntl,
++++++++++++++++positive+regulation+of+transcription,+DNA-dependent	GO:0045893	498423	Sertad2,	160886	Sertad2,
++++++++++++++++++positive+regulation+of+transcription+from+RNA+polymerase+II+promoter	GO:0045944	29362,308582,29657,	Tef,Tead2,Arntl,	59871,130442,14532,	Tef,Tead2,Arntl,
++++++++++++regulation+of+RNA+metabolic+process	GO:0051252
++++++++++++++regulation+of+transcription,+DNA-dependent	GO:0006355	29362,308582,78962,29657,24309,65161,29619,117095,	Tef,Tead2,Per3,Arntl,Dbp,Litaf,Btg2,Bhlhe41,	59871,130442,63521,14532,11274,6940,27923,,	Tef,Tead2,Per3,Arntl,Dbp,Litaf,Btg2,Bhlhe41,
++++++++++++++++regulation+of+transcription+from+RNA+polymerase+II+promoter	GO:0006357
++++++++++++++++++positive+regulation+of+transcription+from+RNA+polymerase+II+promoter	GO:0045944	29362,308582,29657,	Tef,Tead2,Arntl,	59871,130442,14532,	Tef,Tead2,Arntl,
++++++++++++++++positive+regulation+of+transcription,+DNA-dependent	GO:0045893	498423	Sertad2,	160886	Sertad2,
++++++++++++++++++positive+regulation+of+transcription+from+RNA+polymerase+II+promoter	GO:0045944	29362,308582,29657,	Tef,Tead2,Arntl,	59871,130442,14532,	Tef,Tead2,Arntl,
++++++++++++++regulation+of+RNA+stability	GO:0043487
++++++++++++++++regulation+of+mRNA+stability	GO:0043488	298765	Zfp36l2,	22055	Zfp36l2,
++++++++++++++positive+regulation+of+RNA+metabolic+process	GO:0051254
++++++++++++++++positive+regulation+of+transcription,+DNA-dependent	GO:0045893	498423	Sertad2,	160886	Sertad2,
++++++++++++++++++positive+regulation+of+transcription+from+RNA+polymerase+II+promoter	GO:0045944	29362,308582,29657,	Tef,Tead2,Arntl,	59871,130442,14532,	Tef,Tead2,Arntl,
++++++++++++positive+regulation+of+RNA+metabolic+process	GO:0051254
++++++++++++++positive+regulation+of+transcription,+DNA-dependent	GO:0045893	498423	Sertad2,	160886	Sertad2,
++++++++++++++++positive+regulation+of+transcription+from+RNA+polymerase+II+promoter	GO:0045944	29362,308582,29657,	Tef,Tead2,Arntl,	59871,130442,14532,	Tef,Tead2,Arntl,
++++++++++++ncRNA+metabolic+process	GO:0034660
++++++++++++++tRNA+metabolic+process	GO:0006399
++++++++++++++++tRNA+aminoacylation	GO:0043039
++++++++++++++++++tRNA+aminoacylation+for+protein+translation	GO:0006418
++++++++++++++++++++arginyl-tRNA+aminoacylation	GO:0006420	287191	Rars,	18711	Rars,
++++++++++++++++++++glycyl-tRNA+aminoacylation	GO:0006426	297113	Gars,	3338	Gars,
++++++++++regulation+of+nucleobase,+nucleoside,+nucleotide+and+nucleic+acid+metabolic+process	GO:0019219
++++++++++++regulation+of+transcription	GO:0045449	299636	Tle2,	38683	Tle2,
++++++++++++++regulation+of+transcription,+DNA-dependent	GO:0006355	29362,308582,78962,29657,24309,65161,29619,117095,	Tef,Tead2,Per3,Arntl,Dbp,Litaf,Btg2,Bhlhe41,	59871,130442,63521,14532,11274,6940,27923,,	Tef,Tead2,Per3,Arntl,Dbp,Litaf,Btg2,Bhlhe41,
++++++++++++++++regulation+of+transcription+from+RNA+polymerase+II+promoter	GO:0006357
++++++++++++++++++positive+regulation+of+transcription+from+RNA+polymerase+II+promoter	GO:0045944	29362,308582,29657,	Tef,Tead2,Arntl,	59871,130442,14532,	Tef,Tead2,Arntl,
++++++++++++++++positive+regulation+of+transcription,+DNA-dependent	GO:0045893	498423	Sertad2,	160886	Sertad2,
++++++++++++++++++positive+regulation+of+transcription+from+RNA+polymerase+II+promoter	GO:0045944	29362,308582,29657,	Tef,Tead2,Arntl,	59871,130442,14532,	Tef,Tead2,Arntl,
++++++++++++++negative+regulation+of+transcription	GO:0016481	444985	Dnmt3b,	117353	Dnmt3b,
++++++++++++++positive+regulation+of+transcription	GO:0045941	498423	Sertad2,	160886	Sertad2,
++++++++++++++++positive+regulation+of+transcription,+DNA-dependent	GO:0045893	498423	Sertad2,	160886	Sertad2,
++++++++++++++++++positive+regulation+of+transcription+from+RNA+polymerase+II+promoter	GO:0045944	29362,308582,29657,	Tef,Tead2,Arntl,	59871,130442,14532,	Tef,Tead2,Arntl,
++++++++++++regulation+of+RNA+metabolic+process	GO:0051252
++++++++++++++regulation+of+transcription,+DNA-dependent	GO:0006355	29362,308582,78962,29657,24309,65161,29619,117095,	Tef,Tead2,Per3,Arntl,Dbp,Litaf,Btg2,Bhlhe41,	59871,130442,63521,14532,11274,6940,27923,,	Tef,Tead2,Per3,Arntl,Dbp,Litaf,Btg2,Bhlhe41,
++++++++++++++++regulation+of+transcription+from+RNA+polymerase+II+promoter	GO:0006357
++++++++++++++++++positive+regulation+of+transcription+from+RNA+polymerase+II+promoter	GO:0045944	29362,308582,29657,	Tef,Tead2,Arntl,	59871,130442,14532,	Tef,Tead2,Arntl,
++++++++++++++++positive+regulation+of+transcription,+DNA-dependent	GO:0045893	498423	Sertad2,	160886	Sertad2,
++++++++++++++++++positive+regulation+of+transcription+from+RNA+polymerase+II+promoter	GO:0045944	29362,308582,29657,	Tef,Tead2,Arntl,	59871,130442,14532,	Tef,Tead2,Arntl,
++++++++++++++regulation+of+RNA+stability	GO:0043487
++++++++++++++++regulation+of+mRNA+stability	GO:0043488	298765	Zfp36l2,	22055	Zfp36l2,
++++++++++++++positive+regulation+of+RNA+metabolic+process	GO:0051254
++++++++++++++++positive+regulation+of+transcription,+DNA-dependent	GO:0045893	498423	Sertad2,	160886	Sertad2,
++++++++++++++++++positive+regulation+of+transcription+from+RNA+polymerase+II+promoter	GO:0045944	29362,308582,29657,	Tef,Tead2,Arntl,	59871,130442,14532,	Tef,Tead2,Arntl,
++++++++++++negative+regulation+of+nucleobase,+nucleoside,+nucleotide+and+nucleic+acid+metabolic+process	GO:0045934
++++++++++++++negative+regulation+of+transcription	GO:0016481	444985	Dnmt3b,	117353	Dnmt3b,
++++++++++++positive+regulation+of+nucleobase,+nucleoside,+nucleotide+and+nucleic+acid+metabolic+process	GO:0045935
++++++++++++++positive+regulation+of+RNA+metabolic+process	GO:0051254
++++++++++++++++positive+regulation+of+transcription,+DNA-dependent	GO:0045893	498423	Sertad2,	160886	Sertad2,
++++++++++++++++++positive+regulation+of+transcription+from+RNA+polymerase+II+promoter	GO:0045944	29362,308582,29657,	Tef,Tead2,Arntl,	59871,130442,14532,	Tef,Tead2,Arntl,
++++++++++++++positive+regulation+of+transcription	GO:0045941	498423	Sertad2,	160886	Sertad2,
++++++++++++++++positive+regulation+of+transcription,+DNA-dependent	GO:0045893	498423	Sertad2,	160886	Sertad2,
++++++++++++++++++positive+regulation+of+transcription+from+RNA+polymerase+II+promoter	GO:0045944	29362,308582,29657,	Tef,Tead2,Arntl,	59871,130442,14532,	Tef,Tead2,Arntl,
++++++++++negative+regulation+of+nucleobase,+nucleoside,+nucleotide+and+nucleic+acid+metabolic+process	GO:0045934
++++++++++++negative+regulation+of+transcription	GO:0016481	444985	Dnmt3b,	117353	Dnmt3b,
++++++++++positive+regulation+of+nucleobase,+nucleoside,+nucleotide+and+nucleic+acid+metabolic+process	GO:0045935
++++++++++++positive+regulation+of+RNA+metabolic+process	GO:0051254
++++++++++++++positive+regulation+of+transcription,+DNA-dependent	GO:0045893	498423	Sertad2,	160886	Sertad2,
++++++++++++++++positive+regulation+of+transcription+from+RNA+polymerase+II+promoter	GO:0045944	29362,308582,29657,	Tef,Tead2,Arntl,	59871,130442,14532,	Tef,Tead2,Arntl,
++++++++++++positive+regulation+of+transcription	GO:0045941	498423	Sertad2,	160886	Sertad2,
++++++++++++++positive+regulation+of+transcription,+DNA-dependent	GO:0045893	498423	Sertad2,	160886	Sertad2,
++++++++++++++++positive+regulation+of+transcription+from+RNA+polymerase+II+promoter	GO:0045944	29362,308582,29657,	Tef,Tead2,Arntl,	59871,130442,14532,	Tef,Tead2,Arntl,
++++++++++nucleobase,+nucleoside+and+nucleotide+metabolic+process	GO:0055086
++++++++++++nucleobase+metabolic+process	GO:0009112
++++++++++++++pyrimidine+base+metabolic+process	GO:0006206	315219	Tymp,	219088	Tymp,
++++++++++++nucleoside+metabolic+process	GO:0009116
++++++++++++++pyrimidine+nucleoside+metabolic+process	GO:0006213	315219	Tymp,	219088	Tymp,
++++++++cellular+aromatic+compound+metabolic+process	GO:0006725
++++++++++nucleobase+metabolic+process	GO:0009112
++++++++++++pyrimidine+base+metabolic+process	GO:0006206	315219	Tymp,	219088	Tymp,
++++++++++S-adenosylmethioninamine+metabolic+process	GO:0046499	444985	Dnmt3b,	117353	Dnmt3b,
++++++++one-carbon+compound+metabolic+process	GO:0006730
++++++++++methylation	GO:0032259
++++++++++++biopolymer+methylation	GO:0043414
++++++++++++++protein+amino+acid+methylation	GO:0006479	29619	Btg2,	27923	Btg2,
++++++++++++++DNA+methylation	GO:0006306	444985	Dnmt3b,	117353	Dnmt3b,
++++++++++++++++DNA+methylation+on+cytosine	GO:0032776
++++++++++++++++++DNA+methylation+on+cytosine+within+a+CG+sequence	GO:0010424	444985	Dnmt3b,	117353	Dnmt3b,
++++++++sulfur+metabolic+process	GO:0006790
++++++++++S-adenosylmethioninamine+metabolic+process	GO:0046499	444985	Dnmt3b,	117353	Dnmt3b,
++++++++phosphorus+metabolic+process	GO:0006793
++++++++++phosphate+metabolic+process	GO:0006796
++++++++++++phosphorylation	GO:0016310
++++++++++++++protein+amino+acid+phosphorylation	GO:0006468	299636,25435,310376,	Tle2,Eef2k,RGD1308116,	38683,10958,19745,	Tle2,Eef2k,RGD1308116,
++++++++++++++regulation+of+phosphorylation	GO:0042325
++++++++++++++++negative+regulation+of+phosphorylation	GO:0042326	114851	Cdkn1a,	10089	Cdkn1a,
++++++++++++++negative+regulation+of+phosphorylation	GO:0042326	114851	Cdkn1a,	10089	Cdkn1a,
++++++++++++regulation+of+phosphate+metabolic+process	GO:0019220
++++++++++++++negative+regulation+of+phosphate+metabolic+process	GO:0045936
++++++++++++++++negative+regulation+of+phosphorylation	GO:0042326	114851	Cdkn1a,	10089	Cdkn1a,
++++++++++++++regulation+of+phosphorylation	GO:0042325
++++++++++++++++negative+regulation+of+phosphorylation	GO:0042326	114851	Cdkn1a,	10089	Cdkn1a,
++++++++++++negative+regulation+of+phosphate+metabolic+process	GO:0045936
++++++++++++++negative+regulation+of+phosphorylation	GO:0042326	114851	Cdkn1a,	10089	Cdkn1a,
++++++++++negative+regulation+of+phosphorus+metabolic+process	GO:0010563
++++++++++++negative+regulation+of+phosphate+metabolic+process	GO:0045936
++++++++++++++negative+regulation+of+phosphorylation	GO:0042326	114851	Cdkn1a,	10089	Cdkn1a,
++++++++++regulation+of+phosphorus+metabolic+process	GO:0051174
++++++++++++negative+regulation+of+phosphorus+metabolic+process	GO:0010563
++++++++++++++negative+regulation+of+phosphate+metabolic+process	GO:0045936
++++++++++++++++negative+regulation+of+phosphorylation	GO:0042326	114851	Cdkn1a,	10089	Cdkn1a,
++++++++++++regulation+of+phosphate+metabolic+process	GO:0019220
++++++++++++++negative+regulation+of+phosphate+metabolic+process	GO:0045936
++++++++++++++++negative+regulation+of+phosphorylation	GO:0042326	114851	Cdkn1a,	10089	Cdkn1a,
++++++++++++++regulation+of+phosphorylation	GO:0042325
++++++++++++++++negative+regulation+of+phosphorylation	GO:0042326	114851	Cdkn1a,	10089	Cdkn1a,
++++++++regulation+of+cellular+metabolic+process	GO:0031323
++++++++++regulation+of+cellular+carbohydrate+metabolic+process	GO:0010675
++++++++++++positive+regulation+of+cellular+carbohydrate+metabolic+process	GO:0010676
++++++++++++++positive+regulation+of+glycogen+catabolic+process	GO:0045819	24173	Adra1b,	10032	Adra1b,
++++++++++++negative+regulation+of+cellular+carbohydrate+metabolic+process	GO:0010677
++++++++++++++negative+regulation+of+glycogen+catabolic+process	GO:0045818	24173	Adra1b,	10032	Adra1b,
++++++++++++regulation+of+cellular+carbohydrate+catabolic+process	GO:0043471
++++++++++++++regulation+of+glycogen+catabolic+process	GO:0005981
++++++++++++++++negative+regulation+of+glycogen+catabolic+process	GO:0045818	24173	Adra1b,	10032	Adra1b,
++++++++++++++++positive+regulation+of+glycogen+catabolic+process	GO:0045819	24173	Adra1b,	10032	Adra1b,
++++++++++regulation+of+nucleobase,+nucleoside,+nucleotide+and+nucleic+acid+metabolic+process	GO:0019219
++++++++++++regulation+of+transcription	GO:0045449	299636	Tle2,	38683	Tle2,
++++++++++++++regulation+of+transcription,+DNA-dependent	GO:0006355	29362,308582,78962,29657,24309,65161,29619,117095,	Tef,Tead2,Per3,Arntl,Dbp,Litaf,Btg2,Bhlhe41,	59871,130442,63521,14532,11274,6940,27923,,	Tef,Tead2,Per3,Arntl,Dbp,Litaf,Btg2,Bhlhe41,
++++++++++++++++regulation+of+transcription+from+RNA+polymerase+II+promoter	GO:0006357
++++++++++++++++++positive+regulation+of+transcription+from+RNA+polymerase+II+promoter	GO:0045944	29362,308582,29657,	Tef,Tead2,Arntl,	59871,130442,14532,	Tef,Tead2,Arntl,
++++++++++++++++positive+regulation+of+transcription,+DNA-dependent	GO:0045893	498423	Sertad2,	160886	Sertad2,
++++++++++++++++++positive+regulation+of+transcription+from+RNA+polymerase+II+promoter	GO:0045944	29362,308582,29657,	Tef,Tead2,Arntl,	59871,130442,14532,	Tef,Tead2,Arntl,
++++++++++++++negative+regulation+of+transcription	GO:0016481	444985	Dnmt3b,	117353	Dnmt3b,
++++++++++++++positive+regulation+of+transcription	GO:0045941	498423	Sertad2,	160886	Sertad2,
++++++++++++++++positive+regulation+of+transcription,+DNA-dependent	GO:0045893	498423	Sertad2,	160886	Sertad2,
++++++++++++++++++positive+regulation+of+transcription+from+RNA+polymerase+II+promoter	GO:0045944	29362,308582,29657,	Tef,Tead2,Arntl,	59871,130442,14532,	Tef,Tead2,Arntl,
++++++++++++regulation+of+RNA+metabolic+process	GO:0051252
++++++++++++++regulation+of+transcription,+DNA-dependent	GO:0006355	29362,308582,78962,29657,24309,65161,29619,117095,	Tef,Tead2,Per3,Arntl,Dbp,Litaf,Btg2,Bhlhe41,	59871,130442,63521,14532,11274,6940,27923,,	Tef,Tead2,Per3,Arntl,Dbp,Litaf,Btg2,Bhlhe41,
++++++++++++++++regulation+of+transcription+from+RNA+polymerase+II+promoter	GO:0006357
++++++++++++++++++positive+regulation+of+transcription+from+RNA+polymerase+II+promoter	GO:0045944	29362,308582,29657,	Tef,Tead2,Arntl,	59871,130442,14532,	Tef,Tead2,Arntl,
++++++++++++++++positive+regulation+of+transcription,+DNA-dependent	GO:0045893	498423	Sertad2,	160886	Sertad2,
++++++++++++++++++positive+regulation+of+transcription+from+RNA+polymerase+II+promoter	GO:0045944	29362,308582,29657,	Tef,Tead2,Arntl,	59871,130442,14532,	Tef,Tead2,Arntl,
++++++++++++++regulation+of+RNA+stability	GO:0043487
++++++++++++++++regulation+of+mRNA+stability	GO:0043488	298765	Zfp36l2,	22055	Zfp36l2,
++++++++++++++positive+regulation+of+RNA+metabolic+process	GO:0051254
++++++++++++++++positive+regulation+of+transcription,+DNA-dependent	GO:0045893	498423	Sertad2,	160886	Sertad2,
++++++++++++++++++positive+regulation+of+transcription+from+RNA+polymerase+II+promoter	GO:0045944	29362,308582,29657,	Tef,Tead2,Arntl,	59871,130442,14532,	Tef,Tead2,Arntl,
++++++++++++negative+regulation+of+nucleobase,+nucleoside,+nucleotide+and+nucleic+acid+metabolic+process	GO:0045934
++++++++++++++negative+regulation+of+transcription	GO:0016481	444985	Dnmt3b,	117353	Dnmt3b,
++++++++++++positive+regulation+of+nucleobase,+nucleoside,+nucleotide+and+nucleic+acid+metabolic+process	GO:0045935
++++++++++++++positive+regulation+of+RNA+metabolic+process	GO:0051254
++++++++++++++++positive+regulation+of+transcription,+DNA-dependent	GO:0045893	498423	Sertad2,	160886	Sertad2,
++++++++++++++++++positive+regulation+of+transcription+from+RNA+polymerase+II+promoter	GO:0045944	29362,308582,29657,	Tef,Tead2,Arntl,	59871,130442,14532,	Tef,Tead2,Arntl,
++++++++++++++positive+regulation+of+transcription	GO:0045941	498423	Sertad2,	160886	Sertad2,
++++++++++++++++positive+regulation+of+transcription,+DNA-dependent	GO:0045893	498423	Sertad2,	160886	Sertad2,
++++++++++++++++++positive+regulation+of+transcription+from+RNA+polymerase+II+promoter	GO:0045944	29362,308582,29657,	Tef,Tead2,Arntl,	59871,130442,14532,	Tef,Tead2,Arntl,
++++++++++negative+regulation+of+cellular+metabolic+process	GO:0031324
++++++++++++negative+regulation+of+phosphorus+metabolic+process	GO:0010563
++++++++++++++negative+regulation+of+phosphate+metabolic+process	GO:0045936
++++++++++++++++negative+regulation+of+phosphorylation	GO:0042326	114851	Cdkn1a,	10089	Cdkn1a,
++++++++++++negative+regulation+of+cellular+carbohydrate+metabolic+process	GO:0010677
++++++++++++++negative+regulation+of+glycogen+catabolic+process	GO:0045818	24173	Adra1b,	10032	Adra1b,
++++++++++++negative+regulation+of+cellular+biosynthetic+process	GO:0031327
++++++++++++++negative+regulation+of+transcription	GO:0016481	444985	Dnmt3b,	117353	Dnmt3b,
++++++++++++negative+regulation+of+cellular+catabolic+process	GO:0031330
++++++++++++++negative+regulation+of+glycogen+catabolic+process	GO:0045818	24173	Adra1b,	10032	Adra1b,
++++++++++++negative+regulation+of+nucleobase,+nucleoside,+nucleotide+and+nucleic+acid+metabolic+process	GO:0045934
++++++++++++++negative+regulation+of+transcription	GO:0016481	444985	Dnmt3b,	117353	Dnmt3b,
++++++++++positive+regulation+of+cellular+metabolic+process	GO:0031325
++++++++++++positive+regulation+of+cellular+carbohydrate+metabolic+process	GO:0010676
++++++++++++++positive+regulation+of+glycogen+catabolic+process	GO:0045819	24173	Adra1b,	10032	Adra1b,
++++++++++++positive+regulation+of+cellular+biosynthetic+process	GO:0031328
++++++++++++++positive+regulation+of+transcription	GO:0045941	498423	Sertad2,	160886	Sertad2,
++++++++++++++++positive+regulation+of+transcription,+DNA-dependent	GO:0045893	498423	Sertad2,	160886	Sertad2,
++++++++++++++++++positive+regulation+of+transcription+from+RNA+polymerase+II+promoter	GO:0045944	29362,308582,29657,	Tef,Tead2,Arntl,	59871,130442,14532,	Tef,Tead2,Arntl,
++++++++++++positive+regulation+of+cellular+catabolic+process	GO:0031331
++++++++++++++positive+regulation+of+glycogen+catabolic+process	GO:0045819	24173	Adra1b,	10032	Adra1b,
++++++++++++positive+regulation+of+nucleobase,+nucleoside,+nucleotide+and+nucleic+acid+metabolic+process	GO:0045935
++++++++++++++positive+regulation+of+RNA+metabolic+process	GO:0051254
++++++++++++++++positive+regulation+of+transcription,+DNA-dependent	GO:0045893	498423	Sertad2,	160886	Sertad2,
++++++++++++++++++positive+regulation+of+transcription+from+RNA+polymerase+II+promoter	GO:0045944	29362,308582,29657,	Tef,Tead2,Arntl,	59871,130442,14532,	Tef,Tead2,Arntl,
++++++++++++++positive+regulation+of+transcription	GO:0045941	498423	Sertad2,	160886	Sertad2,
++++++++++++++++positive+regulation+of+transcription,+DNA-dependent	GO:0045893	498423	Sertad2,	160886	Sertad2,
++++++++++++++++++positive+regulation+of+transcription+from+RNA+polymerase+II+promoter	GO:0045944	29362,308582,29657,	Tef,Tead2,Arntl,	59871,130442,14532,	Tef,Tead2,Arntl,
++++++++++regulation+of+cellular+biosynthetic+process	GO:0031326
++++++++++++negative+regulation+of+cellular+biosynthetic+process	GO:0031327
++++++++++++++negative+regulation+of+transcription	GO:0016481	444985	Dnmt3b,	117353	Dnmt3b,
++++++++++++positive+regulation+of+cellular+biosynthetic+process	GO:0031328
++++++++++++++positive+regulation+of+transcription	GO:0045941	498423	Sertad2,	160886	Sertad2,
++++++++++++++++positive+regulation+of+transcription,+DNA-dependent	GO:0045893	498423	Sertad2,	160886	Sertad2,
++++++++++++++++++positive+regulation+of+transcription+from+RNA+polymerase+II+promoter	GO:0045944	29362,308582,29657,	Tef,Tead2,Arntl,	59871,130442,14532,	Tef,Tead2,Arntl,
++++++++++++regulation+of+transcription	GO:0045449	299636	Tle2,	38683	Tle2,
++++++++++++++regulation+of+transcription,+DNA-dependent	GO:0006355	29362,308582,78962,29657,24309,65161,29619,117095,	Tef,Tead2,Per3,Arntl,Dbp,Litaf,Btg2,Bhlhe41,	59871,130442,63521,14532,11274,6940,27923,,	Tef,Tead2,Per3,Arntl,Dbp,Litaf,Btg2,Bhlhe41,
++++++++++++++++regulation+of+transcription+from+RNA+polymerase+II+promoter	GO:0006357
++++++++++++++++++positive+regulation+of+transcription+from+RNA+polymerase+II+promoter	GO:0045944	29362,308582,29657,	Tef,Tead2,Arntl,	59871,130442,14532,	Tef,Tead2,Arntl,
++++++++++++++++positive+regulation+of+transcription,+DNA-dependent	GO:0045893	498423	Sertad2,	160886	Sertad2,
++++++++++++++++++positive+regulation+of+transcription+from+RNA+polymerase+II+promoter	GO:0045944	29362,308582,29657,	Tef,Tead2,Arntl,	59871,130442,14532,	Tef,Tead2,Arntl,
++++++++++++++negative+regulation+of+transcription	GO:0016481	444985	Dnmt3b,	117353	Dnmt3b,
++++++++++++++positive+regulation+of+transcription	GO:0045941	498423	Sertad2,	160886	Sertad2,
++++++++++++++++positive+regulation+of+transcription,+DNA-dependent	GO:0045893	498423	Sertad2,	160886	Sertad2,
++++++++++++++++++positive+regulation+of+transcription+from+RNA+polymerase+II+promoter	GO:0045944	29362,308582,29657,	Tef,Tead2,Arntl,	59871,130442,14532,	Tef,Tead2,Arntl,
++++++++++regulation+of+cellular+catabolic+process	GO:0031329
++++++++++++negative+regulation+of+cellular+catabolic+process	GO:0031330
++++++++++++++negative+regulation+of+glycogen+catabolic+process	GO:0045818	24173	Adra1b,	10032	Adra1b,
++++++++++++positive+regulation+of+cellular+catabolic+process	GO:0031331
++++++++++++++positive+regulation+of+glycogen+catabolic+process	GO:0045819	24173	Adra1b,	10032	Adra1b,
++++++++++++regulation+of+cellular+carbohydrate+catabolic+process	GO:0043471
++++++++++++++regulation+of+glycogen+catabolic+process	GO:0005981
++++++++++++++++negative+regulation+of+glycogen+catabolic+process	GO:0045818	24173	Adra1b,	10032	Adra1b,
++++++++++++++++positive+regulation+of+glycogen+catabolic+process	GO:0045819	24173	Adra1b,	10032	Adra1b,
++++++++++regulation+of+generation+of+precursor+metabolites+and+energy	GO:0043467
++++++++++++regulation+of+glycogen+catabolic+process	GO:0005981
++++++++++++++negative+regulation+of+glycogen+catabolic+process	GO:0045818	24173	Adra1b,	10032	Adra1b,
++++++++++++++positive+regulation+of+glycogen+catabolic+process	GO:0045819	24173	Adra1b,	10032	Adra1b,
++++++++++regulation+of+phosphorus+metabolic+process	GO:0051174
++++++++++++negative+regulation+of+phosphorus+metabolic+process	GO:0010563
++++++++++++++negative+regulation+of+phosphate+metabolic+process	GO:0045936
++++++++++++++++negative+regulation+of+phosphorylation	GO:0042326	114851	Cdkn1a,	10089	Cdkn1a,
++++++++++++regulation+of+phosphate+metabolic+process	GO:0019220
++++++++++++++negative+regulation+of+phosphate+metabolic+process	GO:0045936
++++++++++++++++negative+regulation+of+phosphorylation	GO:0042326	114851	Cdkn1a,	10089	Cdkn1a,
++++++++++++++regulation+of+phosphorylation	GO:0042325
++++++++++++++++negative+regulation+of+phosphorylation	GO:0042326	114851	Cdkn1a,	10089	Cdkn1a,
++++++++negative+regulation+of+cellular+metabolic+process	GO:0031324
++++++++++negative+regulation+of+phosphorus+metabolic+process	GO:0010563
++++++++++++negative+regulation+of+phosphate+metabolic+process	GO:0045936
++++++++++++++negative+regulation+of+phosphorylation	GO:0042326	114851	Cdkn1a,	10089	Cdkn1a,
++++++++++negative+regulation+of+cellular+carbohydrate+metabolic+process	GO:0010677
++++++++++++negative+regulation+of+glycogen+catabolic+process	GO:0045818	24173	Adra1b,	10032	Adra1b,
++++++++++negative+regulation+of+cellular+biosynthetic+process	GO:0031327
++++++++++++negative+regulation+of+transcription	GO:0016481	444985	Dnmt3b,	117353	Dnmt3b,
++++++++++negative+regulation+of+cellular+catabolic+process	GO:0031330
++++++++++++negative+regulation+of+glycogen+catabolic+process	GO:0045818	24173	Adra1b,	10032	Adra1b,
++++++++++negative+regulation+of+nucleobase,+nucleoside,+nucleotide+and+nucleic+acid+metabolic+process	GO:0045934
++++++++++++negative+regulation+of+transcription	GO:0016481	444985	Dnmt3b,	117353	Dnmt3b,
++++++++positive+regulation+of+cellular+metabolic+process	GO:0031325
++++++++++positive+regulation+of+cellular+carbohydrate+metabolic+process	GO:0010676
++++++++++++positive+regulation+of+glycogen+catabolic+process	GO:0045819	24173	Adra1b,	10032	Adra1b,
++++++++++positive+regulation+of+cellular+biosynthetic+process	GO:0031328
++++++++++++positive+regulation+of+transcription	GO:0045941	498423	Sertad2,	160886	Sertad2,
++++++++++++++positive+regulation+of+transcription,+DNA-dependent	GO:0045893	498423	Sertad2,	160886	Sertad2,
++++++++++++++++positive+regulation+of+transcription+from+RNA+polymerase+II+promoter	GO:0045944	29362,308582,29657,	Tef,Tead2,Arntl,	59871,130442,14532,	Tef,Tead2,Arntl,
++++++++++positive+regulation+of+cellular+catabolic+process	GO:0031331
++++++++++++positive+regulation+of+glycogen+catabolic+process	GO:0045819	24173	Adra1b,	10032	Adra1b,
++++++++++positive+regulation+of+nucleobase,+nucleoside,+nucleotide+and+nucleic+acid+metabolic+process	GO:0045935
++++++++++++positive+regulation+of+RNA+metabolic+process	GO:0051254
++++++++++++++positive+regulation+of+transcription,+DNA-dependent	GO:0045893	498423	Sertad2,	160886	Sertad2,
++++++++++++++++positive+regulation+of+transcription+from+RNA+polymerase+II+promoter	GO:0045944	29362,308582,29657,	Tef,Tead2,Arntl,	59871,130442,14532,	Tef,Tead2,Arntl,
++++++++++++positive+regulation+of+transcription	GO:0045941	498423	Sertad2,	160886	Sertad2,
++++++++++++++positive+regulation+of+transcription,+DNA-dependent	GO:0045893	498423	Sertad2,	160886	Sertad2,
++++++++++++++++positive+regulation+of+transcription+from+RNA+polymerase+II+promoter	GO:0045944	29362,308582,29657,	Tef,Tead2,Arntl,	59871,130442,14532,	Tef,Tead2,Arntl,
++++++++cellular+catabolic+process	GO:0044248
++++++++++regulation+of+cellular+catabolic+process	GO:0031329
++++++++++++negative+regulation+of+cellular+catabolic+process	GO:0031330
++++++++++++++negative+regulation+of+glycogen+catabolic+process	GO:0045818	24173	Adra1b,	10032	Adra1b,
++++++++++++positive+regulation+of+cellular+catabolic+process	GO:0031331
++++++++++++++positive+regulation+of+glycogen+catabolic+process	GO:0045819	24173	Adra1b,	10032	Adra1b,
++++++++++++regulation+of+cellular+carbohydrate+catabolic+process	GO:0043471
++++++++++++++regulation+of+glycogen+catabolic+process	GO:0005981
++++++++++++++++negative+regulation+of+glycogen+catabolic+process	GO:0045818	24173	Adra1b,	10032	Adra1b,
++++++++++++++++positive+regulation+of+glycogen+catabolic+process	GO:0045819	24173	Adra1b,	10032	Adra1b,
++++++++++negative+regulation+of+cellular+catabolic+process	GO:0031330
++++++++++++negative+regulation+of+glycogen+catabolic+process	GO:0045818	24173	Adra1b,	10032	Adra1b,
++++++++++positive+regulation+of+cellular+catabolic+process	GO:0031331
++++++++++++positive+regulation+of+glycogen+catabolic+process	GO:0045819	24173	Adra1b,	10032	Adra1b,
++++++++++cellular+macromolecule+catabolic+process	GO:0044265
++++++++++++RNA+catabolic+process	GO:0006401
++++++++++++++mRNA+catabolic+process	GO:0006402
++++++++++++++++nuclear-transcribed+mRNA+catabolic+process	GO:0000956
++++++++++++++++++nuclear-transcribed+mRNA+catabolic+process,+deadenylation-dependent+decay	GO:0000288	298765	Zfp36l2,	22055	Zfp36l2,
++++++++++++DNA+catabolic+process	GO:0006308
++++++++++++++nucleotide-excision+repair,+DNA+damage+removal	GO:0000718	312560	Xpc,	22820	Xpc,
++++++++++++cellular+carbohydrate+catabolic+process	GO:0044275
++++++++++++++regulation+of+cellular+carbohydrate+catabolic+process	GO:0043471
++++++++++++++++regulation+of+glycogen+catabolic+process	GO:0005981
++++++++++++++++++negative+regulation+of+glycogen+catabolic+process	GO:0045818	24173	Adra1b,	10032	Adra1b,
++++++++++++++++++positive+regulation+of+glycogen+catabolic+process	GO:0045819	24173	Adra1b,	10032	Adra1b,
++++++++cellular+biosynthetic+process	GO:0044249
++++++++++steroid+metabolic+process	GO:0008202	288985	Insig2,	16736	Insig2,
++++++++++++sterol+metabolic+process	GO:0016125
++++++++++++++cholesterol+metabolic+process	GO:0008203	288985	Insig2,	16736	Insig2,
++++++++++regulation+of+cellular+biosynthetic+process	GO:0031326
++++++++++++negative+regulation+of+cellular+biosynthetic+process	GO:0031327
++++++++++++++negative+regulation+of+transcription	GO:0016481	444985	Dnmt3b,	117353	Dnmt3b,
++++++++++++positive+regulation+of+cellular+biosynthetic+process	GO:0031328
++++++++++++++positive+regulation+of+transcription	GO:0045941	498423	Sertad2,	160886	Sertad2,
++++++++++++++++positive+regulation+of+transcription,+DNA-dependent	GO:0045893	498423	Sertad2,	160886	Sertad2,
++++++++++++++++++positive+regulation+of+transcription+from+RNA+polymerase+II+promoter	GO:0045944	29362,308582,29657,	Tef,Tead2,Arntl,	59871,130442,14532,	Tef,Tead2,Arntl,
++++++++++++regulation+of+transcription	GO:0045449	299636	Tle2,	38683	Tle2,
++++++++++++++regulation+of+transcription,+DNA-dependent	GO:0006355	29362,308582,78962,29657,24309,65161,29619,117095,	Tef,Tead2,Per3,Arntl,Dbp,Litaf,Btg2,Bhlhe41,	59871,130442,63521,14532,11274,6940,27923,,	Tef,Tead2,Per3,Arntl,Dbp,Litaf,Btg2,Bhlhe41,
++++++++++++++++regulation+of+transcription+from+RNA+polymerase+II+promoter	GO:0006357
++++++++++++++++++positive+regulation+of+transcription+from+RNA+polymerase+II+promoter	GO:0045944	29362,308582,29657,	Tef,Tead2,Arntl,	59871,130442,14532,	Tef,Tead2,Arntl,
++++++++++++++++positive+regulation+of+transcription,+DNA-dependent	GO:0045893	498423	Sertad2,	160886	Sertad2,
++++++++++++++++++positive+regulation+of+transcription+from+RNA+polymerase+II+promoter	GO:0045944	29362,308582,29657,	Tef,Tead2,Arntl,	59871,130442,14532,	Tef,Tead2,Arntl,
++++++++++++++negative+regulation+of+transcription	GO:0016481	444985	Dnmt3b,	117353	Dnmt3b,
++++++++++++++positive+regulation+of+transcription	GO:0045941	498423	Sertad2,	160886	Sertad2,
++++++++++++++++positive+regulation+of+transcription,+DNA-dependent	GO:0045893	498423	Sertad2,	160886	Sertad2,
++++++++++++++++++positive+regulation+of+transcription+from+RNA+polymerase+II+promoter	GO:0045944	29362,308582,29657,	Tef,Tead2,Arntl,	59871,130442,14532,	Tef,Tead2,Arntl,
++++++++++negative+regulation+of+cellular+biosynthetic+process	GO:0031327
++++++++++++negative+regulation+of+transcription	GO:0016481	444985	Dnmt3b,	117353	Dnmt3b,
++++++++++positive+regulation+of+cellular+biosynthetic+process	GO:0031328
++++++++++++positive+regulation+of+transcription	GO:0045941	498423	Sertad2,	160886	Sertad2,
++++++++++++++positive+regulation+of+transcription,+DNA-dependent	GO:0045893	498423	Sertad2,	160886	Sertad2,
++++++++++++++++positive+regulation+of+transcription+from+RNA+polymerase+II+promoter	GO:0045944	29362,308582,29657,	Tef,Tead2,Arntl,	59871,130442,14532,	Tef,Tead2,Arntl,
++++++++++RNA+biosynthetic+process	GO:0032774
++++++++++++transcription,+DNA-dependent	GO:0006351
++++++++++++++regulation+of+transcription,+DNA-dependent	GO:0006355	29362,308582,78962,29657,24309,65161,29619,117095,	Tef,Tead2,Per3,Arntl,Dbp,Litaf,Btg2,Bhlhe41,	59871,130442,63521,14532,11274,6940,27923,,	Tef,Tead2,Per3,Arntl,Dbp,Litaf,Btg2,Bhlhe41,
++++++++++++++++regulation+of+transcription+from+RNA+polymerase+II+promoter	GO:0006357
++++++++++++++++++positive+regulation+of+transcription+from+RNA+polymerase+II+promoter	GO:0045944	29362,308582,29657,	Tef,Tead2,Arntl,	59871,130442,14532,	Tef,Tead2,Arntl,
++++++++++++++++positive+regulation+of+transcription,+DNA-dependent	GO:0045893	498423	Sertad2,	160886	Sertad2,
++++++++++++++++++positive+regulation+of+transcription+from+RNA+polymerase+II+promoter	GO:0045944	29362,308582,29657,	Tef,Tead2,Arntl,	59871,130442,14532,	Tef,Tead2,Arntl,
++++++++++++++transcription+from+RNA+polymerase+II+promoter	GO:0006366
++++++++++++++++regulation+of+transcription+from+RNA+polymerase+II+promoter	GO:0006357
++++++++++++++++++positive+regulation+of+transcription+from+RNA+polymerase+II+promoter	GO:0045944	29362,308582,29657,	Tef,Tead2,Arntl,	59871,130442,14532,	Tef,Tead2,Arntl,
++++++++++++++++positive+regulation+of+transcription+from+RNA+polymerase+II+promoter	GO:0045944	29362,308582,29657,	Tef,Tead2,Arntl,	59871,130442,14532,	Tef,Tead2,Arntl,
++++++++++++++positive+regulation+of+transcription,+DNA-dependent	GO:0045893	498423	Sertad2,	160886	Sertad2,
++++++++++++++++positive+regulation+of+transcription+from+RNA+polymerase+II+promoter	GO:0045944	29362,308582,29657,	Tef,Tead2,Arntl,	59871,130442,14532,	Tef,Tead2,Arntl,
++++++++++cellular+macromolecule+biosynthetic+process	GO:0034645
++++++++++++cellular+biopolymer+biosynthetic+process	GO:0034961
++++++++++++++transcription	GO:0006350	29362,78962,24309,65161,29619,	Tef,Per3,Dbp,Litaf,Btg2,	59871,63521,11274,6940,27923,	Tef,Per3,Dbp,Litaf,Btg2,
++++++++++++++++transcription,+DNA-dependent	GO:0006351
++++++++++++++++++regulation+of+transcription,+DNA-dependent	GO:0006355	29362,308582,78962,29657,24309,65161,29619,117095,	Tef,Tead2,Per3,Arntl,Dbp,Litaf,Btg2,Bhlhe41,	59871,130442,63521,14532,11274,6940,27923,,	Tef,Tead2,Per3,Arntl,Dbp,Litaf,Btg2,Bhlhe41,
++++++++++++++++++++regulation+of+transcription+from+RNA+polymerase+II+promoter	GO:0006357
++++++++++++++++++++++positive+regulation+of+transcription+from+RNA+polymerase+II+promoter	GO:0045944	29362,308582,29657,	Tef,Tead2,Arntl,	59871,130442,14532,	Tef,Tead2,Arntl,
++++++++++++++++++++positive+regulation+of+transcription,+DNA-dependent	GO:0045893	498423	Sertad2,	160886	Sertad2,
++++++++++++++++++++++positive+regulation+of+transcription+from+RNA+polymerase+II+promoter	GO:0045944	29362,308582,29657,	Tef,Tead2,Arntl,	59871,130442,14532,	Tef,Tead2,Arntl,
++++++++++++++++++transcription+from+RNA+polymerase+II+promoter	GO:0006366
++++++++++++++++++++regulation+of+transcription+from+RNA+polymerase+II+promoter	GO:0006357
++++++++++++++++++++++positive+regulation+of+transcription+from+RNA+polymerase+II+promoter	GO:0045944	29362,308582,29657,	Tef,Tead2,Arntl,	59871,130442,14532,	Tef,Tead2,Arntl,
++++++++++++++++++++positive+regulation+of+transcription+from+RNA+polymerase+II+promoter	GO:0045944	29362,308582,29657,	Tef,Tead2,Arntl,	59871,130442,14532,	Tef,Tead2,Arntl,
++++++++++++++++++positive+regulation+of+transcription,+DNA-dependent	GO:0045893	498423	Sertad2,	160886	Sertad2,
++++++++++++++++++++positive+regulation+of+transcription+from+RNA+polymerase+II+promoter	GO:0045944	29362,308582,29657,	Tef,Tead2,Arntl,	59871,130442,14532,	Tef,Tead2,Arntl,
++++++++++++++++negative+regulation+of+transcription	GO:0016481	444985	Dnmt3b,	117353	Dnmt3b,
++++++++++++++++regulation+of+transcription	GO:0045449	299636	Tle2,	38683	Tle2,
++++++++++++++++++regulation+of+transcription,+DNA-dependent	GO:0006355	29362,308582,78962,29657,24309,65161,29619,117095,	Tef,Tead2,Per3,Arntl,Dbp,Litaf,Btg2,Bhlhe41,	59871,130442,63521,14532,11274,6940,27923,,	Tef,Tead2,Per3,Arntl,Dbp,Litaf,Btg2,Bhlhe41,
++++++++++++++++++++regulation+of+transcription+from+RNA+polymerase+II+promoter	GO:0006357
++++++++++++++++++++++positive+regulation+of+transcription+from+RNA+polymerase+II+promoter	GO:0045944	29362,308582,29657,	Tef,Tead2,Arntl,	59871,130442,14532,	Tef,Tead2,Arntl,
++++++++++++++++++++positive+regulation+of+transcription,+DNA-dependent	GO:0045893	498423	Sertad2,	160886	Sertad2,
++++++++++++++++++++++positive+regulation+of+transcription+from+RNA+polymerase+II+promoter	GO:0045944	29362,308582,29657,	Tef,Tead2,Arntl,	59871,130442,14532,	Tef,Tead2,Arntl,
++++++++++++++++++negative+regulation+of+transcription	GO:0016481	444985	Dnmt3b,	117353	Dnmt3b,
++++++++++++++++++positive+regulation+of+transcription	GO:0045941	498423	Sertad2,	160886	Sertad2,
++++++++++++++++++++positive+regulation+of+transcription,+DNA-dependent	GO:0045893	498423	Sertad2,	160886	Sertad2,
++++++++++++++++++++++positive+regulation+of+transcription+from+RNA+polymerase+II+promoter	GO:0045944	29362,308582,29657,	Tef,Tead2,Arntl,	59871,130442,14532,	Tef,Tead2,Arntl,
++++++++++++++++positive+regulation+of+transcription	GO:0045941	498423	Sertad2,	160886	Sertad2,
++++++++++++++++++positive+regulation+of+transcription,+DNA-dependent	GO:0045893	498423	Sertad2,	160886	Sertad2,
++++++++++++++++++++positive+regulation+of+transcription+from+RNA+polymerase+II+promoter	GO:0045944	29362,308582,29657,	Tef,Tead2,Arntl,	59871,130442,14532,	Tef,Tead2,Arntl,
++++++++++++++translation	GO:0006412	287191	Rars,	18711	Rars,
++++++++++++++++tRNA+aminoacylation+for+protein+translation	GO:0006418
++++++++++++++++++arginyl-tRNA+aminoacylation	GO:0006420	287191	Rars,	18711	Rars,
++++++++++++++++++glycyl-tRNA+aminoacylation	GO:0006426	297113	Gars,	3338	Gars,
++++++++cellular+lipid+metabolic+process	GO:0044255
++++++++++steroid+metabolic+process	GO:0008202	288985	Insig2,	16736	Insig2,
++++++++++++sterol+metabolic+process	GO:0016125
++++++++++++++cholesterol+metabolic+process	GO:0008203	288985	Insig2,	16736	Insig2,
++++++++cellular+macromolecule+metabolic+process	GO:0044260
++++++++++cellular+macromolecule+catabolic+process	GO:0044265
++++++++++++RNA+catabolic+process	GO:0006401
++++++++++++++mRNA+catabolic+process	GO:0006402
++++++++++++++++nuclear-transcribed+mRNA+catabolic+process	GO:0000956
++++++++++++++++++nuclear-transcribed+mRNA+catabolic+process,+deadenylation-dependent+decay	GO:0000288	298765	Zfp36l2,	22055	Zfp36l2,
++++++++++++DNA+catabolic+process	GO:0006308
++++++++++++++nucleotide-excision+repair,+DNA+damage+removal	GO:0000718	312560	Xpc,	22820	Xpc,
++++++++++++cellular+carbohydrate+catabolic+process	GO:0044275
++++++++++++++regulation+of+cellular+carbohydrate+catabolic+process	GO:0043471
++++++++++++++++regulation+of+glycogen+catabolic+process	GO:0005981
++++++++++++++++++negative+regulation+of+glycogen+catabolic+process	GO:0045818	24173	Adra1b,	10032	Adra1b,
++++++++++++++++++positive+regulation+of+glycogen+catabolic+process	GO:0045819	24173	Adra1b,	10032	Adra1b,
++++++++++cellular+macromolecule+biosynthetic+process	GO:0034645
++++++++++++cellular+biopolymer+biosynthetic+process	GO:0034961
++++++++++++++transcription	GO:0006350	29362,78962,24309,65161,29619,	Tef,Per3,Dbp,Litaf,Btg2,	59871,63521,11274,6940,27923,	Tef,Per3,Dbp,Litaf,Btg2,
++++++++++++++++transcription,+DNA-dependent	GO:0006351
++++++++++++++++++regulation+of+transcription,+DNA-dependent	GO:0006355	29362,308582,78962,29657,24309,65161,29619,117095,	Tef,Tead2,Per3,Arntl,Dbp,Litaf,Btg2,Bhlhe41,	59871,130442,63521,14532,11274,6940,27923,,	Tef,Tead2,Per3,Arntl,Dbp,Litaf,Btg2,Bhlhe41,
++++++++++++++++++++regulation+of+transcription+from+RNA+polymerase+II+promoter	GO:0006357
++++++++++++++++++++++positive+regulation+of+transcription+from+RNA+polymerase+II+promoter	GO:0045944	29362,308582,29657,	Tef,Tead2,Arntl,	59871,130442,14532,	Tef,Tead2,Arntl,
++++++++++++++++++++positive+regulation+of+transcription,+DNA-dependent	GO:0045893	498423	Sertad2,	160886	Sertad2,
++++++++++++++++++++++positive+regulation+of+transcription+from+RNA+polymerase+II+promoter	GO:0045944	29362,308582,29657,	Tef,Tead2,Arntl,	59871,130442,14532,	Tef,Tead2,Arntl,
++++++++++++++++++transcription+from+RNA+polymerase+II+promoter	GO:0006366
++++++++++++++++++++regulation+of+transcription+from+RNA+polymerase+II+promoter	GO:0006357
++++++++++++++++++++++positive+regulation+of+transcription+from+RNA+polymerase+II+promoter	GO:0045944	29362,308582,29657,	Tef,Tead2,Arntl,	59871,130442,14532,	Tef,Tead2,Arntl,
++++++++++++++++++++positive+regulation+of+transcription+from+RNA+polymerase+II+promoter	GO:0045944	29362,308582,29657,	Tef,Tead2,Arntl,	59871,130442,14532,	Tef,Tead2,Arntl,
++++++++++++++++++positive+regulation+of+transcription,+DNA-dependent	GO:0045893	498423	Sertad2,	160886	Sertad2,
++++++++++++++++++++positive+regulation+of+transcription+from+RNA+polymerase+II+promoter	GO:0045944	29362,308582,29657,	Tef,Tead2,Arntl,	59871,130442,14532,	Tef,Tead2,Arntl,
++++++++++++++++negative+regulation+of+transcription	GO:0016481	444985	Dnmt3b,	117353	Dnmt3b,
++++++++++++++++regulation+of+transcription	GO:0045449	299636	Tle2,	38683	Tle2,
++++++++++++++++++regulation+of+transcription,+DNA-dependent	GO:0006355	29362,308582,78962,29657,24309,65161,29619,117095,	Tef,Tead2,Per3,Arntl,Dbp,Litaf,Btg2,Bhlhe41,	59871,130442,63521,14532,11274,6940,27923,,	Tef,Tead2,Per3,Arntl,Dbp,Litaf,Btg2,Bhlhe41,
++++++++++++++++++++regulation+of+transcription+from+RNA+polymerase+II+promoter	GO:0006357
++++++++++++++++++++++positive+regulation+of+transcription+from+RNA+polymerase+II+promoter	GO:0045944	29362,308582,29657,	Tef,Tead2,Arntl,	59871,130442,14532,	Tef,Tead2,Arntl,
++++++++++++++++++++positive+regulation+of+transcription,+DNA-dependent	GO:0045893	498423	Sertad2,	160886	Sertad2,
++++++++++++++++++++++positive+regulation+of+transcription+from+RNA+polymerase+II+promoter	GO:0045944	29362,308582,29657,	Tef,Tead2,Arntl,	59871,130442,14532,	Tef,Tead2,Arntl,
++++++++++++++++++negative+regulation+of+transcription	GO:0016481	444985	Dnmt3b,	117353	Dnmt3b,
++++++++++++++++++positive+regulation+of+transcription	GO:0045941	498423	Sertad2,	160886	Sertad2,
++++++++++++++++++++positive+regulation+of+transcription,+DNA-dependent	GO:0045893	498423	Sertad2,	160886	Sertad2,
++++++++++++++++++++++positive+regulation+of+transcription+from+RNA+polymerase+II+promoter	GO:0045944	29362,308582,29657,	Tef,Tead2,Arntl,	59871,130442,14532,	Tef,Tead2,Arntl,
++++++++++++++++positive+regulation+of+transcription	GO:0045941	498423	Sertad2,	160886	Sertad2,
++++++++++++++++++positive+regulation+of+transcription,+DNA-dependent	GO:0045893	498423	Sertad2,	160886	Sertad2,
++++++++++++++++++++positive+regulation+of+transcription+from+RNA+polymerase+II+promoter	GO:0045944	29362,308582,29657,	Tef,Tead2,Arntl,	59871,130442,14532,	Tef,Tead2,Arntl,
++++++++++++++translation	GO:0006412	287191	Rars,	18711	Rars,
++++++++++++++++tRNA+aminoacylation+for+protein+translation	GO:0006418
++++++++++++++++++arginyl-tRNA+aminoacylation	GO:0006420	287191	Rars,	18711	Rars,
++++++++++++++++++glycyl-tRNA+aminoacylation	GO:0006426	297113	Gars,	3338	Gars,
++++++++++cellular+biopolymer+metabolic+process	GO:0034960
++++++++++++DNA+metabolic+process	GO:0006259
++++++++++++++DNA+repair	GO:0006281	312560	Xpc,	22820	Xpc,
++++++++++++++++nucleotide-excision+repair	GO:0006289	312560	Xpc,	22820	Xpc,
++++++++++++++++++nucleotide-excision+repair,+DNA+damage+removal	GO:0000718	312560	Xpc,	22820	Xpc,
++++++++++++++DNA+modification	GO:0006304
++++++++++++++++DNA+alkylation	GO:0006305
++++++++++++++++++DNA+methylation	GO:0006306	444985	Dnmt3b,	117353	Dnmt3b,
++++++++++++++++++++DNA+methylation+on+cytosine	GO:0032776
++++++++++++++++++++++DNA+methylation+on+cytosine+within+a+CG+sequence	GO:0010424	444985	Dnmt3b,	117353	Dnmt3b,
++++++++++++++DNA+catabolic+process	GO:0006308
++++++++++++++++nucleotide-excision+repair,+DNA+damage+removal	GO:0000718	312560	Xpc,	22820	Xpc,
++++++++++++RNA+metabolic+process	GO:0016070
++++++++++++++RNA+catabolic+process	GO:0006401
++++++++++++++++mRNA+catabolic+process	GO:0006402
++++++++++++++++++nuclear-transcribed+mRNA+catabolic+process	GO:0000956
++++++++++++++++++++nuclear-transcribed+mRNA+catabolic+process,+deadenylation-dependent+decay	GO:0000288	298765	Zfp36l2,	22055	Zfp36l2,
++++++++++++++mRNA+metabolic+process	GO:0016071
++++++++++++++++mRNA+catabolic+process	GO:0006402
++++++++++++++++++nuclear-transcribed+mRNA+catabolic+process	GO:0000956
++++++++++++++++++++nuclear-transcribed+mRNA+catabolic+process,+deadenylation-dependent+decay	GO:0000288	298765	Zfp36l2,	22055	Zfp36l2,
++++++++++++++++regulation+of+mRNA+stability	GO:0043488	298765	Zfp36l2,	22055	Zfp36l2,
++++++++++++++RNA+biosynthetic+process	GO:0032774
++++++++++++++++transcription,+DNA-dependent	GO:0006351
++++++++++++++++++regulation+of+transcription,+DNA-dependent	GO:0006355	29362,308582,78962,29657,24309,65161,29619,117095,	Tef,Tead2,Per3,Arntl,Dbp,Litaf,Btg2,Bhlhe41,	59871,130442,63521,14532,11274,6940,27923,,	Tef,Tead2,Per3,Arntl,Dbp,Litaf,Btg2,Bhlhe41,
++++++++++++++++++++regulation+of+transcription+from+RNA+polymerase+II+promoter	GO:0006357
++++++++++++++++++++++positive+regulation+of+transcription+from+RNA+polymerase+II+promoter	GO:0045944	29362,308582,29657,	Tef,Tead2,Arntl,	59871,130442,14532,	Tef,Tead2,Arntl,
++++++++++++++++++++positive+regulation+of+transcription,+DNA-dependent	GO:0045893	498423	Sertad2,	160886	Sertad2,
++++++++++++++++++++++positive+regulation+of+transcription+from+RNA+polymerase+II+promoter	GO:0045944	29362,308582,29657,	Tef,Tead2,Arntl,	59871,130442,14532,	Tef,Tead2,Arntl,
++++++++++++++++++transcription+from+RNA+polymerase+II+promoter	GO:0006366
++++++++++++++++++++regulation+of+transcription+from+RNA+polymerase+II+promoter	GO:0006357
++++++++++++++++++++++positive+regulation+of+transcription+from+RNA+polymerase+II+promoter	GO:0045944	29362,308582,29657,	Tef,Tead2,Arntl,	59871,130442,14532,	Tef,Tead2,Arntl,
++++++++++++++++++++positive+regulation+of+transcription+from+RNA+polymerase+II+promoter	GO:0045944	29362,308582,29657,	Tef,Tead2,Arntl,	59871,130442,14532,	Tef,Tead2,Arntl,
++++++++++++++++++positive+regulation+of+transcription,+DNA-dependent	GO:0045893	498423	Sertad2,	160886	Sertad2,
++++++++++++++++++++positive+regulation+of+transcription+from+RNA+polymerase+II+promoter	GO:0045944	29362,308582,29657,	Tef,Tead2,Arntl,	59871,130442,14532,	Tef,Tead2,Arntl,
++++++++++++++regulation+of+RNA+metabolic+process	GO:0051252
++++++++++++++++regulation+of+transcription,+DNA-dependent	GO:0006355	29362,308582,78962,29657,24309,65161,29619,117095,	Tef,Tead2,Per3,Arntl,Dbp,Litaf,Btg2,Bhlhe41,	59871,130442,63521,14532,11274,6940,27923,,	Tef,Tead2,Per3,Arntl,Dbp,Litaf,Btg2,Bhlhe41,
++++++++++++++++++regulation+of+transcription+from+RNA+polymerase+II+promoter	GO:0006357
++++++++++++++++++++positive+regulation+of+transcription+from+RNA+polymerase+II+promoter	GO:0045944	29362,308582,29657,	Tef,Tead2,Arntl,	59871,130442,14532,	Tef,Tead2,Arntl,
++++++++++++++++++positive+regulation+of+transcription,+DNA-dependent	GO:0045893	498423	Sertad2,	160886	Sertad2,
++++++++++++++++++++positive+regulation+of+transcription+from+RNA+polymerase+II+promoter	GO:0045944	29362,308582,29657,	Tef,Tead2,Arntl,	59871,130442,14532,	Tef,Tead2,Arntl,
++++++++++++++++regulation+of+RNA+stability	GO:0043487
++++++++++++++++++regulation+of+mRNA+stability	GO:0043488	298765	Zfp36l2,	22055	Zfp36l2,
++++++++++++++++positive+regulation+of+RNA+metabolic+process	GO:0051254
++++++++++++++++++positive+regulation+of+transcription,+DNA-dependent	GO:0045893	498423	Sertad2,	160886	Sertad2,
++++++++++++++++++++positive+regulation+of+transcription+from+RNA+polymerase+II+promoter	GO:0045944	29362,308582,29657,	Tef,Tead2,Arntl,	59871,130442,14532,	Tef,Tead2,Arntl,
++++++++++++++positive+regulation+of+RNA+metabolic+process	GO:0051254
++++++++++++++++positive+regulation+of+transcription,+DNA-dependent	GO:0045893	498423	Sertad2,	160886	Sertad2,
++++++++++++++++++positive+regulation+of+transcription+from+RNA+polymerase+II+promoter	GO:0045944	29362,308582,29657,	Tef,Tead2,Arntl,	59871,130442,14532,	Tef,Tead2,Arntl,
++++++++++++++ncRNA+metabolic+process	GO:0034660
++++++++++++++++tRNA+metabolic+process	GO:0006399
++++++++++++++++++tRNA+aminoacylation	GO:0043039
++++++++++++++++++++tRNA+aminoacylation+for+protein+translation	GO:0006418
++++++++++++++++++++++arginyl-tRNA+aminoacylation	GO:0006420	287191	Rars,	18711	Rars,
++++++++++++++++++++++glycyl-tRNA+aminoacylation	GO:0006426	297113	Gars,	3338	Gars,
++++++++++++cellular+polysaccharide+metabolic+process	GO:0044264
++++++++++++++cellular+glucan+metabolic+process	GO:0006073
++++++++++++++++glycogen+metabolic+process	GO:0005977
++++++++++++++++++glycogen+catabolic+process	GO:0005980
++++++++++++++++++++regulation+of+glycogen+catabolic+process	GO:0005981
++++++++++++++++++++++negative+regulation+of+glycogen+catabolic+process	GO:0045818	24173	Adra1b,	10032	Adra1b,
++++++++++++++++++++++positive+regulation+of+glycogen+catabolic+process	GO:0045819	24173	Adra1b,	10032	Adra1b,
++++++++++++++++++++negative+regulation+of+glycogen+catabolic+process	GO:0045818	24173	Adra1b,	10032	Adra1b,
++++++++++++++++++++positive+regulation+of+glycogen+catabolic+process	GO:0045819	24173	Adra1b,	10032	Adra1b,
++++++++++++cellular+protein+metabolic+process	GO:0044267
++++++++++++++translation	GO:0006412	287191	Rars,	18711	Rars,
++++++++++++++++tRNA+aminoacylation+for+protein+translation	GO:0006418
++++++++++++++++++arginyl-tRNA+aminoacylation	GO:0006420	287191	Rars,	18711	Rars,
++++++++++++++++++glycyl-tRNA+aminoacylation	GO:0006426	297113	Gars,	3338	Gars,
++++++++++++++protein+modification+process	GO:0006464
++++++++++++++++post-translational+protein+modification	GO:0043687
++++++++++++++++++protein+amino+acid+phosphorylation	GO:0006468	299636,25435,310376,	Tle2,Eef2k,RGD1308116,	38683,10958,19745,	Tle2,Eef2k,RGD1308116,
++++++++++++++++++protein+amino+acid+alkylation	GO:0008213
++++++++++++++++++++protein+amino+acid+methylation	GO:0006479	29619	Btg2,	27923	Btg2,
++++++++++++++proteolysis	GO:0006508	29569	Pcolce,	2910	Pcolce,
++++++++++++++++activation+of+plasma+proteins+involved+in+acute+inflammatory+response	GO:0002541
++++++++++++++++++complement+activation	GO:0006956
++++++++++++++++++++complement+activation,+alternative+pathway	GO:0006957	117512	C9,	10252	C9,
++++++++++++++++++++complement+activation,+classical+pathway	GO:0006958	117512	C9,	10252	C9,
++++++++++++cellular+biopolymer+biosynthetic+process	GO:0034961
++++++++++++++transcription	GO:0006350	29362,78962,24309,65161,29619,	Tef,Per3,Dbp,Litaf,Btg2,	59871,63521,11274,6940,27923,	Tef,Per3,Dbp,Litaf,Btg2,
++++++++++++++++transcription,+DNA-dependent	GO:0006351
++++++++++++++++++regulation+of+transcription,+DNA-dependent	GO:0006355	29362,308582,78962,29657,24309,65161,29619,117095,	Tef,Tead2,Per3,Arntl,Dbp,Litaf,Btg2,Bhlhe41,	59871,130442,63521,14532,11274,6940,27923,,	Tef,Tead2,Per3,Arntl,Dbp,Litaf,Btg2,Bhlhe41,
++++++++++++++++++++regulation+of+transcription+from+RNA+polymerase+II+promoter	GO:0006357
++++++++++++++++++++++positive+regulation+of+transcription+from+RNA+polymerase+II+promoter	GO:0045944	29362,308582,29657,	Tef,Tead2,Arntl,	59871,130442,14532,	Tef,Tead2,Arntl,
++++++++++++++++++++positive+regulation+of+transcription,+DNA-dependent	GO:0045893	498423	Sertad2,	160886	Sertad2,
++++++++++++++++++++++positive+regulation+of+transcription+from+RNA+polymerase+II+promoter	GO:0045944	29362,308582,29657,	Tef,Tead2,Arntl,	59871,130442,14532,	Tef,Tead2,Arntl,
++++++++++++++++++transcription+from+RNA+polymerase+II+promoter	GO:0006366
++++++++++++++++++++regulation+of+transcription+from+RNA+polymerase+II+promoter	GO:0006357
++++++++++++++++++++++positive+regulation+of+transcription+from+RNA+polymerase+II+promoter	GO:0045944	29362,308582,29657,	Tef,Tead2,Arntl,	59871,130442,14532,	Tef,Tead2,Arntl,
++++++++++++++++++++positive+regulation+of+transcription+from+RNA+polymerase+II+promoter	GO:0045944	29362,308582,29657,	Tef,Tead2,Arntl,	59871,130442,14532,	Tef,Tead2,Arntl,
++++++++++++++++++positive+regulation+of+transcription,+DNA-dependent	GO:0045893	498423	Sertad2,	160886	Sertad2,
++++++++++++++++++++positive+regulation+of+transcription+from+RNA+polymerase+II+promoter	GO:0045944	29362,308582,29657,	Tef,Tead2,Arntl,	59871,130442,14532,	Tef,Tead2,Arntl,
++++++++++++++++negative+regulation+of+transcription	GO:0016481	444985	Dnmt3b,	117353	Dnmt3b,
++++++++++++++++regulation+of+transcription	GO:0045449	299636	Tle2,	38683	Tle2,
++++++++++++++++++regulation+of+transcription,+DNA-dependent	GO:0006355	29362,308582,78962,29657,24309,65161,29619,117095,	Tef,Tead2,Per3,Arntl,Dbp,Litaf,Btg2,Bhlhe41,	59871,130442,63521,14532,11274,6940,27923,,	Tef,Tead2,Per3,Arntl,Dbp,Litaf,Btg2,Bhlhe41,
++++++++++++++++++++regulation+of+transcription+from+RNA+polymerase+II+promoter	GO:0006357
++++++++++++++++++++++positive+regulation+of+transcription+from+RNA+polymerase+II+promoter	GO:0045944	29362,308582,29657,	Tef,Tead2,Arntl,	59871,130442,14532,	Tef,Tead2,Arntl,
++++++++++++++++++++positive+regulation+of+transcription,+DNA-dependent	GO:0045893	498423	Sertad2,	160886	Sertad2,
++++++++++++++++++++++positive+regulation+of+transcription+from+RNA+polymerase+II+promoter	GO:0045944	29362,308582,29657,	Tef,Tead2,Arntl,	59871,130442,14532,	Tef,Tead2,Arntl,
++++++++++++++++++negative+regulation+of+transcription	GO:0016481	444985	Dnmt3b,	117353	Dnmt3b,
++++++++++++++++++positive+regulation+of+transcription	GO:0045941	498423	Sertad2,	160886	Sertad2,
++++++++++++++++++++positive+regulation+of+transcription,+DNA-dependent	GO:0045893	498423	Sertad2,	160886	Sertad2,
++++++++++++++++++++++positive+regulation+of+transcription+from+RNA+polymerase+II+promoter	GO:0045944	29362,308582,29657,	Tef,Tead2,Arntl,	59871,130442,14532,	Tef,Tead2,Arntl,
++++++++++++++++positive+regulation+of+transcription	GO:0045941	498423	Sertad2,	160886	Sertad2,
++++++++++++++++++positive+regulation+of+transcription,+DNA-dependent	GO:0045893	498423	Sertad2,	160886	Sertad2,
++++++++++++++++++++positive+regulation+of+transcription+from+RNA+polymerase+II+promoter	GO:0045944	29362,308582,29657,	Tef,Tead2,Arntl,	59871,130442,14532,	Tef,Tead2,Arntl,
++++++++++++++translation	GO:0006412	287191	Rars,	18711	Rars,
++++++++++++++++tRNA+aminoacylation+for+protein+translation	GO:0006418
++++++++++++++++++arginyl-tRNA+aminoacylation	GO:0006420	287191	Rars,	18711	Rars,
++++++++++++++++++glycyl-tRNA+aminoacylation	GO:0006426	297113	Gars,	3338	Gars,
++++++++cellular+carbohydrate+metabolic+process	GO:0044262
++++++++++regulation+of+cellular+carbohydrate+metabolic+process	GO:0010675
++++++++++++positive+regulation+of+cellular+carbohydrate+metabolic+process	GO:0010676
++++++++++++++positive+regulation+of+glycogen+catabolic+process	GO:0045819	24173	Adra1b,	10032	Adra1b,
++++++++++++negative+regulation+of+cellular+carbohydrate+metabolic+process	GO:0010677
++++++++++++++negative+regulation+of+glycogen+catabolic+process	GO:0045818	24173	Adra1b,	10032	Adra1b,
++++++++++++regulation+of+cellular+carbohydrate+catabolic+process	GO:0043471
++++++++++++++regulation+of+glycogen+catabolic+process	GO:0005981
++++++++++++++++negative+regulation+of+glycogen+catabolic+process	GO:0045818	24173	Adra1b,	10032	Adra1b,
++++++++++++++++positive+regulation+of+glycogen+catabolic+process	GO:0045819	24173	Adra1b,	10032	Adra1b,
++++++++++positive+regulation+of+cellular+carbohydrate+metabolic+process	GO:0010676
++++++++++++positive+regulation+of+glycogen+catabolic+process	GO:0045819	24173	Adra1b,	10032	Adra1b,
++++++++++negative+regulation+of+cellular+carbohydrate+metabolic+process	GO:0010677
++++++++++++negative+regulation+of+glycogen+catabolic+process	GO:0045818	24173	Adra1b,	10032	Adra1b,
++++++++++cellular+polysaccharide+metabolic+process	GO:0044264
++++++++++++cellular+glucan+metabolic+process	GO:0006073
++++++++++++++glycogen+metabolic+process	GO:0005977
++++++++++++++++glycogen+catabolic+process	GO:0005980
++++++++++++++++++regulation+of+glycogen+catabolic+process	GO:0005981
++++++++++++++++++++negative+regulation+of+glycogen+catabolic+process	GO:0045818	24173	Adra1b,	10032	Adra1b,
++++++++++++++++++++positive+regulation+of+glycogen+catabolic+process	GO:0045819	24173	Adra1b,	10032	Adra1b,
++++++++++++++++++negative+regulation+of+glycogen+catabolic+process	GO:0045818	24173	Adra1b,	10032	Adra1b,
++++++++++++++++++positive+regulation+of+glycogen+catabolic+process	GO:0045819	24173	Adra1b,	10032	Adra1b,
++++++++++cellular+carbohydrate+catabolic+process	GO:0044275
++++++++++++regulation+of+cellular+carbohydrate+catabolic+process	GO:0043471
++++++++++++++regulation+of+glycogen+catabolic+process	GO:0005981
++++++++++++++++negative+regulation+of+glycogen+catabolic+process	GO:0045818	24173	Adra1b,	10032	Adra1b,
++++++++++++++++positive+regulation+of+glycogen+catabolic+process	GO:0045819	24173	Adra1b,	10032	Adra1b,
++++++++cellular+nitrogen+compound+metabolic+process	GO:0034641
++++++++++cellular+amine+metabolic+process	GO:0009308
++++++++++++amino+acid+metabolic+process	GO:0006520
++++++++++++++amino+acid+activation	GO:0043038
++++++++++++++++tRNA+aminoacylation	GO:0043039
++++++++++++++++++tRNA+aminoacylation+for+protein+translation	GO:0006418
++++++++++++++++++++arginyl-tRNA+aminoacylation	GO:0006420	287191	Rars,	18711	Rars,
++++++++++++++++++++glycyl-tRNA+aminoacylation	GO:0006426	297113	Gars,	3338	Gars,
++++++++++++S-adenosylmethioninamine+metabolic+process	GO:0046499	444985	Dnmt3b,	117353	Dnmt3b,
++++++++heterocycle+metabolic+process	GO:0046483
++++++++++nucleobase+metabolic+process	GO:0009112
++++++++++++pyrimidine+base+metabolic+process	GO:0006206	315219	Tymp,	219088	Tymp,
++++++++++S-adenosylmethioninamine+metabolic+process	GO:0046499	444985	Dnmt3b,	117353	Dnmt3b,
++++++primary+metabolic+process	GO:0044238
++++++++cellular+amino+acid+and+derivative+metabolic+process	GO:0006519
++++++++++amino+acid+metabolic+process	GO:0006520
++++++++++++amino+acid+activation	GO:0043038
++++++++++++++tRNA+aminoacylation	GO:0043039
++++++++++++++++tRNA+aminoacylation+for+protein+translation	GO:0006418
++++++++++++++++++arginyl-tRNA+aminoacylation	GO:0006420	287191	Rars,	18711	Rars,
++++++++++++++++++glycyl-tRNA+aminoacylation	GO:0006426	297113	Gars,	3338	Gars,
++++++++++amino+acid+derivative+metabolic+process	GO:0006575
++++++++++++S-adenosylhomocysteine+metabolic+process	GO:0046498	444985	Dnmt3b,	117353	Dnmt3b,
++++++++lipid+metabolic+process	GO:0006629	288985	Insig2,	16736	Insig2,
++++++++++cellular+lipid+metabolic+process	GO:0044255
++++++++++++steroid+metabolic+process	GO:0008202	288985	Insig2,	16736	Insig2,
++++++++++++++sterol+metabolic+process	GO:0016125
++++++++++++++++cholesterol+metabolic+process	GO:0008203	288985	Insig2,	16736	Insig2,
++++++++carbohydrate+metabolic+process	GO:0005975	79223,362442,	Gk,RGD1565709,	153497,77935,	Gk,RGD1565709,
++++++++++polysaccharide+metabolic+process	GO:0005976
++++++++++++polysaccharide+catabolic+process	GO:0000272
++++++++++++++glucan+catabolic+process	GO:0009251
++++++++++++++++glycogen+catabolic+process	GO:0005980
++++++++++++++++++regulation+of+glycogen+catabolic+process	GO:0005981
++++++++++++++++++++negative+regulation+of+glycogen+catabolic+process	GO:0045818	24173	Adra1b,	10032	Adra1b,
++++++++++++++++++++positive+regulation+of+glycogen+catabolic+process	GO:0045819	24173	Adra1b,	10032	Adra1b,
++++++++++++++++++negative+regulation+of+glycogen+catabolic+process	GO:0045818	24173	Adra1b,	10032	Adra1b,
++++++++++++++++++positive+regulation+of+glycogen+catabolic+process	GO:0045819	24173	Adra1b,	10032	Adra1b,
++++++++++++regulation+of+polysaccharide+metabolic+process	GO:0032881
++++++++++++++regulation+of+glycogen+catabolic+process	GO:0005981
++++++++++++++++negative+regulation+of+glycogen+catabolic+process	GO:0045818	24173	Adra1b,	10032	Adra1b,
++++++++++++++++positive+regulation+of+glycogen+catabolic+process	GO:0045819	24173	Adra1b,	10032	Adra1b,
++++++++++++glucan+metabolic+process	GO:0044042
++++++++++++++cellular+glucan+metabolic+process	GO:0006073
++++++++++++++++glycogen+metabolic+process	GO:0005977
++++++++++++++++++glycogen+catabolic+process	GO:0005980
++++++++++++++++++++regulation+of+glycogen+catabolic+process	GO:0005981
++++++++++++++++++++++negative+regulation+of+glycogen+catabolic+process	GO:0045818	24173	Adra1b,	10032	Adra1b,
++++++++++++++++++++++positive+regulation+of+glycogen+catabolic+process	GO:0045819	24173	Adra1b,	10032	Adra1b,
++++++++++++++++++++negative+regulation+of+glycogen+catabolic+process	GO:0045818	24173	Adra1b,	10032	Adra1b,
++++++++++++++++++++positive+regulation+of+glycogen+catabolic+process	GO:0045819	24173	Adra1b,	10032	Adra1b,
++++++++++++cellular+polysaccharide+metabolic+process	GO:0044264
++++++++++++++cellular+glucan+metabolic+process	GO:0006073
[truncated: 12,833 more rows]
